# Supplementary material for: Transcriptomics Integrated with Changes in Cell Wall Material of Chestnut (Castanea mollissima Blume) during Storage Provides a New Insight into the “Calcification” Process
Source: Foods. 2022 Apr 14;11(8):1136. doi: 10.3390/foods11081136 (PMC9030872; doi:10.3390/foods11081136)
Supplement: Supplementary file 1 [file foods-11-01136-s001.zip]

Archive with 6 entries (6 files):
- Table S1-AllSample.isoforms_expression.xls
- Table S2-DEG.final.xls
- Table S3-castanea_mollissima.fa.GO_tree.stat.xls
- Table S4-T1_vs_T3.KEGG.xls
- Table S5-GSEA result.xlsx
- Table S6-Primer sequences for qRT-PCR .xlsx
