# Supplementary material for: Transcriptomics Integrated with Changes in Cell Wall Material of Chestnut (Castanea mollissima Blume) during Storage Provides a New Insight into the “Calcification” Process
Source: Foods. 2022 Apr 14;11(8):1136. doi: 10.3390/foods11081136 (PMC9030872; doi:10.3390/foods11081136)
Supplement: Supplementary file 1 [file foods-11-01136-s001.zip › Table S1-AllSample.isoforms_expression.xls]

#transcript_id	length	strand	maker-scaffold10377-augustus-gene-0.9	locus	T1a_FPKM	T1a_count	T1b_FPKM	T1b_count	T1c_FPKM	T1c_count	T3a_FPKM	T3a_count	T3b_FPKM	T3b_count	T3c_FPKM	T3c_count
augustus_masked-scaffold00001-abinit-gene-2.10-mRNA-1	633	+	augustus_masked-scaffold00001-abinit-gene-2.10	scaffold00001:258578-261255	0.000823792	0.00854777	0	0	0	0	0.903939	9.56564	0	0	0	0
maker-scaffold00001-augustus-gene-2.49-mRNA-1	138	+	augustus_masked-scaffold00001-abinit-gene-2.10	scaffold00001:258578-261255	0	0	0	0	0	0	0	0	0	0	0	0
augustus_masked-scaffold00002-abinit-gene-0.14-mRNA-1	2178	-	augustus_masked-scaffold00002-abinit-gene-0.14	scaffold00002:77699-88469	0	0	0	0	0	0	0	0	0	0	0	0
augustus_masked-scaffold00002-abinit-gene-1.1-mRNA-1	2793	-	augustus_masked-scaffold00002-abinit-gene-1.1	scaffold00002:109945-123933	0	0	0	0	0	0	0	0	0	0	0	0
augustus_masked-scaffold00002-abinit-gene-1.7-mRNA-1	630	+	augustus_masked-scaffold00002-abinit-gene-1.7	scaffold00002:151906-152772	0	0	0	0	0	0	0.0804081	0.8447	0	0	0.190654	1.943
g60.t1	867	+	augustus_masked-scaffold00002-abinit-gene-1.7	scaffold00002:151906-152772	0	0	0	0	0	0	0.278347	4.6175	0.0553838	0.912289	0.126119	2.0526
augustus_masked-scaffold00002-abinit-gene-3.4-mRNA-1	342	+	augustus_masked-scaffold00002-abinit-gene-3.4	scaffold00002:343052-343528	0	0	0	0	0	0	0	0	0	0	0	0
augustus_masked-scaffold00002-abinit-gene-3.8-mRNA-1	204	+	augustus_masked-scaffold00002-abinit-gene-3.8	scaffold00002:267281-294230	0	0	0	0	0	0	0	0	0	0	0	0
maker-scaffold00002-snap-gene-3.26-mRNA-1	2433	+	augustus_masked-scaffold00002-abinit-gene-3.8	scaffold00002:267281-294230	0.000758822	0.0429362	0.271804	15.4236	0.00725556	0.410569	0.106942	6.07312	0	0	0.00013257	0.00748685
augustus_masked-scaffold00003-abinit-gene-0.6-mRNA-1	2391	-	augustus_masked-scaffold00003-abinit-gene-0.6	scaffold00003:31067-34511	1.91099	106.069	3.48401	193.945	3.10981	172.622	5.00239	278.686	5.69164	316.42	4.50677	249.66
g78.t1	3445	-	augustus_masked-scaffold00003-abinit-gene-0.6	scaffold00003:31067-34511	0	0	0.000681041	0.0563383	0	0	0	0	0	0	0	0
augustus_masked-scaffold00003-abinit-gene-2.10-mRNA-1	210	+	augustus_masked-scaffold00003-abinit-gene-2.10	scaffold00003:282435-282644	0	0	0	0	0	0	0	0	2.63778	0.912289	0	0
augustus_masked-scaffold00004-abinit-gene-0.13-mRNA-1	3150	+	augustus_masked-scaffold00004-abinit-gene-0.13	scaffold00004:30816-73159	0.0178547	1.3389	0.574874	43.2024	0.101436	7.60695	0.0186327	1.40108	0.157735	11.8423	0.00014067	0.0105334
g114.t1	3614	+	augustus_masked-scaffold00004-abinit-gene-0.13	scaffold00004:30816-73159	0	0	0	0	0	0	0	0	0	0	0.774655	67.2335
snap_masked-scaffold00004-abinit-gene-0.23-mRNA-1	513	+	augustus_masked-scaffold00004-abinit-gene-0.13	scaffold00004:30816-73159	0	0	0	0	0	0	0	0	0	0	0	0
snap_masked-scaffold00004-abinit-gene-0.21-mRNA-1	1953	+	augustus_masked-scaffold00004-abinit-gene-0.13	scaffold00004:30816-73159	0.604811	26.7695	0	0	0	0	0.0264986	1.17831	0.0858699	3.80834	0	0
augustus_masked-scaffold00004-abinit-gene-3.3-mRNA-1	435	-	augustus_masked-scaffold00004-abinit-gene-3.3	scaffold00004:292151-292585	0	0	0	0	0	0	0	0	0	0	0	0
augustus_masked-scaffold00005-abinit-gene-1.9-mRNA-1	3484	+	augustus_masked-scaffold00005-abinit-gene-1.9	scaffold00005:179102-185427	47.3779	3959	68.5848	5742.26	68.3185	5709.13	46.338	3881.65	94.9085	7939.23	55.2814	4613.48
g171.t1	868	+	augustus_masked-scaffold00006-abinit-gene-0.18	scaffold00006:55796-56663	0	0	0	0	0	0	0	0	0	0	0	0
augustus_masked-scaffold00006-abinit-gene-0.18-mRNA-1	675	+	augustus_masked-scaffold00006-abinit-gene-0.18	scaffold00006:55796-56663	0	0	0	0	0	0	0	0	0	0	0	0
augustus_masked-scaffold00006-abinit-gene-2.1-mRNA-1	1344	+	augustus_masked-scaffold00006-abinit-gene-2.1	scaffold00006:205328-206671	8.42285	241.127	10.6101	305.467	8.53908	244.49	9.14895	263.799	8.85469	254.279	12.895	367.764
augustus_masked-scaffold00006-abinit-gene-2.3-mRNA-1	1653	-	augustus_masked-scaffold00006-abinit-gene-2.3	scaffold00006:237696-240368	2.79334	102.124	3.44327	126.445	3.95179	144.493	5.00125	183.876	3.14687	115.33	2.60502	94.9582
g193.t1	2085	-	augustus_masked-scaffold00006-abinit-gene-2.3	scaffold00006:237696-240368	21.7969	1038.61	18.0534	863.171	17.5951	838.468	16.7218	800.232	19.6754	939.277	22.6276	1075.75
g229.t1	1025	-	augustus_masked-scaffold00007-abinit-gene-1.17	scaffold00007:143647-144671	0	0	0	0	0	0	0	0	0	0	0	0
augustus_masked-scaffold00007-abinit-gene-1.17-mRNA-1	897	-	augustus_masked-scaffold00007-abinit-gene-1.17	scaffold00007:143647-144671	0	0	0	0	0	0	0	0	0	0	0	0
g237.t1	1425	-	augustus_masked-scaffold00007-abinit-gene-1.33	scaffold00007:179847-181271	0	0	0	0	0	0	0	0	0	0	0	0
augustus_masked-scaffold00007-abinit-gene-1.33-mRNA-1	1209	-	augustus_masked-scaffold00007-abinit-gene-1.33	scaffold00007:179847-181271	0	0	0	0	0	0	0	0	0	0	0	0
augustus_masked-scaffold00007-abinit-gene-2.2-mRNA-1	1335	+	augustus_masked-scaffold00007-abinit-gene-2.2	scaffold00007:210612-211946	0	0	0	0	0	0	0	0	0	0	0	0
snap_masked-scaffold00007-abinit-gene-2.33-mRNA-1	633	+	augustus_masked-scaffold00007-abinit-gene-2.4	scaffold00007:219168-220495	0	0	0	0	0	0	0	0	0	0	0	0
g243.t1	834	+	augustus_masked-scaffold00007-abinit-gene-2.4	scaffold00007:219168-220495	0	0	0	0	0	0	0	0	0	0	0	0
augustus_masked-scaffold00007-abinit-gene-2.4-mRNA-1	540	+	augustus_masked-scaffold00007-abinit-gene-2.4	scaffold00007:219168-220495	0	0	0	0	0	0	0	0	0	0	0	0
g244.t1	1208	+	augustus_masked-scaffold00007-abinit-gene-2.6	scaffold00007:222478-228932	0	0	0	0	0	0	0	0	0	0	0	0
augustus_masked-scaffold00007-abinit-gene-2.6-mRNA-1	971	+	augustus_masked-scaffold00007-abinit-gene-2.6	scaffold00007:222478-228932	0	0	0	0	0	0	0	0	0	0	0	0
augustus_masked-scaffold00007-abinit-gene-2.7-mRNA-1	1248	-	augustus_masked-scaffold00007-abinit-gene-2.7	scaffold00007:229038-230413	0	0	0	0	0	0	0	0	0	0	0	0
g245.t1	1376	-	augustus_masked-scaffold00007-abinit-gene-2.7	scaffold00007:229038-230413	0	0	0	0	0	0	0	0	0	0	0	0
augustus_masked-scaffold00007-abinit-gene-3.3-mRNA-1	1491	+	augustus_masked-scaffold00007-abinit-gene-3.3	scaffold00007:314514-316068	0	0	0	0	0	0	0	0	0	0	0	0
augustus_masked-scaffold00007-abinit-gene-3.7-mRNA-1	1146	+	augustus_masked-scaffold00007-abinit-gene-3.7	scaffold00007:325745-327841	0	0	0	0	0	0	0	0	0	0	0	0
g258.t1	702	+	augustus_masked-scaffold00008-abinit-gene-0.1	scaffold00008:17416-18117	0	0	0	0	0	0	0	0	0	0	0	0
augustus_masked-scaffold00008-abinit-gene-0.1-mRNA-1	225	+	augustus_masked-scaffold00008-abinit-gene-0.1	scaffold00008:17416-18117	0	0	0	0	0	0	0	0	0	0	0	0
augustus_masked-scaffold00008-abinit-gene-2.2-mRNA-1	1035	-	augustus_masked-scaffold00008-abinit-gene-2.2	scaffold00008:213859-215122	0	0	0	0	0	0	0	0	0	0	0	0
g311.t1	1215	+	augustus_masked-scaffold00009-abinit-gene-1.2	scaffold00009:108806-110020	0	0	0	0	0	0	0.0802455	2.04805	6.86E-07	1.74E-05	0.0317005	0.799119
augustus_masked-scaffold00009-abinit-gene-1.2-mRNA-1	813	+	augustus_masked-scaffold00009-abinit-gene-1.2	scaffold00009:108806-110020	0	0	0	0	0	0	0.0449292	0.683051	0.0604717	0.912272	0	0
augustus_masked-scaffold00009-abinit-gene-2.0-mRNA-1	1215	+	augustus_masked-scaffold00009-abinit-gene-2.0	scaffold00009:205030-206244	1.21178	30.6777	2.33077	59.3855	2.17358	55.0357	5.83143	148.831	4.24589	107.869	2.65642	66.964
augustus_masked-scaffold00009-abinit-gene-2.21-mRNA-1	432	+	augustus_masked-scaffold00009-abinit-gene-2.21	scaffold00009:285686-288746	4.54222	23.7018	5.65718	30.4406	3.1998	16.7133	0	0	2.28745	12.1405	0	0
augustus_masked-scaffold00010-abinit-gene-0.4-mRNA-1	2067	-	augustus_masked-scaffold00010-abinit-gene-0.4	scaffold00010:18096-20995	4.06231	191.69	5.43597	257.393	4.383	206.84	38.8138	1839.52	28.9226	1367.36	24.3793	1147.76
augustus_masked-scaffold00010-abinit-gene-0.7-mRNA-1	384	-	augustus_masked-scaffold00010-abinit-gene-0.7	scaffold00010:51896-52781	3.07511	12.2731	4.29318	17.8353	1.65658	6.62373	1.08478	4.55184	0.798996	3.26052	0.256076	0.996481
g332.t1	886	-	augustus_masked-scaffold00010-abinit-gene-0.7	scaffold00010:51896-52781	0.0864199	1.45797	0.0980165	1.66955	0	0	0	0	0.0767059	1.30092	0.131242	2.2
augustus_masked-scaffold00010-abinit-gene-1.9-mRNA-1	849	-	augustus_masked-scaffold00010-abinit-gene-1.9	scaffold00010:160176-161024	0	0	0	0	0	0	0.112899	1.82071	0	0	0.0505337	0.799092
augustus_masked-scaffold00010-abinit-gene-2.1-mRNA-1	444	+	augustus_masked-scaffold00010-abinit-gene-2.1	scaffold00010:207185-207836	0.382304	2.11247	1.00782	5.73286	2.75E-05	0.000152277	0	0	0	0	0.147445	0.799103
g348.t1	652	+	augustus_masked-scaffold00010-abinit-gene-2.1	scaffold00010:207185-207836	0	0	0.0386862	0.426572	0.853249	9.27307	0	0	0	0	1.46E-06	1.57E-05
augustus_masked-scaffold00010-abinit-gene-2.2-mRNA-1	2121	+	augustus_masked-scaffold00010-abinit-gene-2.2	scaffold00010:211685-214143	1.96818	95.6015	1.65124	80.4753	2.99142	145.317	2.25481	109.989	2.04379	99.4565	2.49058	120.708
g349.t1	2459	+	augustus_masked-scaffold00010-abinit-gene-2.2	scaffold00010:211685-214143	0.950515	54.4171	0.921646	52.9143	8.83E-05	0.00505539	0.000821776	0.0472161	0.694244	39.8075	0.0065736	0.375631
augustus_masked-scaffold00011-abinit-gene-0.7-mRNA-1	237	-	augustus_masked-scaffold00011-abinit-gene-0.7	scaffold00011:62063-62299	0	0	0	0	0	0	0	0	0	0	0	0
augustus_masked-scaffold00011-abinit-gene-1.2-mRNA-1	498	+	augustus_masked-scaffold00011-abinit-gene-1.2	scaffold00011:106306-107143	0.839911	5.80447	1.53678	10.8703	0	0	1.58555	11.2841	0.887688	6.21379	1.67141	11.3712
g368.t1	838	+	augustus_masked-scaffold00011-abinit-gene-1.2	scaffold00011:106306-107143	1.18227	18.4889	0.351545	5.55482	1.01626	15.8969	0.954053	15.1166	0.532999	8.38284	0.605633	9.40588
augustus_masked-scaffold00011-abinit-gene-2.5-mRNA-1	1085	+	augustus_masked-scaffold00011-abinit-gene-2.5	scaffold00011:259499-263080	3.98862	87.6663	4.32156	95.6869	4.69402	103.19	0.570921	12.666	0.160263	3.53673	0.558786	12.2213
augustus_masked-scaffold00012-abinit-gene-0.5-mRNA-1	543	+	augustus_masked-scaffold00012-abinit-gene-0.5	scaffold00012:46166-47212	8.25178	66.5573	5.0876	41.8629	4.97699	40.1638	2.71886	22.49	1.27224	10.375	0.837631	6.66588
g392.t1	1047	+	augustus_masked-scaffold00012-abinit-gene-0.5	scaffold00012:46166-47212	1.85997	39.0662	1.65972	35.1301	1.80867	37.9962	1.04283	22.118	0.848913	17.9059	0.36937	7.71826
augustus_masked-scaffold00012-abinit-gene-1.14-mRNA-1	1284	+	augustus_masked-scaffold00012-abinit-gene-1.14	scaffold00012:86596-90685	37.0247	1002.91	27.1053	738.623	28.7686	779.389	29.1799	796.425	23.7424	645.239	20.1504	543.65
augustus_masked-scaffold00012-abinit-gene-2.13-mRNA-1	1068	-	augustus_masked-scaffold00012-abinit-gene-2.13	scaffold00012:256706-260732	4.12427	88.8481	7.15192	155.235	5.82977	125.613	3.07842	66.9519	1.11184	24.0512	3.5067	75.1657
g419.t1	1194	-	augustus_masked-scaffold00012-abinit-gene-2.13	scaffold00012:256706-260732	8.62212	213.632	3.45448	86.1541	6.01541	149.069	1.65124	41.2534	5.56264	138.322	4.04174	99.7069
augustus_masked-scaffold00012-abinit-gene-2.5-mRNA-1	740	+	augustus_masked-scaffold00012-abinit-gene-2.5	scaffold00012:231303-232124	0	0	0	0	0	0	0	0	0	0	0	0
augustus_masked-scaffold00013-abinit-gene-0.2-mRNA-1	2161	+	augustus_masked-scaffold00013-abinit-gene-0.2	scaffold00013:32044-36827	0.000144844	0.00718431	0	0	0.243648	12.086	0	0	0	0	0	0
g433.t1	1712	-	augustus_masked-scaffold00013-abinit-gene-1.2	scaffold00013:109933-112041	0	0	0.161069	6.15882	0	0	6.98E-05	0.0026714	6.54E-05	0.00249446	0	0
augustus_masked-scaffold00013-abinit-gene-1.2-mRNA-1	1625	-	augustus_masked-scaffold00013-abinit-gene-1.2	scaffold00013:109933-112041	0	0	1.72E-05	0.000619342	0	0	0.0756906	2.72843	0.0253211	0.909795	0	0
g442.t1	2950	+	augustus_masked-scaffold00013-abinit-gene-2.0	scaffold00013:202623-205572	0.357467	24.9706	0.718367	50.2978	0.644578	45.0292	0.316905	22.2025	0.107649	7.52937	7.88E-06	0.000549639
augustus_masked-scaffold00013-abinit-gene-2.0-mRNA-1	2619	+	augustus_masked-scaffold00013-abinit-gene-2.0	scaffold00013:202623-205572	0.00617647	0.378972	6.88E-05	0.00423184	0.000198351	0.0121711	0.216067	13.3018	0.263483	16.1902	0.443587	27.1695
augustus_masked-scaffold00013-abinit-gene-2.10-mRNA-1	960	-	augustus_masked-scaffold00013-abinit-gene-2.10	scaffold00013:254272-257397	3.70862	69.6121	4.9409	93.5457	4.2943	80.6229	0.901537	17.1079	4.02567	75.922	2.27624	42.4803
g450.t1	1366	-	augustus_masked-scaffold00013-abinit-gene-2.10	scaffold00013:254272-257397	0	0	0	0	0	0	0.330572	9.71833	0	0	0	0
augustus_masked-scaffold00013-abinit-gene-2.11-mRNA-1	579	-	augustus_masked-scaffold00013-abinit-gene-2.11	scaffold00013:266898-267718	26.2927	236.37	24.381	223.148	21.0708	189.512	10.5263	96.7996	36.9281	335.273	28.9402	257.048
g451.t1	821	-	augustus_masked-scaffold00013-abinit-gene-2.11	scaffold00013:266898-267718	7.24074	110.075	4.91937	75.5849	5.83215	88.6851	3.28915	50.6799	7.36766	112.661	4.78254	72.1889
augustus_masked-scaffold00013-abinit-gene-2.13-mRNA-1	261	-	augustus_masked-scaffold00013-abinit-gene-2.13	scaffold00013:196000-196448	0	0	0	0	0	0	0	0	0	0	0	0
g441.t1	449	-	augustus_masked-scaffold00013-abinit-gene-2.13	scaffold00013:196000-196448	0	0	0	0	0	0	0	0	0	0	0	0
augustus_masked-scaffold00014-abinit-gene-0.6-mRNA-1	954	-	augustus_masked-scaffold00014-abinit-gene-0.6	scaffold00014:67845-71631	0.0435301	0.810371	0.00181406	0.0340661	0	0	0.0325692	0.613029	0.000153007	0.00286206	7.23E-05	0.00133775
g456.t1	1453	-	augustus_masked-scaffold00014-abinit-gene-0.6	scaffold00014:67845-71631	1.92362	60.4512	4.12622	130.341	3.24549	102.005	1.5923	50.3675	2.48942	78.454	1.32681	41.5529
augustus_masked-scaffold00016-abinit-gene-2.0-mRNA-1	3231	-	augustus_masked-scaffold00016-abinit-gene-2.0	scaffold00016:203390-206848	0	0	0	0	0	0	0.0117575	0.908546	0.0236245	1.82279	0.0207463	1.59663
g519.t1	3459	-	augustus_masked-scaffold00016-abinit-gene-2.0	scaffold00016:203390-206848	0	0	0	0	0	0	2.19E-05	0.00182127	2.15E-05	0.0017856	1.94E-05	0.00160893
augustus_masked-scaffold00016-abinit-gene-2.7-mRNA-1	2070	-	augustus_masked-scaffold00016-abinit-gene-2.7	scaffold00016:244273-246439	0.22341	10.5594	0.151467	7.18361	0	0	0.460189	21.8454	0.0701731	3.32295	0	0
augustus_masked-scaffold00017-abinit-gene-0.6-mRNA-1	633	+	augustus_masked-scaffold00017-abinit-gene-0.6	scaffold00017:27426-28678	0	0	0	0	0	0	0	0	0	0	0	0
g530.t1	1253	+	augustus_masked-scaffold00017-abinit-gene-0.6	scaffold00017:27426-28678	61.3853	1613.93	93.8316	2482.25	71.1849	1871.87	54.8328	1452.95	84.3787	2225.99	50.9676	1334.53
g552.t1	765	+	augustus_masked-scaffold00018-abinit-gene-0.1	scaffold00018:15986-16750	2.19615	30.2292	2.68389	37.3792	1.93562	26.651	3.25809	45.5177	7.59197	105.177	1.46365	19.9887
augustus_masked-scaffold00018-abinit-gene-0.1-mRNA-1	597	+	augustus_masked-scaffold00018-abinit-gene-0.1	scaffold00018:15986-16750	0.154232	1.4578	0.38314	3.68374	1.94481	18.3903	7.13E-05	0.000688217	1.21534	11.5957	2.2224	20.7664
augustus_masked-scaffold00018-abinit-gene-1.16-mRNA-1	1128	-	augustus_masked-scaffold00018-abinit-gene-1.16	scaffold00018:178526-179881	0	0	0.264965	6.15926	0	0	0.117262	2.73092	0	0	0	0
g572.t1	1356	-	augustus_masked-scaffold00018-abinit-gene-1.16	scaffold00018:178526-179881	0	0	6.11E-06	0.000177807	0	0	6.15E-06	0.000179172	0	0	0	0
g558.t1	1691	+	augustus_masked-scaffold00018-abinit-gene-1.19	scaffold00018:92706-95258	0	0	0	0	0	0	0	0	0	0	0	0
augustus_masked-scaffold00018-abinit-gene-1.19-mRNA-1	990	+	augustus_masked-scaffold00018-abinit-gene-1.19	scaffold00018:92706-95258	0	0	0	0	0	0	0	0	0	0	0	0
augustus_masked-scaffold00018-abinit-gene-1.9-mRNA-1	906	-	augustus_masked-scaffold00018-abinit-gene-1.9	scaffold00018:148880-150767	0	0	0.0484478	0.850101	0.152373	2.64949	0	0	0	0	0	0
augustus_masked-scaffold00018-abinit-gene-2.0-mRNA-1	1320	-	augustus_masked-scaffold00018-abinit-gene-2.0	scaffold00018:200417-202938	18.8181	527.127	15.6131	439.887	20.0327	561.23	49.4276	1394.73	25.476	715.897	32.2428	899.697
g574.t1	2522	-	augustus_masked-scaffold00018-abinit-gene-2.0	scaffold00018:200417-202938	20.7585	1222	22.8774	1350.46	23.2078	1366.28	87.7716	5184.97	45.8999	2706.1	50.4572	2964.84
augustus_masked-scaffold00018-abinit-gene-2.3-mRNA-1	788	-	augustus_masked-scaffold00018-abinit-gene-2.3	scaffold00018:212761-213633	0	0	0	0	0	0	0	0	0	0	0	0
g581.t1	889	-	augustus_masked-scaffold00018-abinit-gene-2.8	scaffold00018:237310-238198	0	0	0.0599972	1.02657	0	0	0	0	0	0	5.96E-07	1.00E-05
augustus_masked-scaffold00018-abinit-gene-2.8-mRNA-1	495	-	augustus_masked-scaffold00018-abinit-gene-2.8	scaffold00018:237310-238198	0	0	0	0	0	0	0	0	0	0	0.118801	0.799109
augustus_masked-scaffold00019-abinit-gene-0.4-mRNA-1	285	-	augustus_masked-scaffold00019-abinit-gene-0.4	scaffold00019:20399-20683	0	0	1.19241	2.05315	0	0	0	0	0	0	0	0
augustus_masked-scaffold00019-abinit-gene-0.5-mRNA-1	678	-	augustus_masked-scaffold00019-abinit-gene-0.5	scaffold00019:23239-24411	0.183188	2.1124	0.175567	2.05306	0	0	0.718405	8.43216	0.157007	1.82449	0.0958418	1.09484
g585.t1	839	-	augustus_masked-scaffold00019-abinit-gene-0.5	scaffold00019:23239-24411	4.53E-06	7.10E-05	5.10E-06	8.08E-05	0	0	0.214402	3.40262	5.47E-06	8.62E-05	0.186468	2.90075
g596.t1	1713	-	augustus_masked-scaffold00019-abinit-gene-1.8	scaffold00019:156908-159491	1.88516	71.8249	3.24033	123.984	2.95013	112.412	8.612	329.893	1.22761	46.8815	3.81129	144.799
augustus_masked-scaffold00019-abinit-gene-1.8-mRNA-1	1197	-	augustus_masked-scaffold00019-abinit-gene-1.8	scaffold00019:156908-159491	0.467431	11.6176	1.03513	25.8958	0.00769147	0.191197	4.27305	107.084	1.19274	29.7508	1.47904	36.6007
augustus_masked-scaffold00021-abinit-gene-0.20-mRNA-1	1305	+	augustus_masked-scaffold00021-abinit-gene-0.20	scaffold00021:81694-82998	2.98E-05	0.000824454	0	0	0.191753	5.29827	0	0	0	0	0	0
g652.t1	1751	+	augustus_masked-scaffold00021-abinit-gene-1.2	scaffold00021:113736-120190	2.22418	86.9113	0.27695	10.867	1.1681	45.6489	4.58333	180.041	2.93791	115.062	5.68668	221.597
augustus_masked-scaffold00021-abinit-gene-1.2-mRNA-1	1284	+	augustus_masked-scaffold00021-abinit-gene-1.2	scaffold00021:113736-120190	8.25552	223.622	7.91437	215.668	7.7177	209.085	22.9406	626.13	12.7037	345.245	17.0487	459.968
augustus_masked-scaffold00021-abinit-gene-2.4-mRNA-1	810	-	augustus_masked-scaffold00021-abinit-gene-2.4	scaffold00021:225931-227288	0.000539815	0.00805393	0	0	0	0	1.2421	18.7878	0	0	0	0
augustus_masked-scaffold00022-abinit-gene-0.6-mRNA-1	924	+	augustus_masked-scaffold00022-abinit-gene-0.6	scaffold00022:36399-40404	1.75555	31.33	0.93595	16.8553	0.000184626	0.00329563	1.36879	24.7097	1.4621	26.2234	0.3369	5.97603
g669.t1	1090	+	augustus_masked-scaffold00022-abinit-gene-0.6	scaffold00022:36399-40404	2.14342	47.3855	1.54711	34.4542	5.02273	111.06	1.25804	28.0714	1.27065	28.2041	0.0738423	1.6245
g677.t1	2145	+	augustus_masked-scaffold00022-abinit-gene-1.0	scaffold00022:117806-119950	10.3506	509.142	11.2367	554.559	9.62141	473.314	37.3412	1844.5	21.4615	1057.6	34.458	1691.26
augustus_masked-scaffold00022-abinit-gene-1.0-mRNA-1	1512	+	augustus_masked-scaffold00022-abinit-gene-1.0	scaffold00022:117806-119950	0.000257765	0.00849087	1.18593	39.2578	1.97466	65.054	0	0	0.0013315	0.0439788	0	0
augustus_masked-scaffold00022-abinit-gene-1.4-mRNA-1	600	+	augustus_masked-scaffold00022-abinit-gene-1.4	scaffold00022:138984-140815	0	0	0.0419562	0.406623	0	0	0.0769822	0.749425	0.107055	1.02967	0	0
g680.t1	901	+	augustus_masked-scaffold00022-abinit-gene-1.4	scaffold00022:138984-140815	0.07845	1.35372	0	0	0	0	0.0354301	0.618674	0	0	0	0
augustus_masked-scaffold00022-abinit-gene-1.5-mRNA-1	939	-	augustus_masked-scaffold00022-abinit-gene-1.5	scaffold00022:143790-145161	12.4497	226.973	5.27654	97.0559	1.85613	33.8471	3.56445	65.7188	0.598882	10.9718	7.22046	130.859
g681.t1	1372	-	augustus_masked-scaffold00022-abinit-gene-1.5	scaffold00022:143790-145161	20.3754	597.946	13.5137	398.779	5.21087	152.942	7.60301	224.688	2.13767	62.9237	11.513	336.626
g698.t1	1303	-	augustus_masked-scaffold00023-abinit-gene-0.4	scaffold00023:46799-48101	1.77E-06	4.88E-05	0.0370098	1.02657	0	0	0.214166	5.94981	2.37E-06	6.57E-05	0.58175	15.9792
augustus_masked-scaffold00023-abinit-gene-0.4-mRNA-1	975	-	augustus_masked-scaffold00023-abinit-gene-0.4	scaffold00023:46799-48101	0.0551378	1.05619	0	0	0	0	0.115875	2.2435	0.0474017	0.912224	0.00016919	0.00322265
g714.t1	970	-	augustus_masked-scaffold00024-abinit-gene-0.3	scaffold00024:22482-23451	5.93965	113.014	8.67713	166.511	4.57578	87.0823	1.25868	24.2082	5.55745	106.237	3.50506	66.3128
augustus_masked-scaffold00024-abinit-gene-0.3-mRNA-1	591	-	augustus_masked-scaffold00024-abinit-gene-0.3	scaffold00024:22482-23451	0.000327332	0.00304353	4.1016	38.8035	3.74049	34.7943	1.09277	10.3857	0.150512	1.41288	0.00153105	0.0140705
g732.t1	892	+	augustus_masked-scaffold00024-abinit-gene-1.15	scaffold00024:176406-177297	0	0	0	0	0	0	0	0	0	0	0	0
augustus_masked-scaffold00024-abinit-gene-1.15-mRNA-1	621	+	augustus_masked-scaffold00024-abinit-gene-1.15	scaffold00024:176406-177297	0	0	0	0	0	0	0	0	0	0	0	0
g722.t1	1349	-	augustus_masked-scaffold00024-abinit-gene-1.18	scaffold00024:95286-98597	0.209698	6.03009	0.451843	13.0667	0.408524	11.7492	0.322956	9.3535	0.240929	6.94964	0.549163	15.7325
augustus_masked-scaffold00024-abinit-gene-1.18-mRNA-1	945	-	augustus_masked-scaffold00024-abinit-gene-1.18	scaffold00024:95286-98597	0.246516	4.53226	1.00024	18.5524	0.395437	7.27184	0.186029	3.45852	0.689833	12.7443	1.38E-05	0.000252302
augustus_masked-scaffold00024-abinit-gene-1.7-mRNA-1	790	+	augustus_masked-scaffold00024-abinit-gene-1.7	scaffold00024:150332-153599	38.6016	556.109	39.9295	581.732	43.9996	634.054	72.3375	1057.02	65.0983	943.634	81.4777	1165.01
augustus_masked-scaffold00024-abinit-gene-1.8-mRNA-1	1107	-	augustus_masked-scaffold00024-abinit-gene-1.8	scaffold00024:156292-157681	0.696914	15.7111	0.000102851	0.00233537	0.573446	12.93	1.13811	25.8919	0.061488	1.39166	0.596564	13.3845
g729.t1	1390	-	augustus_masked-scaffold00024-abinit-gene-1.8	scaffold00024:156292-157681	0.713118	21.257	0.924726	27.7151	0.543875	16.2144	3.32301	99.7388	2.91328	87.1004	1.29823	38.5582
augustus_masked-scaffold00026-abinit-gene-0.0-mRNA-1	802	-	augustus_masked-scaffold00026-abinit-gene-0.0	scaffold00026:3294-12489	14.3688	211.428	35.6322	530.101	35.649	524.699	51.4633	767.856	104.839	1551.99	31.2389	456.292
maker-scaffold00026-snap-gene-0.32-mRNA-1	405	-	augustus_masked-scaffold00026-abinit-gene-0.0	scaffold00026:3294-12489	30.7027	138.992	19.9431	93.5333	41.7803	189.396	4.43434	20.9856	21.379	98.6969	18.4065	81.4333
augustus_masked-scaffold00026-abinit-gene-0.10-mRNA-1	459	+	augustus_masked-scaffold00026-abinit-gene-0.10	scaffold00026:58218-58743	0	0	0	0	0	0	0.297692	1.82073	0	0	0.137692	0.799119
augustus_masked-scaffold00026-abinit-gene-1.0-mRNA-1	408	+	augustus_masked-scaffold00026-abinit-gene-1.0	scaffold00026:100710-101568	0	0	0	0	0	0	0	0	0	0	0	0
augustus_masked-scaffold00026-abinit-gene-1.2-mRNA-1	1455	-	augustus_masked-scaffold00026-abinit-gene-1.2	scaffold00026:104600-106351	0.0671055	2.11229	0.0324402	1.0264	0.126235	3.97405	0.0861947	2.73092	0.0866972	2.73671	0.14702	4.61189
g770.t1	1752	-	augustus_masked-scaffold00026-abinit-gene-1.2	scaffold00026:104600-106351	4.59E-06	0.000179332	4.40E-06	0.000172791	4.81E-06	0.000188141	4.58E-06	0.000179862	4.01E-06	0.000157228	0.107157	4.17842
augustus_masked-scaffold00026-abinit-gene-1.9-mRNA-1	935	+	augustus_masked-scaffold00026-abinit-gene-1.9	scaffold00026:162580-168002	0	0	0	0	0	0	0	0	0	0	0	0
g794.t1	1548	-	augustus_masked-scaffold00027-abinit-gene-1.1	scaffold00027:116424-117971	3.758	127.263	2.77742	94.5077	3.36538	113.981	9.628	328.031	6.70441	227.639	6.93318	234.041
augustus_masked-scaffold00027-abinit-gene-1.1-mRNA-1	528	-	augustus_masked-scaffold00027-abinit-gene-1.1	scaffold00027:116424-117971	12.6934	97.4952	6.28362	49.285	4.6181	35.4897	16.9881	133.982	9.43665	73.3221	11.6901	88.5301
g799.t1	4330	-	augustus_masked-scaffold00027-abinit-gene-2.2	scaffold00027:188659-192988	7.13396	751.059	11.6243	1225.68	13.3862	1409.35	2.52543	266.396	4.4064	464.296	3.168	333.184
augustus_masked-scaffold00027-abinit-gene-2.2-mRNA-1	3570	-	augustus_masked-scaffold00027-abinit-gene-2.2	scaffold00027:188659-192988	2.84382	243.914	5.43606	467.134	5.26872	451.919	1.50756	129.614	1.91326	164.271	3.09771	265.356
g810.t1	827	-	augustus_masked-scaffold00028-abinit-gene-0.10	scaffold00028:45945-46771	0.983712	15.1061	4.03734	62.6546	1.30081	19.9809	2.65308	41.2877	2.8411	43.8818	4.70207	71.6985
augustus_masked-scaffold00028-abinit-gene-0.10-mRNA-1	708	-	augustus_masked-scaffold00028-abinit-gene-0.10	scaffold00028:45945-46771	4.78241	58.8303	2.96236	36.9229	3.65135	44.9317	2.23069	27.9002	4.48388	55.5578	4.93345	60.1561
g816.t1	686	+	augustus_masked-scaffold00028-abinit-gene-1.18	scaffold00028:89746-90525	0	0	0	0	0	0	0	0	0	0	0	0
augustus_masked-scaffold00028-abinit-gene-1.18-mRNA-1	405	+	augustus_masked-scaffold00028-abinit-gene-1.18	scaffold00028:89746-90525	0	0	0	0	0	0	0	0	0	0	0	0
augustus_masked-scaffold00028-abinit-gene-1.5-mRNA-1	558	+	augustus_masked-scaffold00028-abinit-gene-1.5	scaffold00028:124086-124789	0	0	0.606064	5.22031	0.464624	3.92837	1.7389	15.0534	0.478977	4.09046	0.571755	4.77015
g821.t1	704	+	augustus_masked-scaffold00028-abinit-gene-1.5	scaffold00028:124086-124789	0.692685	8.44987	0.74035	9.15171	0.329441	4.02011	8.54716	106.025	0.929246	11.4185	1.38998	16.8061
augustus_masked-scaffold00028-abinit-gene-2.5-mRNA-1	874	+	augustus_masked-scaffold00028-abinit-gene-2.5	scaffold00028:226316-229135	0.0141355	0.234122	1.20423	20.1412	3.93695	65.2225	0.285387	4.78558	0.000647885	0.0107885	0	0
augustus_masked-scaffold00029-abinit-gene-0.12-mRNA-1	246	+	augustus_masked-scaffold00029-abinit-gene-0.12	scaffold00029:74564-74809	1.33581	1.05623	0	0	0	0	0	0	1.05946	0.912289	0	0
augustus_masked-scaffold00031-abinit-gene-0.5-mRNA-1	252	+	augustus_masked-scaffold00031-abinit-gene-0.5	scaffold00031:45196-45447	0	0	0	0	0	0	0	0	0	0	0	0
augustus_masked-scaffold00032-abinit-gene-0.5-mRNA-1	1488	+	augustus_masked-scaffold00032-abinit-gene-0.5	scaffold00032:33173-34768	0.63267	20.4506	0.282172	9.16688	0.157425	5.08929	0.548597	17.846	0.473151	15.3364	0.356763	11.4936
augustus_masked-scaffold00032-abinit-gene-1.7-mRNA-1	323	+	augustus_masked-scaffold00032-abinit-gene-1.7	scaffold00032:165310-166223	0	0	0	0	0	0	0	0	0	0	0	0
maker-scaffold00032-snap-gene-2.14-mRNA-1	194	-	augustus_masked-scaffold00032-abinit-gene-2.0	scaffold00032:195179-206200	0	0	0	0	0	0	0	0	0	0	0	0
augustus_masked-scaffold00032-abinit-gene-2.5-mRNA-1	516	-	augustus_masked-scaffold00032-abinit-gene-2.0	scaffold00032:195179-206200	0	0	0	0	0	0	0	0	0	0	0	0
augustus_masked-scaffold00032-abinit-gene-2.0-mRNA-1	213	-	augustus_masked-scaffold00032-abinit-gene-2.0	scaffold00032:195179-206200	0	0	0	0	0	0	0	0	0	0	0	0
augustus_masked-scaffold00032-abinit-gene-2.2-mRNA-1	531	-	augustus_masked-scaffold00032-abinit-gene-2.2	scaffold00032:212037-215968	0	0	0	0	0	0	0	0	0	0	0	0
augustus_masked-scaffold00032-abinit-gene-2.3-mRNA-1	210	-	augustus_masked-scaffold00032-abinit-gene-2.3	scaffold00032:220235-220444	0	0	0	0	0	0	0	0	0	0	0	0
augustus_masked-scaffold00033-abinit-gene-0.2-mRNA-1	1656	+	augustus_masked-scaffold00033-abinit-gene-0.2	scaffold00033:7606-9512	0	0	0.079844	2.93822	0.00053846	0.0197297	0.00322965	0.11899	0.41626	15.2876	0.821226	29.9986
g929.t1	1907	+	augustus_masked-scaffold00033-abinit-gene-0.2	scaffold00033:7606-9512	1.25041	53.8679	1.0953	47.3639	1.19871	51.6454	2.26864	98.2007	1.67462	72.2922	2.76079	118.638
g932.t1	1469	-	augustus_masked-scaffold00033-abinit-gene-0.7	scaffold00033:53863-55331	0	0	0.0962362	3.07948	0.166377	5.29755	0.0568216	1.82071	0	0	5.40E-06	0.000171237
augustus_masked-scaffold00033-abinit-gene-0.7-mRNA-1	1236	-	augustus_masked-scaffold00033-abinit-gene-0.7	scaffold00033:53863-55331	0	0	9.30E-06	0.00024198	5.54E-05	0.00143251	9.88E-07	2.57E-05	0	0	0.0931038	2.39719
augustus_masked-scaffold00033-abinit-gene-1.1-mRNA-1	2025	+	augustus_masked-scaffold00033-abinit-gene-1.1	scaffold00033:114029-116053	0.00187845	0.0866137	4.47884	207.244	2.5337	116.837	2.35027	108.853	0.216514	10.0026	0.00411157	0.189138
g941.t1	1993	-	augustus_masked-scaffold00033-abinit-gene-1.9	scaffold00033:167289-169281	0	0	0	0	0	0	0.0781435	3.55505	0	0	2.22E-06	0.00010032
augustus_masked-scaffold00033-abinit-gene-1.9-mRNA-1	1536	-	augustus_masked-scaffold00033-abinit-gene-1.9	scaffold00033:167289-169281	0	0	0	0	0	0	0.191307	6.45899	0	0	0.0716699	2.39726
g945.t1	1383	+	augustus_masked-scaffold00033-abinit-gene-2.0	scaffold00033:212673-214669	0	0	0	0	0	0	0	0	0	0	0	0
augustus_masked-scaffold00033-abinit-gene-2.0-mRNA-1	1215	+	augustus_masked-scaffold00033-abinit-gene-2.0	scaffold00033:212673-214669	0	0	0	0	0	0	0	0	0	0	0	0
g983.t1	738	-	augustus_masked-scaffold00036-abinit-gene-0.0	scaffold00036:57-2843	2.88555	37.7185	3.82393	50.6064	3.04032	39.7541	1.63007	21.6434	4.41824	58.147	1.70572	22.1124
augustus_masked-scaffold00036-abinit-gene-0.0-mRNA-1	483	-	augustus_masked-scaffold00036-abinit-gene-0.0	scaffold00036:57-2843	11.0905	72.3754	9.6524	64.5608	12.161	79.4143	11.5338	77.6442	13.934	92.1749	13.8848	89.1223
augustus_masked-scaffold00036-abinit-gene-0.3-mRNA-1	1056	-	augustus_masked-scaffold00036-abinit-gene-0.3	scaffold00036:27799-33981	1.59105	33.7854	0.624019	13.3523	0.467563	9.93046	14.2502	305.535	0.572981	12.2182	39.3248	830.806
augustus_masked-scaffold00036-abinit-gene-1.13-mRNA-1	279	-	augustus_masked-scaffold00036-abinit-gene-1.13	scaffold00036:95194-96971	0.244353	0.349687	1.10063	1.74791	0	0	0	0	0	0	0	0
snap_masked-scaffold00036-abinit-gene-1.31-mRNA-1	207	-	augustus_masked-scaffold00036-abinit-gene-1.13	scaffold00036:95194-96971	0	0	0	0	0	0	0	0	0	0	0	0
g1003.t1	1277	+	augustus_masked-scaffold00036-abinit-gene-2.1	scaffold00036:214671-215947	12.1091	325.83	10.1062	273.58	5.6386	151.745	6.71522	182.076	7.65336	206.618	8.48843	227.489
augustus_masked-scaffold00036-abinit-gene-2.1-mRNA-1	930	+	augustus_masked-scaffold00036-abinit-gene-2.1	scaffold00036:214671-215947	39.3948	709.115	23.1	419.562	19.6246	353.327	16.1447	293.935	17.8864	323.554	25.4137	454.711
maker-scaffold00037-snap-gene-0.28-mRNA-1	597	+	augustus_masked-scaffold00037-abinit-gene-0.7	scaffold00037:58024-59830	0	0	0	0	0	0	0	0	0	0	0	0
maker-scaffold00037-snap-gene-0.27-mRNA-1	240	+	augustus_masked-scaffold00037-abinit-gene-0.7	scaffold00037:58024-59830	0	0	0	0	0	0	0	0	0	0	0	0
augustus_masked-scaffold00037-abinit-gene-0.7-mRNA-1	420	+	augustus_masked-scaffold00037-abinit-gene-0.7	scaffold00037:58024-59830	0	0	0	0	0	0	0	0	0	0	0	0
augustus_masked-scaffold00037-abinit-gene-1.21-mRNA-1	2365	+	augustus_masked-scaffold00037-abinit-gene-1.21	scaffold00037:88007-192108	4.69669	257.553	5.71575	314.365	3.38911	185.863	12.5187	689.071	5.96985	327.902	17.2262	942.78
g1008.t2	1819	+	augustus_masked-scaffold00037-abinit-gene-1.21	scaffold00037:88007-192108	14.6321	597.301	14.0003	573.784	12.4969	510.189	11.7499	482.066	14.2201	581.75	16.746	681.783
augustus_masked-scaffold00039-abinit-gene-1.10-mRNA-1	474	+	augustus_masked-scaffold00039-abinit-gene-1.10	scaffold00039:184868-185734	0	0	0.0202028	0.130463	0	0	0	0	3.53E-05	0.000225498	0	0
g1058.t1	867	+	augustus_masked-scaffold00039-abinit-gene-1.10	scaffold00039:184868-185734	0.580242	9.50611	0.116205	1.92268	0.0808409	1.32475	7.68288	127.451	0.941511	15.5087	19.493	317.25
g1059.t1	1083	-	augustus_masked-scaffold00039-abinit-gene-2.3	scaffold00039:189771-190853	0	0	0	0	0	0	1.93E-06	4.28E-05	0	0	0	0
augustus_masked-scaffold00039-abinit-gene-2.3-mRNA-1	795	-	augustus_masked-scaffold00039-abinit-gene-2.3	scaffold00039:189771-190853	0	0	0	0	0	0	0.0617556	0.910325	0	0	0.720085	10.3885
augustus_masked-scaffold00041-abinit-gene-0.8-mRNA-1	986	+	augustus_masked-scaffold00041-abinit-gene-0.8	scaffold00041:29140-32003	18.7761	364.966	19.6597	385.337	16.9406	329.357	64.8126	1273.17	48.8164	953.234	32.9043	636.037
augustus_masked-scaffold00042-abinit-gene-0.11-mRNA-1	2079	+	augustus_masked-scaffold00042-abinit-gene-0.11	scaffold00042:76376-79297	0.0887814	4.21671	9.57E-05	0.00456247	2.65E-06	0.000125638	1.20E-06	5.75E-05	0.0824881	3.92516	0.0774656	3.67091
g1128.t1	529	+	augustus_masked-scaffold00042-abinit-gene-1.4	scaffold00042:120186-120714	0	0	0	0	0	0	0	0	0.117026	0.912289	0	0
augustus_masked-scaffold00042-abinit-gene-1.4-mRNA-1	324	+	augustus_masked-scaffold00042-abinit-gene-1.4	scaffold00042:120186-120714	0	0	0	0	0	0	0	0	0	0	0	0
augustus_masked-scaffold00042-abinit-gene-2.1-mRNA-1	1458	-	augustus_masked-scaffold00042-abinit-gene-2.1	scaffold00042:205983-207816	7.92E-05	0.00249764	0.00389473	0.123528	0	0	0.000128886	0.00409346	0.00245581	0.0777099	0.0440377	1.38482
g1138.t1	1834	-	augustus_masked-scaffold00042-abinit-gene-2.1	scaffold00042:205983-207816	1.53791	63.3716	2.67705	110.746	2.41095	99.3559	6.02326	249.437	2.36194	97.5373	4.53566	186.408
augustus_masked-scaffold00043-abinit-gene-0.13-mRNA-1	150	-	augustus_masked-scaffold00043-abinit-gene-0.13	scaffold00043:51194-51553	0	0	0	0	0	0	0	0	0	0	0	0
g1157.t1	1916	-	augustus_masked-scaffold00043-abinit-gene-1.4	scaffold00043:127286-129201	1.71E-05	0.000742444	1.55E-05	0.000674327	0.0611676	2.64949	2.55111	111.017	1.70E-05	0.000736664	0.460073	19.8767
augustus_masked-scaffold00043-abinit-gene-1.4-mRNA-1	1731	-	augustus_masked-scaffold00043-abinit-gene-1.4	scaffold00043:127286-129201	0.082152	3.16796	0.10602	4.10562	0	0	0.00122475	0.0474814	0.117996	4.56071	0.00263434	0.101302
augustus_masked-scaffold00043-abinit-gene-2.1-mRNA-1	207	+	augustus_masked-scaffold00043-abinit-gene-2.1	scaffold00043:206011-206559	0	0	0	0	0	0	0	0	0	0	0	0
augustus_masked-scaffold00044-abinit-gene-0.9-mRNA-1	663	+	augustus_masked-scaffold00044-abinit-gene-0.9	scaffold00044:60596-61258	0	0	0	0	0	0	0	0	0	0	0	0
augustus_masked-scaffold00044-abinit-gene-1.2-mRNA-1	534	-	augustus_masked-scaffold00044-abinit-gene-1.2	scaffold00044:118810-119611	0	0	0	0	0	0	0	0	0	0	0	0
g1180.t1	802	-	augustus_masked-scaffold00044-abinit-gene-1.2	scaffold00044:118810-119611	9.0244	132.789	17.3404	257.974	11.4307	168.243	4.44167	66.2718	7.42289	109.885	3.9468	57.6491
g1183.t1	1021	-	augustus_masked-scaffold00044-abinit-gene-1.7	scaffold00044:148834-149951	1.35E-05	0.000274222	1.07E-05	0.000218375	9.91E-06	0.000201601	0.240487	4.94015	8.91E-06	0.000181949	9.65E-06	0.000195214
augustus_masked-scaffold00044-abinit-gene-1.7-mRNA-1	879	-	augustus_masked-scaffold00044-abinit-gene-1.7	scaffold00044:148834-149951	0.0632651	1.05596	0.0608981	1.02635	0.158686	2.64929	0.623546	10.5361	0.0543562	0.912107	0.385497	6.39276
maker-scaffold00045-snap-gene-1.62-mRNA-1	681	+	augustus_masked-scaffold00045-abinit-gene-1.1	scaffold00045:94551-108499	1.04671	12.1506	0.995362	11.7163	0	0	1.12184	13.2538	1.89932	22.2172	0.988853	11.3722
augustus_masked-scaffold00045-abinit-gene-1.1-mRNA-1	276	+	augustus_masked-scaffold00045-abinit-gene-1.1	scaffold00045:94551-108499	9.53785	13.0369	0.0770042	0.117231	0.829817	1.16023	16.7902	25.9607	18.7998	27.3043	6.40538	8.52819
augustus_masked-scaffold00045-abinit-gene-1.6-mRNA-1	827	+	augustus_masked-scaffold00045-abinit-gene-1.6	scaffold00045:128814-130838	25.4083	390.175	3.25456	50.5067	1.87296	28.7691	0	0	0.0172357	0.266211	0.0320103	0.488102
g1213.t1	2035	+	augustus_masked-scaffold00046-abinit-gene-0.1	scaffold00046:2686-4720	6.14059	284.714	6.57962	306.14	9.21914	427.492	18.7987	875.491	13.3086	618.253	18.7561	867.62
augustus_masked-scaffold00046-abinit-gene-0.1-mRNA-1	1026	+	augustus_masked-scaffold00046-abinit-gene-0.1	scaffold00046:2686-4720	18.7479	383.669	16.3247	336.733	27.6519	565.997	19.3022	398.988	32.6127	670.313	28.1803	573.657
g1219.t1	533	+	augustus_masked-scaffold00046-abinit-gene-0.9	scaffold00046:66656-67366	0.275749	2.15336	0.657624	5.24241	0.678189	5.29885	0	0	0	0	0.684577	5.27218
augustus_masked-scaffold00046-abinit-gene-0.9-mRNA-1	330	+	augustus_masked-scaffold00046-abinit-gene-0.9	scaffold00046:66656-67366	4.80313	12.6339	2.90077	8.10304	4.96E-05	0.000131138	0	0	0	0	2.00791	5.11636
g1223.t1	2183	+	augustus_masked-scaffold00046-abinit-gene-1.3	scaffold00046:126576-128758	0	0	0	0	0	0	8.97E-06	0.000451687	0	0	0.110904	5.55154
augustus_masked-scaffold00046-abinit-gene-1.3-mRNA-1	1929	+	augustus_masked-scaffold00046-abinit-gene-1.3	scaffold00046:126576-128758	0	0	0	0	0	0	0.0415107	1.82028	0	0	0.000971455	0.0422942
augustus_masked-scaffold00046-abinit-gene-1.4-mRNA-1	1929	+	augustus_masked-scaffold00046-abinit-gene-1.4	scaffold00046:147956-150204	0	0	0	0	0	0	0.0622741	2.73078	0	0	0.214455	9.33675
g1224.t1	2249	+	augustus_masked-scaffold00046-abinit-gene-1.4	scaffold00046:147956-150204	0	0	0	0	0	0	6.21E-06	0.000323278	0	0	0.0975313	5.04739
augustus_masked-scaffold00046-abinit-gene-1.5-mRNA-1	1446	-	augustus_masked-scaffold00046-abinit-gene-1.5	scaffold00046:158756-163469	0.422776	13.2101	0.689201	21.6469	0	0	0	0	0	0	1.39962	43.5816
g1228.t1	1540	-	augustus_masked-scaffold00046-abinit-gene-1.9	scaffold00046:202249-203885	1.30E-06	4.39E-05	0.182798	6.18255	1.49E-06	5.01E-05	1.64E-06	5.56E-05	0	0	2.54736	85.4669
augustus_masked-scaffold00046-abinit-gene-1.9-mRNA-1	1101	-	augustus_masked-scaffold00046-abinit-gene-1.9	scaffold00046:202249-203885	0.0471727	1.05619	0.181053	4.08318	0.177467	3.97419	0.161154	3.64141	0	0	0.754883	16.8203
augustus_masked-scaffold00047-abinit-gene-0.0-mRNA-1	1248	+	augustus_masked-scaffold00047-abinit-gene-0.0	scaffold00047:8512-9759	5.11474	133.819	7.27632	191.556	7.53471	197.164	33.2345	876.374	15.8954	417.296	20.6728	538.64
augustus_masked-scaffold00047-abinit-gene-0.2-mRNA-1	1026	-	augustus_masked-scaffold00047-abinit-gene-0.2	scaffold00047:22180-23205	27.8183	569.29	31.3403	646.461	24.5807	503.133	38.448	794.744	41.5626	854.267	37.9081	771.684
augustus_masked-scaffold00047-abinit-gene-0.6-mRNA-1	231	-	augustus_masked-scaffold00047-abinit-gene-0.6	scaffold00047:53515-53745	0	0	0	0	0	0	0	0	0	0	0	0
augustus_masked-scaffold00048-abinit-gene-0.14-mRNA-1	678	-	augustus_masked-scaffold00048-abinit-gene-0.14	scaffold00048:68113-69001	0	0	0.589224	6.89033	0.0651818	0.751896	0	0	0	0	0	0
g1254.t1	889	-	augustus_masked-scaffold00048-abinit-gene-0.14	scaffold00048:68113-69001	12.9009	218.64	5.59702	95.767	3.08155	52.2379	0	0	0	0	0	0
snap_masked-scaffold00048-abinit-gene-1.18-mRNA-1	234	+	augustus_masked-scaffold00048-abinit-gene-1.2	scaffold00048:119223-120436	0	0	0	0	0	0	0	0	0	0	0	0
augustus_masked-scaffold00048-abinit-gene-1.2-mRNA-1	729	+	augustus_masked-scaffold00048-abinit-gene-1.2	scaffold00048:119223-120436	0	0	0	0	0	0	0	0	0	0	0	0
augustus_masked-scaffold00050-abinit-gene-0.10-mRNA-1	513	+	augustus_masked-scaffold00050-abinit-gene-0.10	scaffold00050:72800-73312	0	0	0	0	0	0	0	0	0	0	0	0
augustus_masked-scaffold00050-abinit-gene-1.11-mRNA-1	1947	-	augustus_masked-scaffold00050-abinit-gene-1.11	scaffold00050:154554-156791	0.670511	29.5742	0.286629	12.689	0.633498	27.9443	0.16369	7.2536	5.36E-06	0.0002367	5.45E-05	0.00239705
g1306.t1	2238	-	augustus_masked-scaffold00050-abinit-gene-1.11	scaffold00050:154554-156791	7.07E-06	0.000364712	0.270623	14.0019	0.177364	9.14862	0.123629	6.40191	0.176569	9.12266	0.388108	19.9756
augustus_masked-scaffold00050-abinit-gene-1.25-mRNA-1	735	+	augustus_masked-scaffold00050-abinit-gene-1.25	scaffold00050:96186-99982	5.0648	65.8146	7.6223	100.287	4.0288	52.3687	12.5047	165.068	15.9345	208.481	13.4966	173.925
g1297.t1	911	+	augustus_masked-scaffold00050-abinit-gene-1.25	scaffold00050:96186-99982	3.53974	61.9897	5.9421	105.027	5.85882	102.627	20.9977	372.048	5.72588	100.785	13.4691	234.425
g1303.t1	872	+	augustus_masked-scaffold00050-abinit-gene-1.5	scaffold00050:122976-123847	0	0	0	0	0	0	0	0	0	0	0	0
augustus_masked-scaffold00050-abinit-gene-1.5-mRNA-1	576	+	augustus_masked-scaffold00050-abinit-gene-1.5	scaffold00050:122976-123847	0	0	0	0	0	0	0	0	0	0	0	0
augustus_masked-scaffold00051-abinit-gene-1.0-mRNA-1	741	+	augustus_masked-scaffold00051-abinit-gene-1.0	scaffold00051:111110-113991	0	0	0	0	0	0	0	0	0	0	0	0
augustus_masked-scaffold00052-abinit-gene-1.1-mRNA-1	1179	-	augustus_masked-scaffold00052-abinit-gene-1.1	scaffold00052:105212-112675	0	0	0	0	0	0	0	0	0	0	0	0
augustus_masked-scaffold00052-abinit-gene-1.2-mRNA-1	1548	-	augustus_masked-scaffold00052-abinit-gene-1.1	scaffold00052:105212-112675	0	0	0	0	0	0	0	0	0	0	0	0
g1341.t1	1768	-	augustus_masked-scaffold00052-abinit-gene-1.1	scaffold00052:105212-112675	0.000546337	0.0215868	0	0	0	0	0	0	7.89E-05	0.00312545	0	0
augustus_masked-scaffold00053-abinit-gene-0.9-mRNA-1	1920	-	augustus_masked-scaffold00053-abinit-gene-0.9	scaffold00053:73346-77871	0.110668	4.80454	0.212012	9.23874	0.0915257	3.97386	2.15E-05	0.000938811	0.00446954	0.194438	0.249138	10.7892
g1358.t1	2200	-	augustus_masked-scaffold00053-abinit-gene-0.9	scaffold00053:73346-77871	0.510384	25.8262	8.26E-06	0.000419323	7.53E-06	0.000381224	0.322504	16.3857	0.122144	6.19159	0.166153	8.3897
augustus_masked-scaffold00053-abinit-gene-1.0-mRNA-1	621	+	augustus_masked-scaffold00053-abinit-gene-1.0	scaffold00053:101646-104314	0.155574	1.56633	0.542287	5.54797	0	0	0.0319076	0.327823	0	0	0	0
augustus_masked-scaffold00053-abinit-gene-1.10-mRNA-1	1152	-	augustus_masked-scaffold00053-abinit-gene-1.10	scaffold00053:162000-165271	0	0	0	0	0	0	0	0	0	0	0	0
g1368.t1	1411	-	augustus_masked-scaffold00053-abinit-gene-1.13	scaffold00053:174570-178093	0	0	0	0	0	0	0	0	0	0	0	0
augustus_masked-scaffold00053-abinit-gene-1.13-mRNA-1	1221	-	augustus_masked-scaffold00053-abinit-gene-1.13	scaffold00053:174570-178093	0	0	0	0	0	0	0	0	0	0	0	0
augustus_masked-scaffold00053-abinit-gene-1.4-mRNA-1	273	-	augustus_masked-scaffold00053-abinit-gene-1.3	scaffold00053:122277-128515	0	0	0	0	3.10674	4.14815	0	0	0.866179	1.20244	0.934311	1.18754
augustus_masked-scaffold00053-abinit-gene-1.3-mRNA-1	306	-	augustus_masked-scaffold00053-abinit-gene-1.3	scaffold00053:122277-128515	0.62486	1.27908	2.52604	5.58178	0	0	0	0	4.80878	10.2723	0.907829	1.79946
g1423.t1	1510	+	augustus_masked-scaffold00056-abinit-gene-1.9	scaffold00056:163713-165222	0	0	0	0	0	0	0	0	0	0	0	0
augustus_masked-scaffold00056-abinit-gene-1.9-mRNA-1	1242	+	augustus_masked-scaffold00056-abinit-gene-1.9	scaffold00056:163713-165222	0	0	0	0	0	0	0	0	0	0	0	0
augustus_masked-scaffold00057-abinit-gene-0.21-mRNA-1	222	-	augustus_masked-scaffold00057-abinit-gene-0.21	scaffold00057:81282-82487	0	0	0	0	0	0	0	0	0	0	0	0
augustus_masked-scaffold00057-abinit-gene-0.22-mRNA-1	471	-	augustus_masked-scaffold00057-abinit-gene-0.21	scaffold00057:81282-82487	0	0	0	0	0	0	0	0	0	0	0	0
augustus_masked-scaffold00057-abinit-gene-0.8-mRNA-1	333	-	augustus_masked-scaffold00057-abinit-gene-0.8	scaffold00057:21794-41951	0	0	0	0	0	0	0	0	0	0	0	0
maker-scaffold00057-augustus-gene-0.51-mRNA-1	948	-	augustus_masked-scaffold00057-abinit-gene-0.8	scaffold00057:21794-41951	0.122521	2.26202	0	0	0.150561	2.78031	0.112556	2.10124	0.211122	3.91662	0	0
maker-scaffold00057-augustus-gene-0.51-mRNA-2	915	-	augustus_masked-scaffold00057-abinit-gene-0.8	scaffold00057:21794-41951	0.391175	6.89061	0.352497	6.26662	0.198343	3.49465	0.647854	11.5455	0.405571	7.18035	0.965354	16.9007
augustus_masked-scaffold00058-abinit-gene-0.16-mRNA-1	1366	+	augustus_masked-scaffold00058-abinit-gene-0.16	scaffold00058:82616-84897	1.35729	39.6226	1.45813	42.8036	0	0	0.0241514	0.710015	0.27446	8.03665	0.228521	6.64645
augustus_masked-scaffold00058-abinit-gene-1.0-mRNA-1	2556	-	augustus_masked-scaffold00058-abinit-gene-1.0	scaffold00058:103583-106138	0.386175	23.0702	1.97693	118.424	2.3531	140.584	0.59726	35.8035	0.555772	33.2515	0.829174	49.4455
g1470.t1	2043	+	augustus_masked-scaffold00058-abinit-gene-1.4	scaffold00058:143556-145598	2.29499	106.88	1.05723	49.4085	0.92997	43.3137	2.48095	116.052	0.593317	27.6845	1.27257	59.1279
augustus_masked-scaffold00058-abinit-gene-1.4-mRNA-1	1329	+	augustus_masked-scaffold00058-abinit-gene-1.4	scaffold00058:143556-145598	2.2742	64.2295	0.609701	17.3187	0.577052	16.2998	1.2007	34.1585	0.826058	23.4037	0.767132	21.5831
augustus_masked-scaffold00059-abinit-gene-0.2-mRNA-1	687	-	augustus_masked-scaffold00059-abinit-gene-0.2	scaffold00059:13758-15031	0	0	0	0	0	0	0	0	0.0769738	0.912254	0	0
g1476.t1	929	-	augustus_masked-scaffold00059-abinit-gene-0.2	scaffold00059:13758-15031	0	0	0	0	0	0	0	0	1.98E-06	3.58E-05	0	0
augustus_masked-scaffold00059-abinit-gene-1.14-mRNA-1	666	-	augustus_masked-scaffold00059-abinit-gene-1.14	scaffold00059:89125-89981	0	0	0	0	0	0	0.318603	3.64141	0.161284	1.82451	0.14378	1.59817
g1481.t1	857	-	augustus_masked-scaffold00059-abinit-gene-1.14	scaffold00059:89125-89981	0	0	0	0	0	0	3.62E-06	5.91E-05	4.21E-06	6.82E-05	4.49E-06	7.19E-05
g1489.t1	658	-	augustus_masked-scaffold00059-abinit-gene-1.7	scaffold00059:157704-158361	0	0	0	0	0	0	0.620328	6.96252	0.237272	2.63539	9.18898	100.252
augustus_masked-scaffold00059-abinit-gene-1.7-mRNA-1	354	-	augustus_masked-scaffold00059-abinit-gene-1.7	scaffold00059:157704-158361	0	0	0	0	0.408793	1.32475	0.888705	3.05152	0.0305652	0.101482	9.05169	28.4063
augustus_masked-scaffold00059-abinit-gene-1.9-mRNA-1	1458	-	augustus_masked-scaffold00059-abinit-gene-1.9	scaffold00059:169771-171649	0.0170941	0.539391	0	0	0	0	0	0	0.0926068	2.93038	0.31776	9.99238
g1490.t1	1879	-	augustus_masked-scaffold00059-abinit-gene-1.9	scaffold00059:169771-171649	0	0	0.112737	4.79404	0	0	0	0	0.127615	5.41733	0.0735709	3.10863
augustus_masked-scaffold00060-abinit-gene-1.0-mRNA-1	1377	+	augustus_masked-scaffold00060-abinit-gene-1.0	scaffold00060:104517-107011	0	0	0	0	0	0	0	0	0	0	0	0
augustus_masked-scaffold00060-abinit-gene-1.14-mRNA-1	1029	-	augustus_masked-scaffold00060-abinit-gene-1.14	scaffold00060:160619-161961	0	0	1.44793	29.9781	1.10561	22.7155	0.287686	5.96879	0.578415	11.9331	0	0
g1512.t1	1343	-	augustus_masked-scaffold00060-abinit-gene-1.14	scaffold00060:160619-161961	1.55959	44.6076	1.79543	51.6449	0.83243	23.8126	0.124987	3.60065	0.68831	19.7484	0.934786	26.636
augustus_masked-scaffold00060-abinit-gene-1.16-mRNA-1	867	-	augustus_masked-scaffold00060-abinit-gene-1.16	scaffold00060:175244-176192	0.064467	1.05616	0	0	0	0	0	0	0	0	0	0
g1515.t1	1010	+	augustus_masked-scaffold00060-abinit-gene-1.17	scaffold00060:183153-186242	1.54E-05	0.000308679	5.75E-05	0.00116282	0.0660405	1.32464	0.0898642	1.82064	0.317029	6.38591	0	0
augustus_masked-scaffold00060-abinit-gene-1.17-mRNA-1	1254	+	augustus_masked-scaffold00060-abinit-gene-1.17	scaffold00060:183153-186242	0	0	0	0	4.19E-06	0.000110264	3.64E-06	9.67E-05	4.37E-06	0.000115364	0	0
g1532.t1	892	+	augustus_masked-scaffold00062-abinit-gene-0.1	scaffold00062:34296-35187	0	0	0	0	0.15554	2.64867	0.245128	4.22375	0.0533069	0.912289	0.283428	4.79471
augustus_masked-scaffold00062-abinit-gene-0.1-mRNA-1	591	+	augustus_masked-scaffold00062-abinit-gene-0.1	scaffold00062:34296-35187	0	0	0.325532	3.07972	8.81E-05	0.000819367	0.417672	3.96955	0	0	0	0
g1545.t1	648	-	augustus_masked-scaffold00062-abinit-gene-1.11	scaffold00062:175544-176191	0	0	0	0	0	0	0.166016	1.82073	0.564388	6.1238	0.0923429	0.983757
augustus_masked-scaffold00062-abinit-gene-1.11-mRNA-1	321	-	augustus_masked-scaffold00062-abinit-gene-1.11	scaffold00062:175544-176191	0.876928	2.11247	0.399138	1.02657	0	0	0	0	0.104966	0.26223	0.263478	0.614481
augustus_masked-scaffold00062-abinit-gene-1.15-mRNA-1	387	-	augustus_masked-scaffold00062-abinit-gene-1.15	scaffold00062:90063-90449	0	0	0	0	0	0	0	0	0	0	0	0
g1539.t1	697	-	augustus_masked-scaffold00062-abinit-gene-1.2	scaffold00062:128545-129241	0	0	0	0	0	0	0	0	0	0	0	0
augustus_masked-scaffold00062-abinit-gene-1.2-mRNA-1	342	-	augustus_masked-scaffold00062-abinit-gene-1.2	scaffold00062:128545-129241	0	0	0	0	0	0	0	0	0	0	0	0
augustus_masked-scaffold00063-abinit-gene-0.9-mRNA-1	2353	-	augustus_masked-scaffold00063-abinit-gene-0.9	scaffold00063:74742-82342	0	0	0.000231858	0.0126807	0.754423	41.1411	0.000173948	0.00952109	0.835012	45.6069	0	0
augustus_masked-scaffold00065-abinit-gene-0.11-mRNA-1	576	-	augustus_masked-scaffold00065-abinit-gene-0.11	scaffold00065:75040-75791	0	0	0	0	0	0	0	0	0	0	0	0
g1603.t1	752	-	augustus_masked-scaffold00065-abinit-gene-0.11	scaffold00065:75040-75791	0	0	0	0	0	0	0	0	0	0	0	0
augustus_masked-scaffold00065-abinit-gene-0.8-mRNA-1	219	+	augustus_masked-scaffold00065-abinit-gene-0.8	scaffold00065:36746-37216	0	0	0	0	0	0	0	0	0	0	0	0
g1600.t1	471	+	augustus_masked-scaffold00065-abinit-gene-0.8	scaffold00065:36746-37216	0	0	0	0	0	0	0	0	0	0	0	0
augustus_masked-scaffold00065-abinit-gene-0.9-mRNA-1	294	+	augustus_masked-scaffold00065-abinit-gene-0.9	scaffold00065:42644-42937	0	0	0	0	0	0	0.465326	0.910367	0	0	0	0
maker-scaffold00065-augustus-gene-0.26-mRNA-2	673	+	augustus_masked-scaffold00065-abinit-gene-1.0	scaffold00065:87570-103120	0	0	0.250787	2.90049	0.704343	8.03446	0.623735	7.24093	0	0	0.375299	4.23902
maker-scaffold00065-augustus-gene-0.26-mRNA-1	712	+	augustus_masked-scaffold00065-abinit-gene-1.0	scaffold00065:87570-103120	34.6187	429.413	27.2474	342.409	38.2046	474.049	23.1864	292.383	14.3067	178.737	14.3055	175.904
augustus_masked-scaffold00065-abinit-gene-1.0-mRNA-1	552	+	augustus_masked-scaffold00065-abinit-gene-1.0	scaffold00065:87570-103120	14.524	120.503	11.2971	95.5669	23.3761	194.043	18.0014	153.063	10.9153	91.5359	10.9104	89.3449
augustus_masked-scaffold00065-abinit-gene-1.2-mRNA-1	1155	+	augustus_masked-scaffold00065-abinit-gene-1.2	scaffold00065:121782-123720	0.583415	13.8713	2.55014	61.0469	3.11411	74.054	0.147826	3.54518	0.00743174	0.17736	0.142599	3.37505
augustus_masked-scaffold00067-abinit-gene-0.5-mRNA-1	369	-	augustus_masked-scaffold00067-abinit-gene-0.5	scaffold00067:36574-36942	0	0	0	0	0	0	0	0	0	0	0	0
augustus_masked-scaffold00068-abinit-gene-0.5-mRNA-1	1350	+	augustus_masked-scaffold00068-abinit-gene-0.5	scaffold00068:20876-22461	0	0	0	0	0	0	0	0	0	0	0	0
g1660.t1	1586	+	augustus_masked-scaffold00068-abinit-gene-0.5	scaffold00068:20876-22461	0	0	0	0	0	0	0	0	0	0	0	0
augustus_masked-scaffold00068-abinit-gene-1.1-mRNA-1	378	-	augustus_masked-scaffold00068-abinit-gene-1.1	scaffold00068:93653-117144	44.155	169.485	8.35674	33.4412	10.4694	40.2673	10.6434	43.033	16.3016	64.0346	4.16834	15.5888
augustus_masked-scaffold00068-abinit-gene-1.11-mRNA-1	1542	-	augustus_masked-scaffold00068-abinit-gene-1.1	scaffold00068:93653-117144	0	0	0.0903067	3.05897	0.213642	7.20285	0	0	0.308258	10.419	0.059281	1.992
maker-scaffold00068-snap-gene-1.38-mRNA-1	1980	-	augustus_masked-scaffold00068-abinit-gene-1.1	scaffold00068:93653-117144	10.0199	450.437	9.96163	449.436	8.83978	397.421	9.62947	434.868	11.6464	524.591	6.64619	298.056
augustus_masked-scaffold00068-abinit-gene-1.4-mRNA-1	597	-	augustus_masked-scaffold00068-abinit-gene-1.4	scaffold00068:121849-126391	5.63568	53.2685	3.58257	34.445	2.05922	19.4722	6.39999	61.8113	5.18245	49.4465	9.98566	93.3072
g1672.t1	853	-	augustus_masked-scaffold00068-abinit-gene-1.4	scaffold00068:121849-126391	4.54139	72.7695	2.20996	35.7708	3.24109	51.9471	9.38075	152.246	3.93516	63.4063	13.6602	217.412
augustus_masked-scaffold00068-abinit-gene-1.5-mRNA-1	3423	+	augustus_masked-scaffold00068-abinit-gene-1.5	scaffold00068:139066-149563	2.4816	203.482	1.9953	163.932	0.82798	67.8947	4.78166	393.064	0.206789	16.9744	3.85014	315.282
g1696.t1	2514	-	augustus_masked-scaffold00069-abinit-gene-1.11	scaffold00069:132904-137091	0.35003	20.5335	0.414863	24.4042	0.134171	7.87128	0.664235	39.1023	0.368379	21.6427	0.559979	32.7891
augustus_masked-scaffold00069-abinit-gene-1.11-mRNA-1	1746	-	augustus_masked-scaffold00069-abinit-gene-1.11	scaffold00069:132904-137091	0.476213	18.5472	0.635936	24.8713	0.784219	30.5463	0.233626	9.14721	0.730938	28.5332	0.349126	13.5598
augustus_masked-scaffold00069-abinit-gene-1.19-mRNA-1	960	-	augustus_masked-scaffold00069-abinit-gene-1.19	scaffold00069:156070-157621	0	0	0	0	0	0	0	0	0	0	0	0
g1700.t1	1552	-	augustus_masked-scaffold00069-abinit-gene-1.19	scaffold00069:156070-157621	0	0	0	0	0	0	0	0	0	0	0	0
augustus_masked-scaffold00070-abinit-gene-0.21-mRNA-1	789	-	augustus_masked-scaffold00070-abinit-gene-0.21	scaffold00070:86264-87331	0	0	0	0	0	0	0.622055	9.07375	0.00120131	0.0173827	0.0559855	0.799071
g1715.t1	1068	-	augustus_masked-scaffold00070-abinit-gene-0.21	scaffold00070:86264-87331	0	0	0	0	0	0	0.126951	2.76103	0.125717	2.71949	2.26E-06	4.84E-05
g1705.t1	1718	+	augustus_masked-scaffold00070-abinit-gene-0.5	scaffold00070:20726-23455	20.8958	798.814	24.0697	924.06	26.0555	996.169	45.7423	1758.08	44.0929	1689.53	37.6875	1436.67
augustus_masked-scaffold00070-abinit-gene-0.5-mRNA-1	1346	+	augustus_masked-scaffold00070-abinit-gene-0.5	scaffold00070:20726-23455	10.4859	300.726	7.43399	214.409	5.22035	149.736	11.8447	342.136	8.88019	255.467	2.29857	65.673
augustus_masked-scaffold00070-abinit-gene-1.12-mRNA-1	1584	+	augustus_masked-scaffold00070-abinit-gene-1.12	scaffold00070:165276-167352	0	0	0.0848502	2.96562	0	0	0.412766	14.4446	0.000130269	0.00454349	0.082742	2.86956
g1726.t1	1830	+	augustus_masked-scaffold00070-abinit-gene-1.12	scaffold00070:165276-167352	0.436848	17.956	0.326164	13.4595	0.612299	25.1702	0.421651	17.4182	0.575709	23.715	0.7487	30.6934
augustus_masked-scaffold00072-abinit-gene-0.3-mRNA-1	2394	+	augustus_masked-scaffold00072-abinit-gene-0.3	scaffold00072:34736-37604	0	0	0	0	0	0	0	0	0.00260108	0.144804	3.21E-05	0.0017805
g1750.t1	2869	+	augustus_masked-scaffold00072-abinit-gene-0.3	scaffold00072:34736-37604	0	0	0.239325	16.2591	0	0	0.000322238	0.021906	0.322459	21.8834	0.401963	27.1997
augustus_masked-scaffold00073-abinit-gene-0.1-mRNA-1	1569	+	augustus_masked-scaffold00073-abinit-gene-0.1	scaffold00073:17576-19661	0.000165359	0.00568893	0.000380958	0.0131683	2.47E-05	0.000850909	0	0	0	0	9.17E-05	0.00314617
g1764.t1	2086	+	augustus_masked-scaffold00073-abinit-gene-0.1	scaffold00073:17576-19661	0.436849	20.8268	0.284763	13.6224	0.182682	8.71012	8.85693	424.08	2.6555	126.838	4.71422	224.242
augustus_masked-scaffold00073-abinit-gene-0.7-mRNA-1	1654	+	augustus_masked-scaffold00073-abinit-gene-0.7	scaffold00073:79385-83235	0.0529726	1.93803	0.629963	23.15	0.538443	19.7014	1.40785	51.7971	0.0969542	3.55577	2.14585	78.2755
g1768.t1	2046	+	augustus_masked-scaffold00073-abinit-gene-0.7	scaffold00073:79385-83235	0.402527	18.7772	0.167622	7.84654	0.220213	10.2735	10.0161	469.297	6.87976	321.543	8.34379	388.323
augustus_masked-scaffold00073-abinit-gene-0.8-mRNA-1	1671	-	augustus_masked-scaffold00073-abinit-gene-0.8	scaffold00073:83819-88199	0.0860253	3.18482	0	0	0	0	0.0844891	3.14536	0	0	0	0
augustus_masked-scaffold00073-abinit-gene-1.13-mRNA-1	1587	-	augustus_masked-scaffold00073-abinit-gene-1.13	scaffold00073:174389-176381	0.000610584	0.0212884	0.00620211	0.217249	0.000252839	0.00881641	8.66E-05	0.00303885	0.00108181	0.0378143	0.00121559	0.0422513
g1781.t1	1993	-	augustus_masked-scaffold00073-abinit-gene-1.13	scaffold00073:174389-176381	0.919925	41.6614	1.16745	53.061	1.66249	75.2972	1.27767	58.1262	1.49687	67.9234	2.31432	104.561
augustus_masked-scaffold00073-abinit-gene-1.4-mRNA-1	1737	+	augustus_masked-scaffold00073-abinit-gene-1.4	scaffold00073:127796-130333	0.0818432	3.16866	0	0	0.0684255	2.64945	0.0233884	0.91033	0	0	0	0
g1773.t1	2538	+	augustus_masked-scaffold00073-abinit-gene-1.4	scaffold00073:127796-130333	7.38E-07	4.38E-05	0	0	6.54E-07	3.88E-05	6.29E-07	3.74E-05	0	0	0	0
augustus_masked-scaffold00073-abinit-gene-1.7-mRNA-1	1395	-	augustus_masked-scaffold00073-abinit-gene-1.7	scaffold00073:145655-147049	0	0	0	0	0	0	0	0	0	0	0	0
snap_masked-scaffold00074-abinit-gene-1.28-mRNA-1	294	-	augustus_masked-scaffold00074-abinit-gene-1.13	scaffold00074:91840-99620	0	0	0	0	0	0	0	0	0	0	0.544891	0.933265
augustus_masked-scaffold00074-abinit-gene-1.13-mRNA-1	620	-	augustus_masked-scaffold00074-abinit-gene-1.13	scaffold00074:91840-99620	0.939718	9.43704	0.467066	4.76642	0.680193	6.83355	0	0	0.630275	6.38567	0.00291306	0.0289399
augustus_masked-scaffold00074-abinit-gene-1.5-mRNA-1	1047	+	augustus_masked-scaffold00074-abinit-gene-1.5	scaffold00074:148506-156227	0	0	0	0	0	0	0	0	0	0	0	0
augustus_masked-scaffold00074-abinit-gene-1.9-mRNA-1	3343	-	augustus_masked-scaffold00074-abinit-gene-1.9	scaffold00074:175173-182598	0.000303171	0.0242363	0.00171342	0.137254	0.00186857	0.149386	0.000447762	0.0358876	0.000246474	0.0197258	0	0
augustus_masked-scaffold00075-abinit-gene-1.2-mRNA-1	159	+	augustus_masked-scaffold00075-abinit-gene-1.2	scaffold00075:96935-108782	0	0	0	0	0	0	0	0	0	0	0	0
maker-scaffold00075-snap-gene-1.27-mRNA-1	342	+	augustus_masked-scaffold00075-abinit-gene-1.2	scaffold00075:96935-108782	21.4358	62.7877	13.459	41.6175	9.34574	27.4868	1.01999	3.19351	5.52544	16.6788	1.82535	5.18608
augustus_masked-scaffold00075-abinit-gene-1.5-mRNA-1	1086	+	augustus_masked-scaffold00075-abinit-gene-1.5	scaffold00075:138291-170238	0	0	0	0	0	0	0	0	0	0	0	0
maker-scaffold00075-snap-gene-1.28-mRNA-1	1315	+	augustus_masked-scaffold00075-abinit-gene-1.5	scaffold00075:138291-170238	0	0	0	0	0	0	0	0	0	0	0	0
augustus_masked-scaffold00075-abinit-gene-1.6-mRNA-1	1113	+	augustus_masked-scaffold00075-abinit-gene-1.5	scaffold00075:138291-170238	0.375386	8.52046	0.174487	3.98886	0.553539	12.5664	1.05666	24.2017	0	0	1.10388	24.9366
augustus_masked-scaffold00076-abinit-gene-0.19-mRNA-1	501	+	augustus_masked-scaffold00076-abinit-gene-0.19	scaffold00076:79101-85550	0.69523	4.85814	0	0	0	0	0.689106	4.9573	0	0	0	0
augustus_masked-scaffold00076-abinit-gene-1.20-mRNA-1	1938	-	augustus_masked-scaffold00076-abinit-gene-1.20	scaffold00076:95954-100010	0.00087494	0.0383888	0	0	0	0	0	0	0	0	0.000716009	0.0313383
g1862.t1	558	+	augustus_masked-scaffold00077-abinit-gene-1.1	scaffold00077:95554-105807	0	0	0	0	0	0	0.446358	3.86407	0	0	0.154527	1.28922
augustus_masked-scaffold00077-abinit-gene-1.1-mRNA-1	273	+	augustus_masked-scaffold00077-abinit-gene-1.1	scaffold00077:95554-105807	5.24376	6.83632	13.3594	19.4716	7.86861	10.5062	9.22879	13.6616	10.2148	14.1802	13.1163	16.6712
maker-scaffold00077-snap-gene-1.31-mRNA-1	330	+	augustus_masked-scaffold00077-abinit-gene-1.1	scaffold00077:95554-105807	7.52123	19.7835	6.96463	19.4551	10.7476	28.4318	15.1671	42.9286	17.637	47.9672	10.5703	26.9341
augustus_masked-scaffold00078-abinit-gene-0.1-mRNA-1	1086	-	augustus_masked-scaffold00078-abinit-gene-0.1	scaffold00078:8402-10657	0	0	1.17E-05	0.000258905	0.000526699	0.011592	0.253585	5.63234	0.000141912	0.00313541	0.000221125	0.00484195
augustus_masked-scaffold00078-abinit-gene-0.16-mRNA-1	858	+	augustus_masked-scaffold00078-abinit-gene-0.16	scaffold00078:84551-86686	0	0	0	0	0	0	0	0	0	0	0	0
augustus_masked-scaffold00078-abinit-gene-1.15-mRNA-1	396	-	augustus_masked-scaffold00078-abinit-gene-1.15	scaffold00078:93811-94302	0	0	0	0	0	0	0.202195	0.910367	0	0	0	0
augustus_masked-scaffold00079-abinit-gene-1.15-mRNA-1	2274	+	augustus_masked-scaffold00079-abinit-gene-1.15	scaffold00079:188346-190675	0.15545	8.16132	0.000169352	0.00891874	0.728093	38.2287	0.164206	8.65482	0.0464371	2.44214	0	0
g1906.t1	2330	+	augustus_masked-scaffold00079-abinit-gene-1.15	scaffold00079:188346-190675	0	0	0	0	0.000854663	0.0461029	0.000249016	0.0134829	0.0565444	3.05497	0	0
augustus_masked-scaffold00079-abinit-gene-1.8-mRNA-1	2106	-	augustus_masked-scaffold00079-abinit-gene-1.8	scaffold00079:134922-137951	5.5635	268.097	7.27582	351.794	6.52718	314.562	42.6869	2065.81	16.3293	788.34	20.0199	962.571
g1901.t1	3030	-	augustus_masked-scaffold00079-abinit-gene-1.8	scaffold00079:134922-137951	0	0	0	0	0	0	0	0	0	0	0	0
g1937.t1	884	-	augustus_masked-scaffold00081-abinit-gene-1.0	scaffold00081:105778-109636	15.1206	254.319	13.1652	223.572	12.2625	206.297	11.0627	188.347	11.3198	191.401	11.012	184.027
augustus_masked-scaffold00081-abinit-gene-1.0-mRNA-1	670	-	augustus_masked-scaffold00081-abinit-gene-1.0	scaffold00081:105778-109636	40.1915	455.207	41.7977	480.194	43.415	491.893	59.1364	681.959	45.4972	519.354	41.4188	464.638
augustus_masked-scaffold00081-abinit-gene-1.2-mRNA-1	1914	+	augustus_masked-scaffold00081-abinit-gene-1.2	scaffold00081:121746-126835	28.7384	1243.22	23.4703	1019.14	23.8138	1030.28	1.69352	73.6102	12.1302	525.832	5.98469	258.251
g1939.t1	2685	+	augustus_masked-scaffold00081-abinit-gene-1.2	scaffold00081:121746-126835	6.61474	417.07	8.79233	555.801	10.3677	653.744	2.2848	144.531	7.44538	470.107	5.12931	322.858
maker-scaffold00081-snap-gene-1.35-mRNA-1	336	+	augustus_masked-scaffold00081-abinit-gene-1.2	scaffold00081:121746-126835	0.760071	2.11247	0.356189	1.04804	0.991132	2.76794	0.661236	1.97069	1.30647	3.74784	0	0
snap_masked-scaffold00082-abinit-gene-1.28-mRNA-1	1218	+	augustus_masked-scaffold00082-abinit-gene-1.1	scaffold00082:109745-115071	1.17037	29.7197	2.51643	64.3097	3.16232	80.3147	1.00948	25.842	4.02312	102.519	0.842778	21.31
augustus_masked-scaffold00082-abinit-gene-1.1-mRNA-1	273	+	augustus_masked-scaffold00082-abinit-gene-1.1	scaffold00082:109745-115071	0	0	0.704859	1.02735	0.992275	1.3249	0	0	1.31451	1.82481	0	0
augustus_masked-scaffold00082-abinit-gene-1.6-mRNA-1	1839	+	augustus_masked-scaffold00082-abinit-gene-1.6	scaffold00082:141806-143911	0.0255434	1.05583	0	0	0	0	0.175311	7.28254	0.044039	1.82426	0	0
g1956.t1	2106	+	augustus_masked-scaffold00082-abinit-gene-1.6	scaffold00082:141806-143911	8.45E-06	0.000407095	0	0	0	0	8.32E-06	0.000402719	6.63E-06	0.000319926	0	0
augustus_masked-scaffold00083-abinit-gene-0.1-mRNA-1	936	+	augustus_masked-scaffold00083-abinit-gene-0.1	scaffold00083:8015-10379	0	0	0	0	0	0	0	0	0	0	0	0
g1962.t1	1111	+	augustus_masked-scaffold00083-abinit-gene-0.1	scaffold00083:8015-10379	0	0	0	0	0	0	0	0	0	0	0	0
g1968.t1	1133	+	augustus_masked-scaffold00083-abinit-gene-0.7	scaffold00083:49166-50298	0	0	0	0	0	0	0	0	0	0	0	0
augustus_masked-scaffold00083-abinit-gene-0.7-mRNA-1	840	+	augustus_masked-scaffold00083-abinit-gene-0.7	scaffold00083:49166-50298	0	0	0	0	0	0	0	0	0	0	0	0
augustus_masked-scaffold00083-abinit-gene-1.11-mRNA-1	435	-	augustus_masked-scaffold00083-abinit-gene-1.11	scaffold00083:169082-170010	7.50E-05	0.000397306	0.188091	1.02655	0	0	0	0	0	0	0	0
g1973.t1	1810	+	augustus_masked-scaffold00083-abinit-gene-1.2	scaffold00083:123586-125395	23.1463	939.511	39.6546	1616.03	36.463	1480.19	20.4533	834.417	20.9877	853.763	30.4227	1231.58
augustus_masked-scaffold00083-abinit-gene-1.2-mRNA-1	1050	+	augustus_masked-scaffold00083-abinit-gene-1.2	scaffold00083:123586-125395	30.7284	647.775	35.0443	744.455	44.2654	933.325	15.3106	325.911	19.246	407.434	13.7601	288.588
augustus_masked-scaffold00083-abinit-gene-1.5-mRNA-1	1851	-	augustus_masked-scaffold00083-abinit-gene-1.5	scaffold00083:137512-139661	1.62331	67.599	0.469305	19.6194	1.68588	70.2114	0.368988	15.4416	0.393309	16.4135	0.846541	35.1608
g1975.t1	2150	-	augustus_masked-scaffold00083-abinit-gene-1.5	scaffold00083:137512-139661	0	0	0.806817	39.9218	0.188016	9.27337	0.386727	19.1523	0.240198	11.8675	8.11E-06	0.00039892
augustus_masked-scaffold00083-abinit-gene-1.9-mRNA-1	237	+	augustus_masked-scaffold00083-abinit-gene-1.9	scaffold00083:141828-160117	1.82736	1.17923	0	0	0	0	0	0	0	0	0	0
maker-scaffold00083-snap-gene-1.43-mRNA-1	1314	+	augustus_masked-scaffold00083-abinit-gene-1.9	scaffold00083:141828-160117	0	0	0.207524	5.81486	0.262462	7.31264	0	0	0	0	0.000748534	0.0207716
augustus_masked-scaffold00084-abinit-gene-0.0-mRNA-1	2938	-	augustus_masked-scaffold00084-abinit-gene-0.0	scaffold00084:1888-8498	0.00100473	0.0698755	0.00100763	0.0702407	0.0010741	0.0747039	0.000825766	0.0575991	0.0010018	0.0697607	0.000788563	0.0547566
g2003.t1	3695	+	augustus_masked-scaffold00084-abinit-gene-1.15	scaffold00084:180306-184000	3.02117	268.82	0.60819	54.2148	0.785859	69.9279	2.6411	235.546	3.78242	336.892	2.29786	204.213
augustus_masked-scaffold00084-abinit-gene-1.15-mRNA-1	2952	+	augustus_masked-scaffold00084-abinit-gene-1.15	scaffold00084:180306-184000	0.576919	40.3299	0	0	0	0	0.463722	32.5123	1.96263	137.374	0.649241	45.3156
augustus_masked-scaffold00084-abinit-gene-1.17-mRNA-1	3807	+	augustus_masked-scaffold00084-abinit-gene-1.17	scaffold00084:97109-100915	8.44081	775.32	4.21856	388.176	5.3907	495.178	5.47523	504.049	6.77278	622.709	7.19075	659.722
g1998.t1	3258	+	augustus_masked-scaffold00084-abinit-gene-1.8	scaffold00084:145236-148493	0.364164	28.3177	1.18118	92.0413	0.229415	17.8404	0	0	0.166185	12.9375	0.0703285	5.46122
augustus_masked-scaffold00084-abinit-gene-1.8-mRNA-1	2949	+	augustus_masked-scaffold00084-abinit-gene-1.8	scaffold00084:145236-148493	0.305349	21.3221	3.11E-05	0.00217413	0.861106	60.1334	0.000443674	0.0310726	0.18863	13.1886	0.326791	22.7841
augustus_masked-scaffold00085-abinit-gene-0.12-mRNA-1	540	-	augustus_masked-scaffold00085-abinit-gene-0.12	scaffold00085:60441-60980	18.2243	145.591	20.3659	166.011	21.6534	173.074	3.55296	29.1159	6.8887	55.6465	3.51485	27.7006
augustus_masked-scaffold00085-abinit-gene-1.8-mRNA-1	282	-	augustus_masked-scaffold00085-abinit-gene-1.8	scaffold00085:143455-144029	0	0	0	0	0	0	0	0	0	0	0	0
augustus_masked-scaffold00086-abinit-gene-0.0-mRNA-1	3252	+	augustus_masked-scaffold00086-abinit-gene-0.0	scaffold00086:5352-10767	0.101391	7.86863	0.617915	48.0549	0.134774	10.46	1.11295	86.6019	0.0601567	4.67393	0.0142276	1.10262
g2024.t1	3799	+	augustus_masked-scaffold00086-abinit-gene-0.0	scaffold00086:5352-10767	0.116698	10.6951	0.0931223	8.54966	0.119581	10.9599	0.000561692	0.0515939	9.32E-06	0.000855335	0.53817	49.2644
augustus_masked-scaffold00086-abinit-gene-0.8-mRNA-1	432	-	augustus_masked-scaffold00086-abinit-gene-0.8	scaffold00086:54926-55631	0	0	0	0	0	0	0	0	0	0	0	0
g2028.t1	706	-	augustus_masked-scaffold00086-abinit-gene-0.8	scaffold00086:54926-55631	0	0	0	0	0	0	0	0	0	0	0	0
augustus_masked-scaffold00087-abinit-gene-0.8-mRNA-1	921	-	augustus_masked-scaffold00087-abinit-gene-0.8	scaffold00087:41555-42475	0	0	0	0	0	0	0.421673	7.57966	0.0510848	0.912289	0.0292429	0.516467
augustus_masked-scaffold00087-abinit-gene-1.16-mRNA-1	1407	-	augustus_masked-scaffold00087-abinit-gene-1.16	scaffold00087:99110-100516	0.0105956	0.320463	1.22611	37.283	1.84277	55.742	0.510186	15.5357	0.00685901	0.208062	0.773382	23.3075
augustus_masked-scaffold00087-abinit-gene-1.6-mRNA-1	426	-	augustus_masked-scaffold00087-abinit-gene-1.6	scaffold00087:122015-122440	0.886328	4.48873	1.0901	5.69818	4.45519	22.5864	0.000378923	0.00199698	0.798406	4.11481	0.00202247	0.0100305
augustus_masked-scaffold00087-abinit-gene-1.7-mRNA-1	306	+	augustus_masked-scaffold00087-abinit-gene-1.7	scaffold00087:126610-126915	0	0	0	0	0	0	0	0	0	0	0	0
augustus_masked-scaffold00088-abinit-gene-0.7-mRNA-1	342	-	augustus_masked-scaffold00088-abinit-gene-0.7	scaffold00088:41326-41826	1.4424	4.22494	2.32394	7.18601	6.75636	19.8712	4.07073	12.7451	3.02229	9.12289	4.78152	13.585
augustus_masked-scaffold00090-abinit-gene-1.19-mRNA-1	618	+	augustus_masked-scaffold00090-abinit-gene-1.19	scaffold00090:93550-94771	0	0	0	0	0	0	0	0	0	0	0	0
augustus_masked-scaffold00091-abinit-gene-1.10-mRNA-1	1002	+	augustus_masked-scaffold00091-abinit-gene-1.10	scaffold00091:178834-180260	1.4368	28.5183	1.67882	33.595	5.41E-05	0.00107433	1.45263	29.1318	0.523062	10.4286	1.29536	25.5713
augustus_masked-scaffold00092-abinit-gene-1.2-mRNA-1	204	-	augustus_masked-scaffold00092-abinit-gene-1.15	scaffold00092:96441-103001	0	0	0	0	0	0	0	0	0	0	0	0
augustus_masked-scaffold00092-abinit-gene-1.15-mRNA-1	1623	-	augustus_masked-scaffold00092-abinit-gene-1.15	scaffold00092:96441-103001	0	0	0	0	0	0	0	0	0	0	0	0
augustus_masked-scaffold00093-abinit-gene-0.0-mRNA-1	1170	-	augustus_masked-scaffold00093-abinit-gene-0.0	scaffold00093:22-3191	1.62425	39.2438	2.46222	59.8902	0.833731	20.1473	6.6202	161.315	1.93711	46.9754	4.61537	111.014
g2178.t1	1393	-	augustus_masked-scaffold00093-abinit-gene-0.0	scaffold00093:22-3191	0.149269	4.46099	0.0757521	2.27621	0.0286632	0.856733	1.61181	48.5019	1.41025	42.272	0.950113	28.2922
augustus_masked-scaffold00093-abinit-gene-0.8-mRNA-1	3468	+	augustus_masked-scaffold00093-abinit-gene-0.8	scaffold00093:40767-47964	14.1978	1180.57	14.865	1238.47	14.1291	1174.92	28.8153	2401.97	31.2761	2603.45	15.6025	1295.69
augustus_masked-scaffold00094-abinit-gene-0.4-mRNA-1	2199	-	augustus_masked-scaffold00094-abinit-gene-0.4	scaffold00094:47163-51161	0	0	0.242787	12.3186	0.104759	5.2987	0.322065	16.3551	0.0900258	4.56116	0.158337	7.99093
g2204.t1	2594	-	augustus_masked-scaffold00094-abinit-gene-0.4	scaffold00094:47163-51161	0	0	4.06E-06	0.000247252	4.74E-06	0.000287584	0.179836	10.9559	4.68E-06	0.000284745	4.28E-06	0.000259345
augustus_masked-scaffold00094-abinit-gene-1.3-mRNA-1	2538	-	augustus_masked-scaffold00094-abinit-gene-1.3	scaffold00094:113894-118739	0	0	0	0	0	0	0	0	0	0	0	0
g2212.t1	2707	-	augustus_masked-scaffold00094-abinit-gene-1.3	scaffold00094:113894-118739	0	0	0	0	0	0	0	0	0	0	0	0
g2220.t1	708	+	augustus_masked-scaffold00095-abinit-gene-0.3	scaffold00095:21156-21863	0	0	0	0	0	0	0.145572	1.82073	0	0	0	0
augustus_masked-scaffold00095-abinit-gene-0.3-mRNA-1	402	+	augustus_masked-scaffold00095-abinit-gene-0.3	scaffold00095:21156-21863	0	0	0	0	0	0	0	0	0	0	0	0
augustus_masked-scaffold00095-abinit-gene-0.8-mRNA-1	1501	-	augustus_masked-scaffold00095-abinit-gene-0.8	scaffold00095:53913-58812	1.69645	55.4025	1.05342	34.5738	1.68637	55.0802	0.104147	3.42268	0.00012952	0.00424141	0	0
augustus_masked-scaffold00095-abinit-gene-1.3-mRNA-1	498	-	augustus_masked-scaffold00095-abinit-gene-1.3	scaffold00095:118746-120461	0	0	0	0	0	0	0	0	0	0	0	0
g2233.t1	736	-	augustus_masked-scaffold00095-abinit-gene-1.3	scaffold00095:118746-120461	0	0	0	0	0	0	0	0	0	0	0	0
augustus_masked-scaffold00095-abinit-gene-1.5-mRNA-1	1323	-	augustus_masked-scaffold00095-abinit-gene-1.5	scaffold00095:129184-130671	2.4614	69.1376	2.74981	77.6856	5.53704	155.551	94.2105	2665.66	3.88104	109.359	58.1527	1627.16
g2234.t1	1488	-	augustus_masked-scaffold00095-abinit-gene-1.5	scaffold00095:129184-130671	0.998039	32.2609	1.21107	39.3437	0.310644	10.0426	36.2097	1177.91	2.90255	94.0814	35.6645	1148.98
augustus_masked-scaffold00095-abinit-gene-1.7-mRNA-1	996	+	augustus_masked-scaffold00095-abinit-gene-1.7	scaffold00095:141181-142377	0.214524	4.22494	0.155094	3.07972	0.0672509	1.32475	0.320222	6.37257	0.184454	3.64916	0.285595	5.59383
augustus_masked-scaffold00095-abinit-gene-1.9-mRNA-1	699	+	augustus_masked-scaffold00095-abinit-gene-1.9	scaffold00095:151159-152800	0	0	0	0	0	0	0	0	0	0	0	0
g2249.t1	689	-	augustus_masked-scaffold00096-abinit-gene-0.10	scaffold00096:62883-63571	0	0	0	0	0	0	0	0	0	0	0	0
augustus_masked-scaffold00096-abinit-gene-0.10-mRNA-1	351	-	augustus_masked-scaffold00096-abinit-gene-0.10	scaffold00096:62883-63571	0	0	0	0	0	0	0	0	0	0	0	0
augustus_masked-scaffold00096-abinit-gene-0.8-mRNA-1	810	-	augustus_masked-scaffold00096-abinit-gene-0.8	scaffold00096:43735-44647	0	0	0.175938	2.65357	0.0481568	0.718686	0.163299	2.47003	0.113212	1.6992	0.0215793	0.319631
augustus_masked-scaffold00096-abinit-gene-1.0-mRNA-1	1590	+	augustus_masked-scaffold00096-abinit-gene-1.0	scaffold00096:101601-107812	0	0	0	0	0	0	0	0	0	0	0	0
augustus_masked-scaffold00096-abinit-gene-1.14-mRNA-1	201	-	augustus_masked-scaffold00096-abinit-gene-1.14	scaffold00096:176401-176601	0	0	0	0	0	0	0	0	0	0	0	0
augustus_masked-scaffold00098-abinit-gene-0.10-mRNA-1	1236	-	augustus_masked-scaffold00098-abinit-gene-0.10	scaffold00098:47143-53765	0.182414	4.71637	0.213712	5.56034	0.00267591	0.0691975	8.13E-05	0.00211966	0.0404695	1.04996	0.000114567	0.0029498
g2288.t1	1612	-	augustus_masked-scaffold00098-abinit-gene-0.10	scaffold00098:47143-53765	0.283057	10.0506	2.05E-05	0.00073051	0.912963	32.4207	0.241329	8.61869	0.209456	7.45591	0.107085	3.79077
augustus_masked-scaffold00098-abinit-gene-1.4-mRNA-1	1119	+	augustus_masked-scaffold00098-abinit-gene-1.4	scaffold00098:146486-149206	46.198	1055.71	57.9346	1333.34	38.2495	874.231	9.19661	212.055	18.6692	428.29	19.1569	435.704
augustus_masked-scaffold00098-abinit-gene-1.6-mRNA-1	477	+	augustus_masked-scaffold00098-abinit-gene-1.6	scaffold00098:176086-176562	65.2916	416.036	78.5251	513.134	85.9416	547.993	22.2769	146.537	20.8364	134.627	36.5344	228.884
g2305.t1	843	+	augustus_masked-scaffold00099-abinit-gene-0.14	scaffold00099:64226-65068	0	0	0	0	0	0	0.17098	2.73106	0	0	0.100209	1.56918
augustus_masked-scaffold00099-abinit-gene-0.14-mRNA-1	555	+	augustus_masked-scaffold00099-abinit-gene-0.14	scaffold00099:64226-65068	0	0	0	0	0	0	5.13E-06	4.41E-05	0	0	0.00351547	0.0290589
augustus_masked-scaffold00099-abinit-gene-0.16-mRNA-1	567	+	augustus_masked-scaffold00099-abinit-gene-0.16	scaffold00099:74996-75733	0	0	0	0	0	0	0	0	0	0	1.34E-05	0.000114968
g2307.t1	738	+	augustus_masked-scaffold00099-abinit-gene-0.16	scaffold00099:74996-75733	0	0	0	0	0	0	0	0	0	0	0.246564	3.19636
augustus_masked-scaffold00099-abinit-gene-0.4-mRNA-1	534	+	augustus_masked-scaffold00099-abinit-gene-0.4	scaffold00099:25496-26307	0	0	0	0	0	0	0.223269	1.79526	0	0	0	0
g2300.t1	812	+	augustus_masked-scaffold00099-abinit-gene-0.4	scaffold00099:25496-26307	0	0	0	0	0	0	0.121644	1.84621	0	0	0	0
augustus_masked-scaffold00099-abinit-gene-1.0-mRNA-1	1413	-	augustus_masked-scaffold00099-abinit-gene-1.0	scaffold00099:112915-115418	0.0694867	2.11233	0.0671762	2.05301	0	0	0.595304	18.2193	0.151445	4.61727	0.437969	13.2666
g2311.t1	1755	-	augustus_masked-scaffold00099-abinit-gene-1.0	scaffold00099:112915-115418	3.63E-06	0.000142101	3.40E-06	0.000133798	0	0	1.19E-05	0.000468491	3.68E-06	0.000144475	0.0899533	3.51451
g2322.t1	2119	-	augustus_masked-scaffold00100-abinit-gene-0.5	scaffold00100:29523-33479	10.6577	517.137	12.6653	616.61	12.2754	595.681	8.45928	412.206	8.27236	402.131	8.67096	419.799
augustus_masked-scaffold00100-abinit-gene-0.5-mRNA-1	1659	-	augustus_masked-scaffold00100-abinit-gene-0.5	scaffold00100:29523-33479	0	0	0	0	0	0	0	0	0	0	0	0
g2324.t1	4175	+	augustus_masked-scaffold00100-abinit-gene-0.7	scaffold00100:46256-50430	22.7483	2304.42	22.5679	2289.81	19.4233	1967.67	6.89592	699.98	9.60931	974.284	3.64745	369.095
augustus_masked-scaffold00100-abinit-gene-0.7-mRNA-1	3774	+	augustus_masked-scaffold00100-abinit-gene-0.7	scaffold00100:46256-50430	3.85525	350.854	0.00712996	0.650034	1.11359	101.349	0.000241055	0.0219873	0.000447994	0.0408104	1.45545	132.299
g2332.t1	986	-	augustus_masked-scaffold00100-abinit-gene-1.12	scaffold00100:174246-175231	17.5097	340.349	13.5618	265.817	30.7328	597.503	21.7635	427.518	21.5224	420.266	14.0002	270.621
augustus_masked-scaffold00100-abinit-gene-1.12-mRNA-1	390	-	augustus_masked-scaffold00100-abinit-gene-1.12	scaffold00100:174246-175231	23.1359	95.8753	31.9528	137.626	50.4143	209.268	40.2709	175.145	34.1175	144.441	25.9607	104.965
g2329.t1	1598	-	augustus_masked-scaffold00100-abinit-gene-1.3	scaffold00100:115014-116611	9.23425	324.565	14.8226	523.396	19.0742	670.497	44.9093	1587.73	27.0626	953.61	19.525	684.159
augustus_masked-scaffold00100-abinit-gene-1.3-mRNA-1	1362	-	augustus_masked-scaffold00100-abinit-gene-1.3	scaffold00100:115014-116611	9.34021	271.705	11.3551	332.163	10.5335	306.46	5.64333	165.326	4.63651	135.288	10.753	311.643
augustus_masked-scaffold00101-abinit-gene-0.11-mRNA-1	447	+	augustus_masked-scaffold00101-abinit-gene-0.11	scaffold00101:87823-88269	0	0	0	0	0	0	0	0	0	0	0	0
augustus_masked-scaffold00101-abinit-gene-1.1-mRNA-1	1923	+	augustus_masked-scaffold00101-abinit-gene-1.1	scaffold00101:104672-115914	0	0	0	0	0	0	0	0	0	0	0	0
g2342.t1	2003	+	augustus_masked-scaffold00101-abinit-gene-1.12	scaffold00101:94026-98383	5.48817	249.956	1.92851	88.1467	12.4339	566.348	0.644676	29.4943	1.11888	51.0584	0.997994	45.3455
augustus_masked-scaffold00101-abinit-gene-1.12-mRNA-1	1737	+	augustus_masked-scaffold00101-abinit-gene-1.12	scaffold00101:94026-98383	3.14696	121.838	0.505249	19.6435	3.16423	122.52	0.0374646	1.45821	0.212353	8.24043	0.419254	16.1867
augustus_masked-scaffold00101-abinit-gene-1.2-mRNA-1	1692	-	augustus_masked-scaffold00101-abinit-gene-1.2	scaffold00101:121303-123611	8.5132	319.765	3.39684	128.141	14.3418	538.752	2.8731	108.509	4.84406	182.38	4.3412	162.592
g2344.t1	2309	-	augustus_masked-scaffold00101-abinit-gene-1.2	scaffold00101:121303-123611	2.74161	146.401	1.76001	94.2701	2.2807	121.798	0.263553	14.1279	0.887513	47.472	0.623555	33.2303
augustus_masked-scaffold00101-abinit-gene-1.3-mRNA-1	847	-	augustus_masked-scaffold00101-abinit-gene-1.3	scaffold00101:136283-140533	0	0	2.39961	38.471	2.82329	44.8159	0.000253932	0.00408211	0	0	0.832518	13.1219
augustus_masked-scaffold00102-abinit-gene-1.2-mRNA-1	771	-	augustus_masked-scaffold00102-abinit-gene-1.2	scaffold00102:127991-129021	0	0	0	0	0	0	0	0	0	0	0	0
g2358.t1	1031	-	augustus_masked-scaffold00102-abinit-gene-1.2	scaffold00102:127991-129021	0	0	0	0	0	0	0	0	0	0	0	0
augustus_masked-scaffold00102-abinit-gene-1.3-mRNA-1	819	-	augustus_masked-scaffold00102-abinit-gene-1.3	scaffold00102:157998-158816	0	0	0	0	0	0	0.0592785	0.910331	0	0	0	0
augustus_masked-scaffold00103-abinit-gene-0.0-mRNA-1	1113	+	augustus_masked-scaffold00103-abinit-gene-0.0	scaffold00103:13216-14584	0	0	0.179618	4.10615	0.0583463	1.32458	0.0794882	1.82059	0	0	0	0
g2363.t1	1369	+	augustus_masked-scaffold00103-abinit-gene-0.0	scaffold00103:13216-14584	0	0	4.91E-06	0.000144373	5.75E-06	0.000168256	4.86E-06	0.000143275	0.031074	0.912289	0	0
augustus_masked-scaffold00103-abinit-gene-0.1-mRNA-1	480	-	augustus_masked-scaffold00103-abinit-gene-0.1	scaffold00103:16647-17461	0	0	0	0	0	0	0	0	0	0	0	0
g2364.t1	815	-	augustus_masked-scaffold00103-abinit-gene-0.1	scaffold00103:16647-17461	0	0	0	0	0	0	0	0	0	0	0	0
snap_masked-scaffold00103-abinit-gene-0.23-mRNA-1	1140	-	augustus_masked-scaffold00103-abinit-gene-0.8	scaffold00103:73264-83675	0.21722	5.081	0	0	0.360838	8.44183	0.299673	7.0714	0.355281	8.34204	0	0
snap_masked-scaffold00103-abinit-gene-0.22-mRNA-1	3369	-	augustus_masked-scaffold00103-abinit-gene-0.8	scaffold00103:73264-83675	0.0487567	3.93029	0.0588791	4.75583	0.000674998	0.0544145	0.000521745	0.0421654	0.00100233	0.0808876	0.00101116	0.0814004
augustus_masked-scaffold00103-abinit-gene-0.8-mRNA-1	414	-	augustus_masked-scaffold00103-abinit-gene-0.8	scaffold00103:73264-83675	0	0	0	0	0	0	0	0	0	0	0.234819	1.0927
augustus_masked-scaffold00103-abinit-gene-1.11-mRNA-1	1629	-	augustus_masked-scaffold00103-abinit-gene-1.11	scaffold00103:98097-105151	2.42358	87.1128	2.14159	77.3252	2.63335	94.6634	2.94134	106.329	2.54599	91.7396	1.74315	62.4673
augustus_masked-scaffold00103-abinit-gene-1.2-mRNA-1	996	+	augustus_masked-scaffold00103-abinit-gene-1.2	scaffold00103:137406-139582	0	0	0	0	0.0385652	0.759679	0	0	0	0	0	0
g2374.t1	2177	+	augustus_masked-scaffold00103-abinit-gene-1.2	scaffold00103:137406-139582	0.67582	33.7985	1.49361	74.9398	1.1767	58.8529	2.01439	101.157	1.16538	58.3858	1.82525	91.086
augustus_masked-scaffold00104-abinit-gene-1.6-mRNA-1	798	+	augustus_masked-scaffold00104-abinit-gene-1.6	scaffold00104:143573-144494	0	0	0	0	0	0	0	0	0	0	0	0
augustus_masked-scaffold00105-abinit-gene-0.1-mRNA-1	2016	+	augustus_masked-scaffold00105-abinit-gene-0.1	scaffold00105:6576-8744	0.0229938	1.05492	3.96E-05	0.00182424	3.84E-06	0.000176267	0.0789885	3.64013	2.10E-05	0.000964924	4.91E-06	0.000224927
g2399.t1	2169	+	augustus_masked-scaffold00105-abinit-gene-0.1	scaffold00105:6576-8744	2.65E-05	0.00131858	0.143775	7.18419	0.292553	14.572	2.69E-05	0.00134299	0.219391	10.9465	0.0643136	3.19625
augustus_masked-scaffold00105-abinit-gene-0.13-mRNA-1	387	+	augustus_masked-scaffold00105-abinit-gene-0.13	scaffold00105:64096-64733	0	0	0	0	0	0	0.297718	1.27203	0	0	0	0
g2408.t1	638	+	augustus_masked-scaffold00105-abinit-gene-0.13	scaffold00105:64096-64733	0	0	0	0	0	0	0.136228	1.45907	0	0	0	0
g2401.t1	1236	+	augustus_masked-scaffold00105-abinit-gene-0.3	scaffold00105:24431-26126	0.0378839	0.979502	1.33E-05	0.000346023	0.477262	12.3417	0.143576	3.7418	0	0	0.188502	4.85344
snap_masked-scaffold00105-abinit-gene-0.19-mRNA-1	690	+	augustus_masked-scaffold00105-abinit-gene-0.3	scaffold00105:24431-26126	0.432915	5.12542	0.875324	10.5056	0.00108057	0.0127977	0.000141274	0.0017017	0	0	5.25E-05	0.000616134
augustus_masked-scaffold00105-abinit-gene-0.3-mRNA-1	561	+	augustus_masked-scaffold00105-abinit-gene-0.3	scaffold00105:24431-26126	0.825095	7.0363	0	0	1.14784	9.79333	0.26434	2.30872	0.132036	1.13776	0.153443	1.29199
augustus_masked-scaffold00105-abinit-gene-1.10-mRNA-1	795	+	augustus_masked-scaffold00105-abinit-gene-1.10	scaffold00105:165006-169162	531.663	7727.58	606.422	8912.78	714.013	10380.9	245.355	3616.71	289.961	4240.36	258.885	3734.89
augustus_masked-scaffold00105-abinit-gene-1.2-mRNA-1	558	-	augustus_masked-scaffold00105-abinit-gene-1.2	scaffold00105:120353-121391	0	0	0	0	0	0	0	0	0	0	0	0
g2416.t1	1039	-	augustus_masked-scaffold00105-abinit-gene-1.2	scaffold00105:120353-121391	0	0	0	0	0	0	0	0	0	0	0	0
g2437.t1	740	+	augustus_masked-scaffold00107-abinit-gene-0.1	scaffold00107:13956-14695	0	0	0	0	0	0	1.45141	19.3457	0	0	0.154484	2.01061
augustus_masked-scaffold00107-abinit-gene-0.1-mRNA-1	312	+	augustus_masked-scaffold00107-abinit-gene-0.1	scaffold00107:13956-14695	0	0	0	0	0	0	3.71881	8.87564	0.400169	0.912289	0.559218	1.18587
augustus_masked-scaffold00107-abinit-gene-0.13-mRNA-1	210	-	augustus_masked-scaffold00107-abinit-gene-0.13	scaffold00107:45681-45990	0	0	0	0	0	0	0	0	0	0	0	0
g2442.t1	455	-	augustus_masked-scaffold00107-abinit-gene-0.16	scaffold00107:65377-65941	0	0	0	0	0	0	0	0	0	0	0.488852	2.78707
augustus_masked-scaffold00107-abinit-gene-0.16-mRNA-1	210	-	augustus_masked-scaffold00107-abinit-gene-0.16	scaffold00107:65377-65941	0	0	0	0	0	0	0	0	0	0	1.32704	0.409403
augustus_masked-scaffold00107-abinit-gene-0.17-mRNA-1	477	-	augustus_masked-scaffold00107-abinit-gene-0.17	scaffold00107:70359-71071	0	0	0	0	0	0	0.138383	0.910276	0	0	0	0
g2443.t1	592	-	augustus_masked-scaffold00107-abinit-gene-0.17	scaffold00107:70359-71071	0	0	0	0	0	0	9.55E-06	9.10E-05	0	0	0	0
g2444.t1	710	-	augustus_masked-scaffold00107-abinit-gene-0.18	scaffold00107:72272-72981	0	0	0.124763	1.56146	0	0	0.0724885	0.910367	0	0	0	0
augustus_masked-scaffold00107-abinit-gene-0.18-mRNA-1	333	-	augustus_masked-scaffold00107-abinit-gene-0.18	scaffold00107:72272-72981	0.390517	1.05623	0.171453	0.491687	0	0	0	0	0.653022	1.82458	0.304907	0.799119
augustus_masked-scaffold00109-abinit-gene-0.0-mRNA-1	848	-	augustus_masked-scaffold00109-abinit-gene-0.0	scaffold00109:10561-12112	270.015	4291.96	148.036	2377.14	155.587	2473.73	76.5337	1232.29	327.468	5234.38	151.953	2398.93
augustus_masked-scaffold00109-abinit-gene-0.1-mRNA-1	366	-	augustus_masked-scaffold00109-abinit-gene-0.1	scaffold00109:16306-17185	387.823	1370.5	161.324	596.431	208.255	737.763	45.0927	168.551	205.94	746.233	37.8182	130.02
augustus_masked-scaffold00110-abinit-gene-1.10-mRNA-1	1020	-	augustus_masked-scaffold00110-abinit-gene-1.10	scaffold00110:147665-148861	9.43707	191.672	7.89825	161.702	8.54731	173.636	13.8543	284.242	7.7878	158.869	9.63541	194.661
g2507.t1	1197	-	augustus_masked-scaffold00110-abinit-gene-1.10	scaffold00110:147665-148861	7.54463	187.516	8.22691	205.811	8.89598	221.139	9.90902	248.322	8.95551	223.38	12.1228	299.994
augustus_masked-scaffold00111-abinit-gene-0.11-mRNA-1	669	-	augustus_masked-scaffold00111-abinit-gene-0.11	scaffold00111:50162-87174	17.0122	192.242	12.4172	142.336	14.0966	159.352	9.14659	105.243	6.97486	79.4396	7.3664	82.4475
maker-scaffold00111-augustus-gene-0.30-mRNA-1	4185	-	augustus_masked-scaffold00111-abinit-gene-0.11	scaffold00111:50162-87174	0	0	0	0	0	0	0	0	0	0	0	0
maker-scaffold00111-augustus-gene-0.30-mRNA-2	3897	-	augustus_masked-scaffold00111-abinit-gene-0.11	scaffold00111:50162-87174	0	0	0.165	15.5639	0	0	0	0	0	0	0	0
augustus_masked-scaffold00111-abinit-gene-0.2-mRNA-1	1001	-	augustus_masked-scaffold00111-abinit-gene-0.2	scaffold00111:16099-19401	4.60926	91.3684	7.03622	140.622	4.66189	92.4308	6.43622	128.91	6.6805	133.022	10.5864	208.709
augustus_masked-scaffold00111-abinit-gene-1.1-mRNA-1	3072	-	augustus_masked-scaffold00111-abinit-gene-1.1	scaffold00111:109546-115281	0.419672	30.6302	0.126298	9.23856	0.127038	9.27254	0.0994953	7.28227	0.0499284	3.64853	0.0877123	6.39232
augustus_masked-scaffold00111-abinit-gene-1.10-mRNA-1	912	+	augustus_masked-scaffold00111-abinit-gene-1.10	scaffold00111:99194-100105	0	0	0	0	0	0	0	0	0	0	0	0
augustus_masked-scaffold00111-abinit-gene-1.8-mRNA-1	972	+	augustus_masked-scaffold00111-abinit-gene-1.8	scaffold00111:159713-160684	0.723714	13.8073	0	0	0.247799	4.72861	2.28385	44.0426	1.46921	28.1611	1.10834	21.0257
augustus_masked-scaffold00111-abinit-gene-1.9-mRNA-1	909	+	augustus_masked-scaffold00111-abinit-gene-1.9	scaffold00111:170626-173112	0	0	0.465985	8.21241	1.51E-05	0.000263087	0	0	0	0	0	0
augustus_masked-scaffold00114-abinit-gene-0.0-mRNA-1	558	+	augustus_masked-scaffold00114-abinit-gene-0.0	scaffold00114:136-889	0	0	0	0	0	0	0	0	0	0	0	0
g2562.t1	754	+	augustus_masked-scaffold00114-abinit-gene-0.0	scaffold00114:136-889	0	0	0	0	0	0	0.0665071	0.910367	0	0	0	0
augustus_masked-scaffold00114-abinit-gene-0.1-mRNA-1	1423	+	augustus_masked-scaffold00114-abinit-gene-0.1	scaffold00114:4262-9005	17.64	540.766	10.499	323.56	14.0429	430.553	0.8902	27.4731	6.00524	184.63	2.056	62.8064
g2572.t1	2346	+	augustus_masked-scaffold00114-abinit-gene-0.13	scaffold00114:82416-89497	6.98018	379.369	13.2849	724.186	9.12096	495.756	34.2642	1869.3	25.1311	1368.1	46.2919	2510.95
augustus_masked-scaffold00114-abinit-gene-0.13-mRNA-1	2287	+	augustus_masked-scaffold00114-abinit-gene-0.13	scaffold00114:82416-89497	41.9582	2216.86	51.0901	2707.65	57.1821	3021.44	117.032	6207.48	72.5771	3841.07	76.4891	4033.04
g2575.t1	825	+	augustus_masked-scaffold00114-abinit-gene-1.1	scaffold00114:127526-128977	0	0	0	0	0	0	0	0	0	0	0	0
augustus_masked-scaffold00114-abinit-gene-1.1-mRNA-1	645	+	augustus_masked-scaffold00114-abinit-gene-1.1	scaffold00114:127526-128977	0	0	0	0	0	0	0	0	0	0	0	0
augustus_masked-scaffold00115-abinit-gene-0.8-mRNA-1	291	-	augustus_masked-scaffold00115-abinit-gene-0.8	scaffold00115:46656-46946	0	0	0	0	0	0	0	0	0	0	0	0
maker-scaffold00118-snap-gene-1.37-mRNA-1	234	-	augustus_masked-scaffold00118-abinit-gene-1.2	scaffold00118:129776-131551	0	0	0	0	0	0	0	0	0	0	0	0
g2642.t1	1056	-	augustus_masked-scaffold00118-abinit-gene-1.2	scaffold00118:129776-131551	0	0	0	0	0	0	0	0	0	0	0	0
augustus_masked-scaffold00118-abinit-gene-1.2-mRNA-1	894	-	augustus_masked-scaffold00118-abinit-gene-1.2	scaffold00118:129776-131551	0	0	0	0	0	0	0	0	0	0	0	0
augustus_masked-scaffold00118-abinit-gene-1.7-mRNA-1	1533	+	augustus_masked-scaffold00118-abinit-gene-1.7	scaffold00118:149063-152635	9.54497	319.56	10.9974	369.975	11.7111	392.13	15.5863	525.032	12.9609	435.078	11.536	384.976
g2657.t1	669	-	augustus_masked-scaffold00119-abinit-gene-1.8	scaffold00119:91216-92281	5.69606	64.367	26.1216	299.429	12.5368	141.721	0	0	0.111453	1.26939	0.142797	1.59824
augustus_masked-scaffold00119-abinit-gene-1.8-mRNA-1	363	-	augustus_masked-scaffold00119-abinit-gene-1.8	scaffold00119:91216-92281	2.46197	8.51317	5.76121	20.8621	0.00784404	0.0271947	0	0	0.413657	1.46748	0	0
augustus_masked-scaffold00120-abinit-gene-0.0-mRNA-1	2095	-	augustus_masked-scaffold00120-abinit-gene-0.0	scaffold00120:10084-12962	0	0	0	0	0	0	0	0	0	0	0	0
augustus_masked-scaffold00121-abinit-gene-1.0-mRNA-1	522	+	augustus_masked-scaffold00121-abinit-gene-1.0	scaffold00121:112446-113367	6.01E-05	0.000452562	0	0	4.76693	35.8993	0	0	0	0	0.000279847	0.00207621
g2698.t1	922	+	augustus_masked-scaffold00121-abinit-gene-1.0	scaffold00121:112446-113367	2.37422	42.2489	6.28836	112.923	4.83047	85.9773	10.5193	189.356	5.05013	90.3166	10.9789	194.184
augustus_masked-scaffold00123-abinit-gene-0.5-mRNA-1	3781	-	augustus_masked-scaffold00123-abinit-gene-0.5	scaffold00123:17454-26365	14.0312	1279.46	12.3063	1124.17	12.7069	1158.75	14.1663	1294.69	17.2072	1570.6	11.2722	1026.65
augustus_masked-scaffold00123-abinit-gene-0.6-mRNA-1	180	+	augustus_masked-scaffold00123-abinit-gene-0.6	scaffold00123:46124-46303	0	0	0	0	0	0	0	0	0	0	0	0
augustus_masked-scaffold00123-abinit-gene-1.1-mRNA-1	327	+	augustus_masked-scaffold00123-abinit-gene-1.1	scaffold00123:118046-118372	0	0	0	0	0	0	0	0	0	0	0	0
g2741.t1	687	+	augustus_masked-scaffold00124-abinit-gene-0.4	scaffold00124:32846-33532	43.2684	508.937	33.3051	397.161	51.2012	602.455	65.8346	787.932	109.534	1298.14	33.2832	387.897
augustus_masked-scaffold00124-abinit-gene-0.4-mRNA-1	492	+	augustus_masked-scaffold00124-abinit-gene-0.4	scaffold00124:32846-33532	34.7734	234.959	27.1154	187.625	28.6245	193.534	16.117	112.22	61.2142	419.073	13.0265	86.6192
g2742.t1	1124	+	augustus_masked-scaffold00124-abinit-gene-0.5	scaffold00124:38216-40050	0	0	0	0	0	0	0	0	0	0	0	0
augustus_masked-scaffold00124-abinit-gene-0.5-mRNA-1	1008	+	augustus_masked-scaffold00124-abinit-gene-0.5	scaffold00124:38216-40050	0	0	0	0	0	0	0	0	0	0	0	0
augustus_masked-scaffold00125-abinit-gene-1.4-mRNA-1	1062	-	augustus_masked-scaffold00125-abinit-gene-1.4	scaffold00125:154585-156879	0	0	0	0	0	0	0	0	0	0	0	0
augustus_masked-scaffold00126-abinit-gene-0.6-mRNA-1	600	+	augustus_masked-scaffold00126-abinit-gene-0.6	scaffold00126:25186-25964	0.110841	1.0562	0.742204	7.19316	1.15E-05	0.000109756	1.8851	18.3515	0.198146	1.90579	0.510733	4.81168
g2776.t1	779	+	augustus_masked-scaffold00126-abinit-gene-0.6	scaffold00126:25186-25964	2.33E-06	3.29E-05	0.215067	3.07257	0.187526	2.64938	4.30989	61.7608	1.14964	16.34	10.6605	149.418
snap_masked-scaffold00126-abinit-gene-1.20-mRNA-1	400	-	augustus_masked-scaffold00126-abinit-gene-1.0	scaffold00126:101660-125285	10.9046	47.9719	8.95768	40.8675	9.45409	41.6511	10.897	50.177	11.012	49.4305	2.66213	11.4392
snap_masked-scaffold00126-abinit-gene-1.12-mRNA-1	225	-	augustus_masked-scaffold00126-abinit-gene-1.0	scaffold00126:101660-125285	0	0	0	0	0	0	0	0	0	0	0	0
augustus_masked-scaffold00126-abinit-gene-1.0-mRNA-1	288	-	augustus_masked-scaffold00126-abinit-gene-1.0	scaffold00126:101660-125285	20.2688	33.0323	26.1758	46.8499	27.4978	45.6096	23.9924	43.5942	24.8685	42.714	17.0575	26.9894
snap_masked-scaffold00126-abinit-gene-1.10-mRNA-1	510	-	augustus_masked-scaffold00126-abinit-gene-1.0	scaffold00126:101660-125285	0	0	0	0	0	0	0	0	0	0	0	0
g2789.t1	2671	+	augustus_masked-scaffold00127-abinit-gene-0.1	scaffold00127:10126-12796	4.15933	260.758	3.89214	244.64	4.09388	256.672	2.69921	169.776	3.5368	222.045	1.40128	87.6985
augustus_masked-scaffold00127-abinit-gene-0.1-mRNA-1	1896	+	augustus_masked-scaffold00127-abinit-gene-0.1	scaffold00127:10126-12796	12.2195	522.968	9.02527	387.729	13.7188	587.191	5.34546	229.875	6.45831	276.977	4.06685	173.613
augustus_masked-scaffold00127-abinit-gene-0.7-mRNA-1	987	+	augustus_masked-scaffold00127-abinit-gene-0.7	scaffold00127:61466-62701	0.326273	6.35039	6.11E-05	0.00119945	0.375563	7.31128	0.000784632	0.0154333	0.649026	12.6901	0	0
g2794.t1	1236	+	augustus_masked-scaffold00127-abinit-gene-0.7	scaffold00127:61466-62701	0.489718	12.6618	1.10473	28.7428	0.639386	16.5341	3.24805	84.6487	0.847073	21.9769	3.50716	90.3004
g2834.t1	676	-	augustus_masked-scaffold00129-abinit-gene-1.8	scaffold00129:153926-154601	0	0	0	0	0	0	0	0	0	0	0	0
augustus_masked-scaffold00129-abinit-gene-1.8-mRNA-1	444	-	augustus_masked-scaffold00129-abinit-gene-1.8	scaffold00129:153926-154601	0	0	0	0	0	0	0	0	0	0	0	0
augustus_masked-scaffold00130-abinit-gene-0.2-mRNA-1	639	+	augustus_masked-scaffold00130-abinit-gene-0.2	scaffold00130:35106-35881	0	0	0	0	0	0	0.000544511	0.00584597	0	0	0	0
g2838.t1	776	+	augustus_masked-scaffold00130-abinit-gene-0.2	scaffold00130:35106-35881	0	0	0	0	0	0	0.70218	10.0082	0.064536	0.912289	0	0
augustus_masked-scaffold00130-abinit-gene-0.9-mRNA-1	1365	-	augustus_masked-scaffold00130-abinit-gene-0.9	scaffold00130:72414-75366	0	0	0.06998	2.05247	0	0	0	0	0	0	0	0
g2847.t1	1526	+	augustus_masked-scaffold00130-abinit-gene-1.1	scaffold00130:119866-124322	3.58425	119.354	9.3259	312.066	6.96025	231.803	2.45743	82.3381	7.05675	235.617	4.4009	146.074
augustus_masked-scaffold00130-abinit-gene-1.1-mRNA-1	1128	+	augustus_masked-scaffold00130-abinit-gene-1.1	scaffold00130:119866-124322	0	0	0.000505414	0.0117486	0.00119431	0.0275732	0.451688	10.5194	0.304323	7.05181	0.00717429	0.16483
augustus_masked-scaffold00132-abinit-gene-0.12-mRNA-1	369	-	augustus_masked-scaffold00132-abinit-gene-0.12	scaffold00132:49866-50731	13.5565	48.937	7.76203	29.2873	8.74164	31.6304	2.50878	9.56876	3.48121	12.879	10.4714	36.7892
g2880.t1	681	-	augustus_masked-scaffold00132-abinit-gene-0.12	scaffold00132:49866-50731	1.51665	17.6057	3.35514	39.4931	2.29569	26.6584	1.03942	12.2801	0.458796	5.36675	1.73457	19.9483
augustus_masked-scaffold00132-abinit-gene-1.1-mRNA-1	1232	+	augustus_masked-scaffold00132-abinit-gene-1.1	scaffold00132:124085-126020	37.8899	975.766	31.1585	807.482	12.3394	317.822	148.734	3860.94	85.7645	2216.31	111.599	2861.92
augustus_masked-scaffold00133-abinit-gene-0.0-mRNA-1	1929	+	augustus_masked-scaffold00133-abinit-gene-0.0	scaffold00133:3919-6572	0.112035	4.88976	0	0	0	0	0.441293	19.3511	0.0793203	3.469	0.540514	23.5324
g2892.t1	2654	+	augustus_masked-scaffold00133-abinit-gene-0.0	scaffold00133:3919-6572	1.66E-05	0.00103381	0	0	0	0	4.65E-05	0.00290236	1.45E-05	0.000904598	3.72E-05	0.00231092
g2896.t1	1827	+	augustus_masked-scaffold00133-abinit-gene-0.4	scaffold00133:28836-30662	0.857931	35.1979	1.26738	52.2022	0.303598	12.4568	1.1697	48.2299	1.33077	54.7156	1.46271	59.852
augustus_masked-scaffold00133-abinit-gene-0.4-mRNA-1	1479	+	augustus_masked-scaffold00133-abinit-gene-0.4	scaffold00133:28836-30662	5.09552	163.532	4.48415	144.64	5.71926	183.573	3.63538	117.42	5.47883	176.322	5.1972	166.234
augustus_masked-scaffold00133-abinit-gene-1.2-mRNA-1	1056	+	augustus_masked-scaffold00133-abinit-gene-1.2	scaffold00133:123536-130972	0.461968	9.80975	0.198086	4.23851	0	0	0.25083	5.37797	0.872247	18.5997	1.26571	26.7405
augustus_masked-scaffold00134-abinit-gene-1.1-mRNA-1	369	+	augustus_masked-scaffold00134-abinit-gene-1.1	scaffold00134:106156-106751	45.1044	162.821	51.6601	194.922	60.677	219.551	148.999	568.297	103.818	384.084	122.874	431.695
g2920.t1	596	+	augustus_masked-scaffold00134-abinit-gene-1.1	scaffold00134:106156-106751	7.04221	66.3821	6.54382	62.7482	9.5902	90.4395	32.8663	316.58	23.2005	220.764	33.2553	309.887
augustus_masked-scaffold00134-abinit-gene-1.2-mRNA-1	1464	-	augustus_masked-scaffold00134-abinit-gene-1.2	scaffold00134:107710-113170	0.425866	13.5034	0.466678	14.8734	0.928967	29.4597	2.32061	74.0605	3.52168	111.98	4.09003	129.246
g2921.t1	1944	-	augustus_masked-scaffold00134-abinit-gene-1.2	scaffold00134:107710-113170	0.173076	7.62054	0.844734	37.3309	0.293686	12.9322	4.03114	178.321	3.16622	139.691	2.38972	104.961
augustus_masked-scaffold00135-abinit-gene-0.7-mRNA-1	1947	+	augustus_masked-scaffold00135-abinit-gene-0.7	scaffold00135:48925-50871	0.07184	3.16864	0.0203131	0.89925	0.0318694	1.40579	0.142576	6.31796	0.12272	5.42375	0.706175	31.071
augustus_masked-scaffold00136-abinit-gene-1.3-mRNA-1	1520	+	augustus_masked-scaffold00136-abinit-gene-1.3	scaffold00136:118563-121938	0.775869	25.7168	0.768051	25.5825	1.03762	34.3969	3.76488	125.565	3.94986	131.273	3.95764	130.752
augustus_masked-scaffold00136-abinit-gene-1.8-mRNA-1	1149	+	augustus_masked-scaffold00136-abinit-gene-1.8	scaffold00136:146417-149843	17.5366	414.249	15.0038	356.86	10.8956	257.42	16.1564	384.976	26.5991	630.697	25.2857	594.572
augustus_masked-scaffold00137-abinit-gene-0.5-mRNA-1	750	+	augustus_masked-scaffold00137-abinit-gene-0.5	scaffold00137:46430-48335	0.00976701	0.130678	0	0	0	0	0.000426635	0.00579609	0.573862	7.72918	0.349826	4.64277
g2975.t1	945	+	augustus_masked-scaffold00137-abinit-gene-0.5	scaffold00137:46430-48335	0	0	0.11069	2.05306	0	0	0.571079	10.6171	0.259966	4.80272	1.42E-05	0.000260075
augustus_masked-scaffold00137-abinit-gene-1.0-mRNA-1	756	-	augustus_masked-scaffold00137-abinit-gene-1.0	scaffold00137:100614-102674	0	0	0	0	0	0	0	0	0	0	0	0
augustus_masked-scaffold00137-abinit-gene-1.4-mRNA-1	1069	-	augustus_masked-scaffold00137-abinit-gene-1.4	scaffold00137:117880-120519	26.5995	573.708	8.51894	185.125	16.1983	349.439	8.3497	181.81	4.31472	93.4463	10.0475	215.625
g2991.t1	499	+	augustus_masked-scaffold00138-abinit-gene-0.3	scaffold00138:24675-26743	0.452119	3.13612	1.11087	7.88618	0.00145416	0.0100929	5.87707	41.9769	0.564264	3.96431	2.58345	17.6424
augustus_masked-scaffold00138-abinit-gene-0.3-mRNA-1	258	+	augustus_masked-scaffold00138-abinit-gene-0.3	scaffold00138:24675-26743	0.434456	0.436887	0	0	0	0	7.1982	8.38523	1.32209	1.43202	1.11421	1.09872
g3003.t1	1176	+	augustus_masked-scaffold00138-abinit-gene-1.1	scaffold00138:103154-107328	8.09214	196.761	15.7069	384.469	19.7517	480.345	9.80932	240.536	17.6169	429.928	12.1161	293.298
augustus_masked-scaffold00138-abinit-gene-1.1-mRNA-1	978	+	augustus_masked-scaffold00138-abinit-gene-1.1	scaffold00138:103154-107328	2.09862	40.3615	6.88425	133.52	1.2316	23.6917	1.61996	31.4894	0.0220871	0.426758	1.91241	36.5739
augustus_masked-scaffold00139-abinit-gene-0.11-mRNA-1	195	-	augustus_masked-scaffold00139-abinit-gene-0.11	scaffold00139:85659-85853	0	0	0	0	0	0	0	0	0	0	0	0
augustus_masked-scaffold00140-abinit-gene-0.8-mRNA-1	492	+	augustus_masked-scaffold00140-abinit-gene-0.8	scaffold00140:56489-84174	4.64879	31.4111	3.8164	26.4076	1.41592	9.57317	7.55276	52.5888	1.69279	11.5889	3.6145	24.0345
maker-scaffold00140-augustus-gene-0.33-mRNA-1	1260	+	augustus_masked-scaffold00140-abinit-gene-0.8	scaffold00140:56489-84174	0	0	0	0	0.000226239	0.0059898	0.760434	20.2865	0	0	0.197712	5.21239
maker-scaffold00140-augustus-gene-0.33-mRNA-2	1194	+	augustus_masked-scaffold00140-abinit-gene-0.8	scaffold00140:56489-84174	0.500834	12.4093	0.353884	8.8258	0.158221	3.92092	0.137426	3.43334	0.745326	18.5335	0	0
g3052.t1	756	+	augustus_masked-scaffold00141-abinit-gene-1.5	scaffold00141:134816-135571	0	0	0	0	0	0	1.71E-06	2.35E-05	0	0	0	0
augustus_masked-scaffold00141-abinit-gene-1.5-mRNA-1	507	+	augustus_masked-scaffold00141-abinit-gene-1.5	scaffold00141:134816-135571	0	0	0	0	0	0	0.24779	1.82071	0	0	0	0
augustus_masked-scaffold00142-abinit-gene-0.0-mRNA-1	345	+	augustus_masked-scaffold00142-abinit-gene-0.0	scaffold00142:2238-2582	0	0	0	0	0	0	0	0	0	0	0	0
augustus_masked-scaffold00143-abinit-gene-0.6-mRNA-1	1443	+	augustus_masked-scaffold00143-abinit-gene-0.6	scaffold00143:37232-38674	0	0	0	0	0	0	0.736862	23.1192	0.0583658	1.82441	0.421939	13.1059
augustus_masked-scaffold00143-abinit-gene-1.1-mRNA-1	1578	+	augustus_masked-scaffold00143-abinit-gene-1.1	scaffold00143:113992-116219	1.37782	47.7203	2.74429	95.4935	2.18861	75.8104	8.64521	301.205	5.643	195.946	5.7872	199.813
augustus_masked-scaffold00143-abinit-gene-1.2-mRNA-1	1692	+	augustus_masked-scaffold00143-abinit-gene-1.2	scaffold00143:130526-132654	0.112479	4.22481	0.0723912	2.73086	0.0352623	1.32463	0.093724	3.53968	0	0	0.000624799	0.0234007
g3082.t1	2129	+	augustus_masked-scaffold00143-abinit-gene-1.2	scaffold00143:130526-132654	2.51E-06	0.000122679	0.09103	4.45515	2.33E-06	0.000113848	0.318016	15.578	0.093342	4.56145	0.196544	9.56603
augustus_masked-scaffold00144-abinit-gene-0.1-mRNA-1	1008	+	augustus_masked-scaffold00144-abinit-gene-0.1	scaffold00144:11291-20164	0.0406078	0.812259	0	0	0.397292	7.94846	0.388675	7.85455	0.388556	7.80674	0.0569866	1.13373
maker-scaffold00144-augustus-gene-0.24-mRNA-1	956	+	augustus_masked-scaffold00144-abinit-gene-0.1	scaffold00144:11291-20164	0	0	0	0	0	0	0	0	0.104148	1.95349	0.091058	1.69001
augustus_masked-scaffold00146-abinit-gene-0.4-mRNA-1	786	+	augustus_masked-scaffold00146-abinit-gene-0.4	scaffold00146:22503-25059	0	0	0	0	0	0	0	0	0	0	0	0
augustus_masked-scaffold00146-abinit-gene-0.6-mRNA-1	1374	+	augustus_masked-scaffold00146-abinit-gene-0.6	scaffold00146:37356-40557	0	0	0.0347091	1.02602	0.0450376	1.32419	0	0	0	0	0	0
augustus_masked-scaffold00146-abinit-gene-0.7-mRNA-1	1953	+	augustus_masked-scaffold00146-abinit-gene-0.7	scaffold00146:43557-46739	0	0	0	0	0	0	0	0	0	0	0	0
augustus_masked-scaffold00147-abinit-gene-0.1-mRNA-1	1215	-	augustus_masked-scaffold00147-abinit-gene-0.1	scaffold00147:27206-28841	0.0417196	1.05618	3.31E-06	8.42E-05	0.104636	2.64942	0.198895	5.07625	0	0	0.0633981	1.59816
g3130.t1	1636	-	augustus_masked-scaffold00147-abinit-gene-0.1	scaffold00147:27206-28841	1.40E-06	5.05E-05	0.113162	4.10621	1.88E-06	6.80E-05	0.0857996	3.11706	0	0	2.04E-06	7.35E-05
augustus_masked-scaffold00147-abinit-gene-0.2-mRNA-1	1840	+	augustus_masked-scaffold00147-abinit-gene-0.2	scaffold00147:56533-58583	28.2783	1169.6	17.1031	710.17	18.5732	768.267	0.696609	28.9554	0.877709	36.3805	0.741498	30.5885
augustus_masked-scaffold00147-abinit-gene-0.7-mRNA-1	915	+	augustus_masked-scaffold00147-abinit-gene-0.7	scaffold00147:86132-89734	0	0	0	0	0	0	0	0	0	0	0	0
augustus_masked-scaffold00147-abinit-gene-1.5-mRNA-1	1959	-	augustus_masked-scaffold00147-abinit-gene-1.5	scaffold00147:143799-150720	0	0	0	0	0	0	0	0	0	0	0	0
augustus_masked-scaffold00149-abinit-gene-0.7-mRNA-1	2145	+	augustus_masked-scaffold00149-abinit-gene-0.7	scaffold00149:44866-47333	128.125	6302.41	101.624	5015.36	132.967	6541.15	76.8886	3797.97	111.644	5501.68	62.0612	3046.07
g3158.t1	2468	+	augustus_masked-scaffold00149-abinit-gene-0.7	scaffold00149:44866-47333	183.369	10540.3	119.185	6870.3	177.293	10191.7	88.2177	5089.04	141.705	8158.03	56.8726	3262.97
augustus_masked-scaffold00149-abinit-gene-1.9-mRNA-1	606	+	augustus_masked-scaffold00149-abinit-gene-1.9	scaffold00149:162666-163566	0	0	0.104264	1.02655	0	0	0.235645	2.33031	0.212268	2.07432	4.64477	44.4743
g3175.t1	901	+	augustus_masked-scaffold00149-abinit-gene-1.9	scaffold00149:162666-163566	0.0612104	1.05623	1.30E-06	2.26E-05	0	0	2.9425	51.3814	0.51157	8.87315	14.7888	253.597
augustus_masked-scaffold00150-abinit-gene-0.8-mRNA-1	252	-	augustus_masked-scaffold00150-abinit-gene-0.8	scaffold00150:28833-29214	0	0	0	0	0	0	0	0	0	0	0	0
g3188.t1	2602	+	augustus_masked-scaffold00150-abinit-gene-1.7	scaffold00150:87376-89977	48.4417	2951.12	24.8561	1518.3	30.8762	1881.14	8.81667	538.937	19.9025	1214.26	10.9067	663.269
augustus_masked-scaffold00150-abinit-gene-1.7-mRNA-1	2148	+	augustus_masked-scaffold00150-abinit-gene-1.7	scaffold00150:87376-89977	0	0	0	0	0	0	0	0	0	0	0	0
g3205.t1	940	+	augustus_masked-scaffold00151-abinit-gene-1.4	scaffold00151:121966-122905	0	0	0	0	0	0	0	0	0	0	0	0
augustus_masked-scaffold00151-abinit-gene-1.4-mRNA-1	483	+	augustus_masked-scaffold00151-abinit-gene-1.4	scaffold00151:121966-122905	0	0	0	0	0	0	0	0	0	0	0	0
augustus_masked-scaffold00153-abinit-gene-0.3-mRNA-1	2162	+	augustus_masked-scaffold00153-abinit-gene-0.3	scaffold00153:33686-37121	21.0921	1046.72	25.8572	1287.4	30.6672	1522.02	28.714	1430.88	38.7253	1925.24	21.1299	1046.32
g3223.t1	2580	+	augustus_masked-scaffold00153-abinit-gene-0.3	scaffold00153:33686-37121	17.3601	1047.79	13.8235	836.583	16.3965	989.697	30.1576	1826.41	27.2374	1646.38	28.3667	1709.05
maker-scaffold00155-snap-gene-1.22-mRNA-1	333	-	augustus_masked-scaffold00155-abinit-gene-1.5	scaffold00155:115069-138371	0.623516	1.68643	2.18994	6.28023	2.65649	7.22271	2.21526	6.43589	2.70988	7.57155	4.93506	12.9341
g3264.t1	877	-	augustus_masked-scaffold00155-abinit-gene-1.5	scaffold00155:115069-138371	0.715222	11.9011	1.56976	26.3757	0.43606	7.25769	0.911172	15.3494	0.000507184	0.00848461	0.518635	8.57397
augustus_masked-scaffold00155-abinit-gene-1.5-mRNA-1	576	-	augustus_masked-scaffold00155-abinit-gene-1.5	scaffold00155:115069-138371	3.87001	34.4931	1.385	12.5696	1.85495	16.5406	11.2949	102.998	5.24041	47.1745	10.2031	89.8386
augustus_masked-scaffold00157-abinit-gene-0.12-mRNA-1	2121	+	augustus_masked-scaffold00157-abinit-gene-0.12	scaffold00157:48866-51203	0	0	4.94694	241.095	6.43038	312.373	1.51209	73.7593	0	0	5.81136	281.652
g3292.t1	2338	+	augustus_masked-scaffold00157-abinit-gene-0.12	scaffold00157:48866-51203	18.1242	981.319	3.61395	196.261	3.76279	203.748	8.53192	463.711	19.4774	1056.32	7.52619	406.687
augustus_masked-scaffold00157-abinit-gene-0.7-mRNA-1	756	+	augustus_masked-scaffold00157-abinit-gene-0.7	scaffold00157:28751-41778	3.16056	42.7737	3.88523	53.2128	3.37592	45.7021	1.66983	22.9428	1.36485	18.5929	0.956777	12.8454
snap_masked-scaffold00157-abinit-gene-0.27-mRNA-1	291	+	augustus_masked-scaffold00157-abinit-gene-0.7	scaffold00157:28751-41778	0	0	0	0	0	0	0	0	0	0	0	0
augustus_masked-scaffold00157-abinit-gene-1.9-mRNA-1	249	+	augustus_masked-scaffold00157-abinit-gene-1.9	scaffold00157:140201-140449	0	0	0	0	0	0	0	0	0	0	0	0
g3315.t1	845	+	augustus_masked-scaffold00158-abinit-gene-0.15	scaffold00158:82858-88588	1.56925	24.8227	1.37908	22.0389	0.988441	15.6394	2.65706	42.5774	0.834615	13.2765	1.68624	26.4914
augustus_masked-scaffold00158-abinit-gene-0.15-mRNA-1	543	+	augustus_masked-scaffold00158-abinit-gene-0.15	scaffold00158:82858-88588	0.801048	6.4611	0.687491	5.65697	1.65091	13.3227	0	0	1.42124	11.5902	0.00108329	0.00862084
augustus_masked-scaffold00158-abinit-gene-0.3-mRNA-1	831	+	augustus_masked-scaffold00158-abinit-gene-0.3	scaffold00158:756-31230	1.00951	15.6059	1.40691	21.978	0.719777	11.1299	1.25334	19.6334	0.169492	2.63526	0.463438	7.11423
augustus_masked-scaffold00158-abinit-gene-1.2-mRNA-1	1689	-	augustus_masked-scaffold00158-abinit-gene-1.2	scaffold00158:106194-109190	0	0	0	0	0	0	0	0	0	0	0	0
augustus_masked-scaffold00158-abinit-gene-1.4-mRNA-1	342	+	augustus_masked-scaffold00158-abinit-gene-1.4	scaffold00158:113976-114985	18.3206	53.6629	20.6676	63.9079	24.6501	72.4987	62.3836	195.318	26.1479	78.9284	43.4446	123.433
g3318.t1	1010	+	augustus_masked-scaffold00158-abinit-gene-1.4	scaffold00158:113976-114985	0.994445	19.9424	1.67923	33.9482	0.895487	17.9616	3.09639	62.7324	1.73399	34.9278	1.6386	32.6834
augustus_masked-scaffold00158-abinit-gene-1.5-mRNA-1	1524	-	augustus_masked-scaffold00158-abinit-gene-1.5	scaffold00158:120555-122361	0.677257	22.5177	0.779669	26.0495	0.406118	13.5044	2.30397	77.0781	2.84319	94.785	1.59101	52.7269
g3319.t1	1807	-	augustus_masked-scaffold00158-abinit-gene-1.5	scaffold00158:120555-122361	0.587593	23.8052	0.31763	12.9198	0.428815	17.3744	0.555277	22.6104	0.545302	22.1405	0.281136	11.3594
augustus_masked-scaffold00160-abinit-gene-0.0-mRNA-1	618	+	augustus_masked-scaffold00160-abinit-gene-0.0	scaffold00160:729-1346	0	0	0.707725	7.18601	0.530148	5.29892	0	0	0	0	0	0
augustus_masked-scaffold00160-abinit-gene-0.11-mRNA-1	987	+	augustus_masked-scaffold00160-abinit-gene-0.11	scaffold00160:58013-59960	0	0	0	0	0	0	0.0925643	1.82069	0	0	0	0
augustus_masked-scaffold00161-abinit-gene-1.7-mRNA-1	1218	-	augustus_masked-scaffold00161-abinit-gene-1.7	scaffold00161:139260-140477	3.43009	87.1011	3.0646	78.3185	3.40683	86.5244	0.0515959	1.32082	1.19655	30.491	1.82151	46.0576
augustus_masked-scaffold00161-abinit-gene-1.9-mRNA-1	324	+	augustus_masked-scaffold00161-abinit-gene-1.9	scaffold00161:156176-157271	5.11597	12.7001	1.92441	5.09102	3.86041	9.64836	8.26552	22.1627	10.439	26.8464	7.65422	18.3986
g3377.t1	1096	+	augustus_masked-scaffold00161-abinit-gene-1.9	scaffold00161:156176-157271	0.0743766	1.65573	0.0782876	1.75553	0	0	0.0576207	1.29459	0	0	0.0978378	2.16746
augustus_masked-scaffold00162-abinit-gene-0.4-mRNA-1	213	+	augustus_masked-scaffold00162-abinit-gene-0.4	scaffold00162:17793-18213	0	0	0	0	0	0	0	0	0	0	0	0
g3414.t1	1234	+	augustus_masked-scaffold00164-abinit-gene-0.0	scaffold00164:12626-13859	0.613994	15.8435	2.92219	75.8794	19.1214	493.487	2.96716	77.1761	0	0	0.795312	20.4364
augustus_masked-scaffold00164-abinit-gene-0.0-mRNA-1	888	+	augustus_masked-scaffold00164-abinit-gene-0.0	scaffold00164:12626-13859	0	0	0.00509431	0.0870346	0.0380138	0.643427	0.0651285	1.11553	0.321772	5.47374	0.162839	2.73801
augustus_masked-scaffold00164-abinit-gene-1.2-mRNA-1	1292	+	augustus_masked-scaffold00164-abinit-gene-1.2	scaffold00164:120173-123420	88.0672	2403.61	89.6207	2460.58	94.4285	2577.61	5.94649	163.522	32.9756	902.939	11.4749	311.945
g3435.t1	1331	+	augustus_masked-scaffold00164-abinit-gene-1.2	scaffold00164:120173-123420	0	0	0	0	0.00145819	0.0412639	0.000482617	0.0137546	0.000915429	0.0259828	0.990983	27.932
augustus_masked-scaffold00165-abinit-gene-0.0-mRNA-1	408	-	augustus_masked-scaffold00165-abinit-gene-0.0	scaffold00165:1-451	0.462059	2.12719	0	0	8.33408	38.4176	0.567841	2.7309	2.64E-05	0.000123721	0.00124363	0.00559698
g3439.t1	451	-	augustus_masked-scaffold00165-abinit-gene-0.0	scaffold00165:1-451	0.923115	5.26645	1.7495	10.2657	0	0	3.42E-05	0.000202232	0.787202	4.56132	1.14083	6.38736
augustus_masked-scaffold00165-abinit-gene-1.1-mRNA-1	1155	-	augustus_masked-scaffold00165-abinit-gene-1.1	scaffold00165:105660-106814	1.80214	42.8478	0.314305	7.52405	0.865067	20.5714	0	0	0	0	1.10082	26.0544
augustus_masked-scaffold00165-abinit-gene-1.2-mRNA-1	1191	-	augustus_masked-scaffold00165-abinit-gene-1.2	scaffold00165:117351-118541	0	0	0	0	0	0	0	0	0	0	0.000347193	0.00853828
augustus_masked-scaffold00167-abinit-gene-0.1-mRNA-1	1416	-	augustus_masked-scaffold00167-abinit-gene-0.1	scaffold00167:4376-9034	22.1697	675.645	31.413	962.452	23.8126	725.811	21.9172	672.465	18.8872	577.289	19.8634	603.214
g3474.t1	1018	+	augustus_masked-scaffold00167-abinit-gene-0.11	scaffold00167:63246-64263	0	0	0	0	0	0	0	0	0	0	0	0
augustus_masked-scaffold00167-abinit-gene-0.11-mRNA-1	669	+	augustus_masked-scaffold00167-abinit-gene-0.11	scaffold00167:63246-64263	0	0	0	0	0	0	0	0	0	0	0	0
snap_masked-scaffold00167-abinit-gene-0.35-mRNA-1	483	+	augustus_masked-scaffold00167-abinit-gene-0.13	scaffold00167:67685-74633	0.0561025	0.36612	0	0	0	0	0.0404851	0.272542	0.137911	0.912295	0.118604	0.761283
snap_masked-scaffold00167-abinit-gene-0.40-mRNA-1	189	+	augustus_masked-scaffold00167-abinit-gene-0.13	scaffold00167:67685-74633	0	0	20.3327	3.65385	9.43788	1.33313	3.51869	0.629824	0	0	0	0
augustus_masked-scaffold00167-abinit-gene-0.13-mRNA-1	1236	+	augustus_masked-scaffold00167-abinit-gene-0.13	scaffold00167:67685-74633	0.0203201	0.525382	0	0	0	0	0.00530264	0.138194	0.0351629	0.912284	0	0
maker-scaffold00167-snap-gene-0.47-mRNA-1	699	+	augustus_masked-scaffold00167-abinit-gene-0.13	scaffold00167:67685-74633	0	0	0	0	0	0	0	0	0	0	0	0
augustus_masked-scaffold00167-abinit-gene-0.15-mRNA-1	237	+	augustus_masked-scaffold00167-abinit-gene-0.15	scaffold00167:78544-78967	0	0	0	0	0	0	0	0	0	0	0	0
augustus_masked-scaffold00167-abinit-gene-1.5-mRNA-1	1934	+	augustus_masked-scaffold00167-abinit-gene-1.5	scaffold00167:126696-131398	0	0	4.3839	192.61	1.92782	84.3949	0.00378492	0.166458	0.000215361	0.00944624	1.03444	45.169
augustus_masked-scaffold00167-abinit-gene-1.9-mRNA-1	843	+	augustus_masked-scaffold00167-abinit-gene-1.9	scaffold00167:88346-89294	0	0	0	0	0.0839989	1.32475	0.170984	2.73112	0	0	0.153098	2.39736
g3478.t1	949	+	augustus_masked-scaffold00167-abinit-gene-1.9	scaffold00167:88346-89294	0	0	0	0	0	0	0	0	0	0	0	0
g3517.t1	1781	-	augustus_masked-scaffold00169-abinit-gene-1.11	scaffold00169:92360-95751	6.77881	270.106	5.36485	214.639	5.23328	208.545	1.43203	57.3552	5.81803	232.342	4.64714	184.667
augustus_masked-scaffold00169-abinit-gene-1.11-mRNA-1	1654	-	augustus_masked-scaffold00169-abinit-gene-1.11	scaffold00169:92360-95751	39.6179	1449.44	30.3914	1116.83	35.0678	1283.12	36.9673	1360.09	49.9324	1831.26	45.5429	1661.3
augustus_masked-scaffold00169-abinit-gene-1.6-mRNA-1	702	+	augustus_masked-scaffold00169-abinit-gene-1.6	scaffold00169:124268-129672	0	0	0	0	0	0	0	0	0	0	0	0
augustus_masked-scaffold00169-abinit-gene-1.7-mRNA-1	882	-	augustus_masked-scaffold00169-abinit-gene-1.7	scaffold00169:131397-141551	0	0	0	0	0	0	0	0	0	0	0	0
snap_masked-scaffold00172-abinit-gene-1.21-mRNA-1	285	-	augustus_masked-scaffold00172-abinit-gene-1.14	scaffold00172:98280-106068	5.04789	7.88782	6.67196	11.4881	4.66472	7.42777	1.71876	3.00484	4.54843	7.5052	4.21976	6.40655
augustus_masked-scaffold00172-abinit-gene-1.14-mRNA-1	1245	-	augustus_masked-scaffold00172-abinit-gene-1.14	scaffold00172:98280-106068	0.790403	20.6188	1.10477	28.9992	0.514346	13.4195	0.165055	4.33971	1.17554	30.7705	1.0015	26.0174
augustus_masked-scaffold00173-abinit-gene-0.7-mRNA-1	1015	-	augustus_masked-scaffold00173-abinit-gene-0.7	scaffold00173:31190-40629	3.78524	76.3944	5.81799	118.366	5.47191	110.458	3.00985	61.3655	10.1555	205.866	5.43121	109.028
augustus_masked-scaffold00174-abinit-gene-0.1-mRNA-1	1241	+	augustus_masked-scaffold00174-abinit-gene-0.1	scaffold00174:6611-14602	8.91447	231.631	5.58922	146.137	6.88227	178.855	23.7994	623.301	16.558	431.714	20.6093	533.283
augustus_masked-scaffold00175-abinit-gene-0.8-mRNA-1	423	+	augustus_masked-scaffold00175-abinit-gene-0.8	scaffold00175:54234-56545	0	0	0	0	0	0	0	0	0	0	0	0
maker-scaffold00175-augustus-gene-0.37-mRNA-1	681	+	augustus_masked-scaffold00175-abinit-gene-0.8	scaffold00175:54234-56545	0	0	0	0	0	0	0	0	0	0	0	0
augustus_masked-scaffold00175-abinit-gene-0.9-mRNA-1	381	+	augustus_masked-scaffold00175-abinit-gene-0.8	scaffold00175:54234-56545	0	0	0	0	0	0	0	0	0	0	0	0
g3638.t1	909	+	augustus_masked-scaffold00176-abinit-gene-0.12	scaffold00176:74786-75694	9.6375	168.282	3.19908	56.3797	3.60587	62.9774	188.021	3321.8	56.5117	991.797	75.001	1301.51
augustus_masked-scaffold00176-abinit-gene-0.12-mRNA-1	270	+	augustus_masked-scaffold00176-abinit-gene-0.12	scaffold00176:74786-75694	26.9466	33.4589	4.47866	6.2412	5.68185	7.23415	449.066	635.566	127.271	168.635	164.428	199.233
augustus_masked-scaffold00176-abinit-gene-0.6-mRNA-1	1236	-	augustus_masked-scaffold00176-abinit-gene-0.6	scaffold00176:41071-42711	0	0	0.0789098	2.05307	0.102454	2.64941	0	0	0	0	0	0
g3635.t1	1641	-	augustus_masked-scaffold00176-abinit-gene-0.6	scaffold00176:41071-42711	0	0	2.00E-06	7.30E-05	2.23E-06	8.10E-05	0	0	0	0	0	0
g3643.t1	1252	+	augustus_masked-scaffold00176-abinit-gene-1.1	scaffold00176:121896-123147	0	0	9.03E-06	0.00023856	0.0504278	1.32475	8.54E-06	0.000226201	9.58E-06	0.000252369	7.30E-06	0.000190845
augustus_masked-scaffold00176-abinit-gene-1.1-mRNA-1	1065	+	augustus_masked-scaffold00176-abinit-gene-1.1	scaffold00176:121896-123147	0	0	0.0949175	2.05291	0	0	0.126011	2.73088	0.0846364	1.82433	0.0374068	0.798928
augustus_masked-scaffold00177-abinit-gene-0.6-mRNA-1	1896	-	augustus_masked-scaffold00177-abinit-gene-0.6	scaffold00177:51960-54381	0	0	0	0	0	0	0	0	0	0	0	0
g3652.t1	2422	-	augustus_masked-scaffold00177-abinit-gene-0.6	scaffold00177:51960-54381	0	0	0	0	0	0	0	0	0	0	0	0
maker-scaffold00178-snap-gene-1.37-mRNA-1	264	+	augustus_masked-scaffold00178-abinit-gene-1.2	scaffold00178:111278-113905	0	0	0	0	0	0	0	0	0	0	0	0
augustus_masked-scaffold00178-abinit-gene-1.2-mRNA-1	840	+	augustus_masked-scaffold00178-abinit-gene-1.2	scaffold00178:111278-113905	0	0	0	0	0	0	0	0	0	0	0	0
g3686.t1	1687	-	augustus_masked-scaffold00179-abinit-gene-0.2	scaffold00179:17795-19481	0	0	1.67E-05	0.000629282	0	0	0.773843	29.1265	1.44E-05	0.000539249	0.173616	6.48018
augustus_masked-scaffold00179-abinit-gene-0.2-mRNA-1	1515	-	augustus_masked-scaffold00179-abinit-gene-0.2	scaffold00179:17795-19481	0	0	0.0927996	3.07909	0	0	0.000159347	0.00529406	0.165321	5.4732	0.143043	4.70748
g3690.t1	1779	-	augustus_masked-scaffold00179-abinit-gene-0.9	scaffold00179:53093-54871	0	0	0.0770758	3.07972	0	0	0	0	0	0	0.0201368	0.799159
augustus_masked-scaffold00179-abinit-gene-0.9-mRNA-1	1518	-	augustus_masked-scaffold00179-abinit-gene-0.9	scaffold00179:53093-54871	0.031909	1.05601	0	0	0	0	0.0273379	0.910365	0.0549775	1.82435	0	0
g3694.t1	1336	+	augustus_masked-scaffold00179-abinit-gene-1.2	scaffold00179:120806-122141	0.373374	10.6122	1.10175	31.4934	0	0	10.0531	287.805	2.63882	75.2367	3.29036	93.1648
augustus_masked-scaffold00179-abinit-gene-1.2-mRNA-1	924	+	augustus_masked-scaffold00179-abinit-gene-1.2	scaffold00179:120806-122141	0.000148804	0.00265559	4.01E-05	0.00072247	0.975562	17.4141	0	0	0.000112591	0.00201936	0	0
augustus_masked-scaffold00180-abinit-gene-0.0-mRNA-1	5499	+	augustus_masked-scaffold00180-abinit-gene-0.0	scaffold00180:7307-16542	3.75E-06	0.000507891	0	0	0	0	0	0	0	0	0	0
augustus_masked-scaffold00180-abinit-gene-0.1-mRNA-1	3414	+	augustus_masked-scaffold00180-abinit-gene-0.1	scaffold00180:20672-24490	0	0	0	0	0	0	0	0	0	0	0	0
g3737.t1	691	-	augustus_masked-scaffold00182-abinit-gene-0.10	scaffold00182:76201-76891	0	0	0	0	0	0	4.90213	59.1739	0	0	0.0679689	0.799119
augustus_masked-scaffold00182-abinit-gene-0.10-mRNA-1	510	-	augustus_masked-scaffold00182-abinit-gene-0.10	scaffold00182:76201-76891	0	0	0	0	0	0	0	0	0	0	0	0
g3738.t1	698	-	augustus_masked-scaffold00182-abinit-gene-0.11	scaffold00182:78904-79601	0	0	0	0	0	0	2.00637	24.5795	0	0	0	0
augustus_masked-scaffold00182-abinit-gene-0.11-mRNA-1	531	-	augustus_masked-scaffold00182-abinit-gene-0.11	scaffold00182:78904-79601	0	0	0	0	0	0	4.84E-05	0.000385744	0	0	0	0
snap_masked-scaffold00182-abinit-gene-1.20-mRNA-1	909	-	augustus_masked-scaffold00182-abinit-gene-1.2	scaffold00182:108850-116055	6.85841	119.756	9.89681	174.419	7.8126	136.449	14.231	251.422	8.73288	153.265	12.3529	214.364
augustus_masked-scaffold00182-abinit-gene-1.2-mRNA-1	648	-	augustus_masked-scaffold00182-abinit-gene-1.2	scaffold00182:108850-116055	0.136856	1.47273	1.4438	15.7718	1.23057	13.2475	0	0	0.420397	4.56145	0.0327569	0.348969
augustus_masked-scaffold00183-abinit-gene-0.0-mRNA-1	558	-	augustus_masked-scaffold00183-abinit-gene-0.0	scaffold00183:108-665	0	0	0	0	0	0	0	0	0	0	0	0
augustus_masked-scaffold00183-abinit-gene-0.2-mRNA-1	699	-	augustus_masked-scaffold00183-abinit-gene-0.2	scaffold00183:10810-12928	0	0	0	0	0	0	0	0	0	0	0	0
augustus_masked-scaffold00183-abinit-gene-0.4-mRNA-1	1359	-	augustus_masked-scaffold00183-abinit-gene-0.4	scaffold00183:16481-19652	0	0	0	0	0	0	0.0619963	1.81146	0.0313481	0.912289	6.12E-06	0.000176754
augustus_masked-scaffold00183-abinit-gene-1.5-mRNA-1	768	+	augustus_masked-scaffold00183-abinit-gene-1.5	scaffold00183:151819-152661	0.5144	7.12013	3.99649	55.9678	3.23097	44.7351	2.27482	31.9559	1.4838	20.6705	0.499197	6.85584
maker-scaffold00184-augustus-gene-0.32-mRNA-1	1485	+	augustus_masked-scaffold00184-abinit-gene-0.1	scaffold00184:1746-11897	0.15176	4.89383	0.23072	7.47759	0.501595	16.1771	0	0	0.453227	14.6557	0	0
augustus_masked-scaffold00184-abinit-gene-0.1-mRNA-1	1454	+	augustus_masked-scaffold00184-abinit-gene-0.1	scaffold00184:1746-11897	0.445753	14.0196	0.83067	26.2609	0.933211	29.3547	0.000253126	0.00801333	0.323292	10.1968	0	0
g3772.t1	1272	+	augustus_masked-scaffold00184-abinit-gene-0.3	scaffold00184:28886-30157	0	0	0	0	0	0	0	0	0	0	0	0
augustus_masked-scaffold00184-abinit-gene-0.3-mRNA-1	1149	+	augustus_masked-scaffold00184-abinit-gene-0.3	scaffold00184:28886-30157	0	0	0	0	0	0	0	0	0	0	0	0
augustus_masked-scaffold00184-abinit-gene-0.4-mRNA-1	426	-	augustus_masked-scaffold00184-abinit-gene-0.4	scaffold00184:39675-40551	0	0	0	0	0	0	0	0	1.02226	5.26853	0.0518331	0.257068
g3773.t1	877	-	augustus_masked-scaffold00184-abinit-gene-0.4	scaffold00184:39675-40551	1.04278	17.3516	1.27373	21.4016	0.659552	10.9774	2.8679	48.3119	1.94319	32.5074	1.75203	28.9643
augustus_masked-scaffold00184-abinit-gene-0.5-mRNA-1	318	+	augustus_masked-scaffold00184-abinit-gene-0.5	scaffold00184:44558-45974	0.904401	2.11247	39.1558	97.8419	8.56402	20.1651	0.359349	0.910367	1.50479	3.64916	0	0
g3775.t1	2205	-	augustus_masked-scaffold00184-abinit-gene-0.6	scaffold00184:47697-49901	0.333128	16.8995	0.508136	25.8603	0.313339	15.8969	0.804275	40.9665	0.484667	24.6303	1.10502	55.9383
augustus_masked-scaffold00184-abinit-gene-0.6-mRNA-1	1896	-	augustus_masked-scaffold00184-abinit-gene-0.6	scaffold00184:47697-49901	4.91E-06	0.000210291	0.353875	15.2026	0	0	0	0	3.49E-05	0.00149851	0	0
augustus_masked-scaffold00187-abinit-gene-0.7-mRNA-1	420	+	augustus_masked-scaffold00187-abinit-gene-0.7	scaffold00187:47679-48370	0	0	0	0	0	0	0	0	0	0	0	0
augustus_masked-scaffold00187-abinit-gene-1.6-mRNA-1	627	+	augustus_masked-scaffold00187-abinit-gene-1.6	scaffold00187:145776-146700	1.81019	18.5039	3.9011	40.5118	3.43244	35.1008	5.70962	59.5407	1.21148	12.4918	0.943588	9.54366
g3826.t1	925	+	augustus_masked-scaffold00187-abinit-gene-1.6	scaffold00187:145776-146700	1.62415	29.0266	3.10439	55.986	2.33467	41.7345	4.51193	81.5662	1.48859	26.7366	1.71202	30.4123
augustus_masked-scaffold00189-abinit-gene-0.14-mRNA-1	1320	-	augustus_masked-scaffold00189-abinit-gene-0.14	scaffold00189:72225-73544	0	0	0	0	0	0	0	0	0	0	0	0
g3854.t1	2625	-	augustus_masked-scaffold00189-abinit-gene-0.17	scaffold00189:80717-83341	0	0	0.0166451	1.02657	1.59E-05	0.000979988	0.460484	28.4199	0.0444278	2.73678	0.39404	24.1955
augustus_masked-scaffold00189-abinit-gene-0.17-mRNA-1	2394	-	augustus_masked-scaffold00189-abinit-gene-0.17	scaffold00189:80717-83341	0	0	0	0	0.0476474	2.64851	1.30192	72.6309	1.64E-06	9.13E-05	0.0536213	2.97457
augustus_masked-scaffold00189-abinit-gene-1.9-mRNA-1	2019	-	augustus_masked-scaffold00189-abinit-gene-1.9	scaffold00189:98569-100987	0	0	0.0445185	2.0531	0	0	0	0	5.66E-06	0.000260405	8.41E-05	0.00385747
augustus_masked-scaffold00190-abinit-gene-1.0-mRNA-1	642	+	augustus_masked-scaffold00190-abinit-gene-1.0	scaffold00190:107498-110936	73.613	780.825	45.3352	488.249	41.88	444.399	51.6412	558.407	104.134	1113.85	82.806	869.403
g3875.t1	2281	+	augustus_masked-scaffold00191-abinit-gene-0.1	scaffold00191:34706-40590	7.86E-06	0.000414	7.61E-06	0.000402374	0	0	8.16E-06	0.000431803	7.88E-06	0.000415773	8.05E-06	0.000423462
augustus_masked-scaffold00191-abinit-gene-0.1-mRNA-1	1992	+	augustus_masked-scaffold00191-abinit-gene-0.1	scaffold00191:34706-40590	0.0233268	1.05582	0.0225906	1.02617	0	0	0.0600567	2.73067	0.0201069	0.911874	0.0176882	0.798696
augustus_masked-scaffold00191-abinit-gene-1.0-mRNA-1	363	-	augustus_masked-scaffold00191-abinit-gene-1.0	scaffold00191:100004-128661	0	0	0	0	0	0	0.518475	1.89851	0	0	1.0109	3.39953
augustus_masked-scaffold00191-abinit-gene-1.5-mRNA-1	363	-	augustus_masked-scaffold00191-abinit-gene-1.0	scaffold00191:100004-128661	0.594687	2.05635	0.283508	1.02662	0	0	3.17108	11.6116	0.176758	0.627062	0.826485	2.77936
g3883.t1	570	-	augustus_masked-scaffold00191-abinit-gene-1.0	scaffold00191:100004-128661	0.0064402	0.056409	0	0	0	0	1.86364	16.7074	0.896656	7.93365	1.3164	11.3882
g3880.t1	848	-	augustus_masked-scaffold00191-abinit-gene-1.0	scaffold00191:100004-128661	0	0	0.0639318	1.02661	0.0833208	1.32475	1.04775	16.8701	0.246946	3.94728	0.368089	5.81115
augustus_masked-scaffold00192-abinit-gene-0.4-mRNA-1	1910	+	augustus_masked-scaffold00192-abinit-gene-0.4	scaffold00192:28976-31653	8.37255	361.336	0.648393	28.0882	0.675226	29.1436	0.0419688	1.8199	0.232028	10.0344	0	0
g3889.t1	2096	+	augustus_masked-scaffold00192-abinit-gene-0.4	scaffold00192:28976-31653	22.4527	1076.2	0.846089	40.6922	1.68E-05	0.00080493	1.74E-05	0.000835444	1.71E-05	0.000820758	0	0
augustus_masked-scaffold00192-abinit-gene-0.5-mRNA-1	1178	-	augustus_masked-scaffold00192-abinit-gene-0.5	scaffold00192:41451-45313	16.5995	404.472	14.1873	348.002	4.10168	99.9601	2.49153	61.2232	0.0513757	1.25643	1.21905	29.5725
g3902.t1	800	-	augustus_masked-scaffold00192-abinit-gene-1.9	scaffold00192:145423-146222	0	0	0	0	0	0	0.861358	12.8076	0	0	0.0950896	1.38405
augustus_masked-scaffold00192-abinit-gene-1.9-mRNA-1	483	-	augustus_masked-scaffold00192-abinit-gene-1.9	scaffold00192:145423-146222	0	0	0	0	0	0	0.261181	1.75824	0	0	0.0333698	0.214191
augustus_masked-scaffold00193-abinit-gene-0.0-mRNA-1	2406	+	augustus_masked-scaffold00193-abinit-gene-0.0	scaffold00193:6093-9063	4.71392	263.46	2.40321	134.706	1.60074	89.4714	14.329	803.794	11.9839	670.846	10.692	596.418
augustus_masked-scaffold00193-abinit-gene-0.1-mRNA-1	2511	-	augustus_masked-scaffold00193-abinit-gene-0.1	scaffold00193:12656-15244	0.0138832	0.813349	9.77E-06	0.000573682	1.86E-05	0.00109048	6.69E-05	0.0039302	0.00252527	0.148168	0	0
g3911.t1	1114	-	augustus_masked-scaffold00193-abinit-gene-0.12	scaffold00193:85754-87191	0	0	0	0	0	0	0	0	0	0	0	0
augustus_masked-scaffold00193-abinit-gene-0.12-mRNA-1	864	-	augustus_masked-scaffold00193-abinit-gene-0.12	scaffold00193:85754-87191	0	0	0	0	0	0	0	0	0	0	0	0
augustus_masked-scaffold00193-abinit-gene-1.0-mRNA-1	877	-	augustus_masked-scaffold00193-abinit-gene-1.0	scaffold00193:100460-104301	0.06347	1.05612	0	0	0	0	0	0	0	0	0.14501	2.39727
g3914.t1	1110	-	augustus_masked-scaffold00193-abinit-gene-1.0	scaffold00193:100460-104301	4.98E-06	0.000112677	0	0	0	0	0	0	0	0	3.84E-06	8.64E-05
augustus_masked-scaffold00194-abinit-gene-0.5-mRNA-1	249	+	augustus_masked-scaffold00194-abinit-gene-0.5	scaffold00194:27171-27496	0	0	0	0	0	0	0	0	0	0	0	0
augustus_masked-scaffold00194-abinit-gene-0.7-mRNA-1	780	+	augustus_masked-scaffold00194-abinit-gene-0.7	scaffold00194:39388-41462	0	0	0	0	0	0	0	0	0	0	0	0
augustus_masked-scaffold00195-abinit-gene-0.0-mRNA-1	1280	+	augustus_masked-scaffold00195-abinit-gene-0.0	scaffold00195:13204-15135	0.183566	4.9535	0.14081	3.82262	0.392308	10.588	0	0	0.307578	8.32737	0.150318	4.04009
g3942.t1	611	+	augustus_masked-scaffold00195-abinit-gene-0.2	scaffold00195:40076-40686	4.62912	45.4181	0.75438	7.52417	0.674826	6.62373	0.162144	1.62427	0.146965	1.45503	0	0
augustus_masked-scaffold00195-abinit-gene-0.2-mRNA-1	348	+	augustus_masked-scaffold00195-abinit-gene-0.2	scaffold00195:40076-40686	0	0	0.528874	1.71498	0	0	0.0598604	0.196467	0.116611	0.369551	0	0
augustus_masked-scaffold00195-abinit-gene-1.10-mRNA-1	357	-	augustus_masked-scaffold00195-abinit-gene-1.10	scaffold00195:146446-149866	60.9284	201.444	65.6171	227.656	67.9466	225.306	18.5916	65.2492	25.1774	85.4994	26.3108	84.5356
augustus_masked-scaffold00195-abinit-gene-1.4-mRNA-1	210	-	augustus_masked-scaffold00195-abinit-gene-1.4	scaffold00195:126101-126571	0	0	0	0	0	0	0	0	0	0	0	0
g3949.t1	471	-	augustus_masked-scaffold00195-abinit-gene-1.4	scaffold00195:126101-126571	0	0	0	0	0	0	0	0	0	0	0	0
augustus_masked-scaffold00195-abinit-gene-1.8-mRNA-1	210	-	augustus_masked-scaffold00195-abinit-gene-1.8	scaffold00195:135567-136181	16.8218	5.11018	36.6354	13.9118	29.7555	9.34632	1.92988	0.725868	8.32013	2.87756	0	0
g3950.t1	615	-	augustus_masked-scaffold00195-abinit-gene-1.8	scaffold00195:135567-136181	24.4484	242.383	18.1365	182.756	20.227	200.614	12.5184	126.688	23.3213	233.288	16.6848	163.614
augustus_masked-scaffold00195-abinit-gene-1.9-mRNA-1	213	-	augustus_masked-scaffold00195-abinit-gene-1.9	scaffold00195:144755-145201	0	0	15.9179	6.61315	0	0	3.13315	1.29231	1.07258	0.406401	1.33549	0.452852
g3951.t1	447	-	augustus_masked-scaffold00195-abinit-gene-1.9	scaffold00195:144755-145201	32.6154	182.729	23.0693	133.001	29.7678	166.918	4.16603	24.198	3.77535	21.4885	7.91395	43.4987
g3953.t1	2248	-	augustus_masked-scaffold00196-abinit-gene-0.0	scaffold00196:9523-17875	0.336902	17.4629	0.200695	10.4354	0.889957	46.1334	1.32368	68.8842	0.462369	24.0075	0.935659	48.3978
augustus_masked-scaffold00196-abinit-gene-0.0-mRNA-1	1686	-	augustus_masked-scaffold00196-abinit-gene-0.0	scaffold00196:9523-17875	7.25053	271.221	8.66097	325.389	6.52679	244.174	3.59355	135.164	4.24966	159.346	4.62124	172.368
augustus_masked-scaffold00196-abinit-gene-0.2-mRNA-1	948	+	augustus_masked-scaffold00196-abinit-gene-0.2	scaffold00196:26846-28172	0.326091	6.02038	0.17293	3.2208	0.504887	9.32342	1.96214	36.6299	0.709529	13.1628	0	0
g3954.t1	1327	+	augustus_masked-scaffold00196-abinit-gene-0.2	scaffold00196:26846-28172	0.535778	15.1043	0.501906	14.231	0.139178	3.92418	12.7836	363.021	1.82492	51.6098	12.2926	345.217
augustus_masked-scaffold00196-abinit-gene-0.3-mRNA-1	1218	-	augustus_masked-scaffold00196-abinit-gene-0.3	scaffold00196:29506-30928	7.16E-05	0.00181769	0	0	0	0	0	0	0	0	0	0
augustus_masked-scaffold00196-abinit-gene-1.9-mRNA-1	294	-	augustus_masked-scaffold00196-abinit-gene-1.9	scaffold00196:91747-92040	0	0	0	0	0	0	0	0	0	0	0	0
g3976.t1	909	-	augustus_masked-scaffold00197-abinit-gene-0.8	scaffold00197:78913-79821	0	0	0	0	0	0	0.127222	2.24765	0	0	0.0921002	1.59824
augustus_masked-scaffold00197-abinit-gene-0.8-mRNA-1	648	-	augustus_masked-scaffold00197-abinit-gene-0.8	scaffold00197:78913-79821	0	0	0	0	0	0	0.0440814	0.483451	0	0	0	0
augustus_masked-scaffold00197-abinit-gene-1.1-mRNA-1	648	+	augustus_masked-scaffold00197-abinit-gene-1.1	scaffold00197:108796-109719	0	0	0	0	0	0	0.249024	2.7311	0.0840771	0.912265	0.00120139	0.0127988
g3981.t1	924	+	augustus_masked-scaffold00197-abinit-gene-1.1	scaffold00197:108796-109719	0	0	0	0	0	0	0	0	1.38E-06	2.47E-05	0.675035	11.974
augustus_masked-scaffold00197-abinit-gene-1.3-mRNA-1	300	+	augustus_masked-scaffold00197-abinit-gene-1.3	scaffold00197:124603-124902	0	0	0	0	0	0	0	0	0	0	0	0
augustus_masked-scaffold00198-abinit-gene-0.1-mRNA-1	111	+	augustus_masked-scaffold00198-abinit-gene-0.1	scaffold00198:8176-11813	0	0	0	0	0	0	0	0	0	0	0	0
snap_masked-scaffold00198-abinit-gene-0.18-mRNA-1	282	+	augustus_masked-scaffold00198-abinit-gene-0.1	scaffold00198:8176-11813	0	0	0	0	0	0	0	0	0	0	0	0
augustus_masked-scaffold00198-abinit-gene-0.11-mRNA-1	564	+	augustus_masked-scaffold00198-abinit-gene-0.11	scaffold00198:51926-54234	26.4754	227.818	27.1646	238.165	41.9771	361.379	23.853	210.166	26.502	230.409	27.0856	230.146
augustus_masked-scaffold00198-abinit-gene-1.6-mRNA-1	2397	-	augustus_masked-scaffold00198-abinit-gene-1.6	scaffold00198:142816-145212	0	0	0	0	0	0	0	0	0	0	0	0
augustus_masked-scaffold00199-abinit-gene-0.12-mRNA-1	1002	-	augustus_masked-scaffold00199-abinit-gene-0.12	scaffold00199:65952-67211	0.159638	3.16858	0.0512959	1.02649	0	0	0.993464	19.9234	0.6406	12.7721	1.36E-05	0.000268305
g4013.t1	1260	-	augustus_masked-scaffold00199-abinit-gene-0.12	scaffold00199:65952-67211	4.78E-06	0.000126517	3.24E-06	8.62E-05	0	0	0.413422	11.029	0	0	0.60622	15.9821
augustus_masked-scaffold00199-abinit-gene-0.3-mRNA-1	999	-	augustus_masked-scaffold00199-abinit-gene-0.3	scaffold00199:31662-33151	3.67492	72.6585	4.66862	93.0646	1.37721	27.235	16.2234	324.102	8.24973	163.845	19.13	376.164
g4010.t1	1490	-	augustus_masked-scaffold00199-abinit-gene-0.3	scaffold00199:31662-33151	2.84418	92.0822	0.564204	18.3582	2.34949	76.0757	14.7623	480.979	8.16129	264.954	21.6759	699.434
maker-scaffold00200-snap-gene-0.53-mRNA-1	591	-	augustus_masked-scaffold00200-abinit-gene-0.13	scaffold00200:45938-46913	0	0	0	0	0	0	0	0	0	0	0	0
augustus_masked-scaffold00200-abinit-gene-0.13-mRNA-1	279	-	augustus_masked-scaffold00200-abinit-gene-0.13	scaffold00200:45938-46913	0	0	0	0	0	0	0	0	0	0	0	0
augustus_masked-scaffold00200-abinit-gene-0.3-mRNA-1	1167	+	augustus_masked-scaffold00200-abinit-gene-0.3	scaffold00200:17289-20362	0	0	0.116194	2.81733	0	0	0.0749357	1.8202	0	0	0.0333053	0.798534
g4054.t1	979	-	augustus_masked-scaffold00202-abinit-gene-0.1	scaffold00202:14596-16699	1.03161	19.8668	1.96643	38.1895	0.474514	9.14015	0.00462227	0.0899683	0.203046	3.92837	0.359029	6.87547
augustus_masked-scaffold00202-abinit-gene-0.1-mRNA-1	792	-	augustus_masked-scaffold00202-abinit-gene-0.1	scaffold00202:14596-16699	5.73E-05	0.000828278	0.845615	12.3632	1.1969	17.3093	0.149028	2.1853	8.62E-06	0.000125425	5.82E-05	0.000835874
augustus_masked-scaffold00202-abinit-gene-0.9-mRNA-1	1221	-	augustus_masked-scaffold00202-abinit-gene-0.9	scaffold00202:75743-79947	0.139982	3.56537	0.0400476	1.02654	0.0185765	0.473224	0.000762704	0.0195834	0.000117305	0.00299825	0	0
augustus_masked-scaffold00204-abinit-gene-0.0-mRNA-1	756	-	augustus_masked-scaffold00204-abinit-gene-0.0	scaffold00204:5462-7150	0	0	0	0	0	0	0	0	0	0	0	0
g4094.t1	781	-	augustus_masked-scaffold00204-abinit-gene-0.12	scaffold00204:88631-89411	0.49818	7.06187	0.859165	12.3187	0.652306	9.24932	0	0	0.149564	2.13346	0	0
augustus_masked-scaffold00204-abinit-gene-0.12-mRNA-1	543	-	augustus_masked-scaffold00204-abinit-gene-0.12	scaffold00204:88631-89411	0.0411328	0.33177	2.60E-05	0.000213788	0.00296166	0.0239003	0.770393	6.37257	0.0739928	0.603408	0.702919	5.59383
g4091.t1	944	-	augustus_masked-scaffold00204-abinit-gene-0.6	scaffold00204:61488-62431	0	0	0	0	0	0	0.30561	5.67384	0	0	0.161105	2.94045
augustus_masked-scaffold00204-abinit-gene-0.6-mRNA-1	558	-	augustus_masked-scaffold00204-abinit-gene-0.6	scaffold00204:61488-62431	0	0	0	0	0	0	0.291036	2.51947	0	0	0.222254	1.85427
augustus_masked-scaffold00205-abinit-gene-0.8-mRNA-1	288	+	augustus_masked-scaffold00205-abinit-gene-0.8	scaffold00205:73953-77983	0	0	0	0	0	0	0	0	0	0	0	0
maker-scaffold00205-snap-gene-0.32-mRNA-1	407	+	augustus_masked-scaffold00205-abinit-gene-0.8	scaffold00205:73953-77983	0	0	0	0	0	0	0	0	0	0	0	0
augustus_masked-scaffold00206-abinit-gene-0.16-mRNA-1	111	-	augustus_masked-scaffold00206-abinit-gene-0.16	scaffold00206:71650-71760	0	0	0	0	0	0	0	0	0	0	0	0
g4117.t1	1224	-	augustus_masked-scaffold00206-abinit-gene-0.5	scaffold00206:35941-37791	0	0	0	0	0	0	0	0	0	0	0	0
augustus_masked-scaffold00206-abinit-gene-0.5-mRNA-1	959	-	augustus_masked-scaffold00206-abinit-gene-0.5	scaffold00206:35941-37791	0	0	0	0	0	0	0	0	0	0	0	0
augustus_masked-scaffold00207-abinit-gene-0.3-mRNA-1	963	-	augustus_masked-scaffold00207-abinit-gene-0.3	scaffold00207:15917-17031	1.46885	27.6839	1.54585	29.3865	3.00743	56.6944	4.10999	78.3092	0.689458	13.0559	2.94974	55.2766
g4135.t1	1115	-	augustus_masked-scaffold00207-abinit-gene-0.3	scaffold00207:15917-17031	0.872409	19.8466	1.04729	23.9953	0.011852	0.269673	0.911372	20.9208	0.666644	15.2251	0.664531	15.0459
maker-scaffold00208-snap-gene-0.39-mRNA-1	1068	+	augustus_masked-scaffold00208-abinit-gene-0.2	scaffold00208:144-7013	0	0	0	0	0	0	0	0	0	0	0	0
snap_masked-scaffold00208-abinit-gene-0.26-mRNA-1	849	+	augustus_masked-scaffold00208-abinit-gene-0.2	scaffold00208:144-7013	0	0	0	0	0	0	0	0	0	0	0	0
augustus_masked-scaffold00208-abinit-gene-0.2-mRNA-1	363	+	augustus_masked-scaffold00208-abinit-gene-0.2	scaffold00208:144-7013	0	0	0	0	0	0	0	0	0	0	0	0
augustus_masked-scaffold00209-abinit-gene-0.2-mRNA-1	2076	-	augustus_masked-scaffold00209-abinit-gene-0.2	scaffold00209:5444-12391	22.0576	1045.94	19.6146	933.285	23.4242	1110.84	14.2089	676.692	19.9439	947.486	18.5308	876.702
augustus_masked-scaffold00209-abinit-gene-1.1-mRNA-1	1329	-	augustus_masked-scaffold00209-abinit-gene-1.1	scaffold00209:120608-122035	0	0	0	0	0	0	0	0	0	0	0	0
augustus_masked-scaffold00210-abinit-gene-1.0-mRNA-1	1122	-	augustus_masked-scaffold00210-abinit-gene-1.0	scaffold00210:100194-105782	2.75853	63.2501	0	0	0.895019	20.5255	31.2191	722.253	9.63409	221.758	14.3258	326.929
augustus_masked-scaffold00210-abinit-gene-1.4-mRNA-1	6540	-	augustus_masked-scaffold00210-abinit-gene-1.4	scaffold00210:131945-139459	0.0467264	7.57019	9.75242	1581.58	4.34544	704.027	2.18801	354.932	0.0462948	7.50438	1.23116	199.328
augustus_masked-scaffold00213-abinit-gene-1.1-mRNA-1	1134	+	augustus_masked-scaffold00213-abinit-gene-1.1	scaffold00213:114735-119221	0.571336	13.2761	0.00662356	0.154988	0	0	1.45031	33.9996	4.27514	99.7224	0	0
augustus_masked-scaffold00213-abinit-gene-1.3-mRNA-1	1395	-	augustus_masked-scaffold00213-abinit-gene-1.3	scaffold00213:125423-127811	0.070564	2.11247	0.164857	4.96211	0.221226	6.62373	1.40242	42.2731	0.264675	7.94717	0.80959	24.1493
g4232.t1	2389	-	augustus_masked-scaffold00213-abinit-gene-1.3	scaffold00213:125423-127811	0	0	0.0399868	2.2239	0	0	0.320003	17.8111	0.0704434	3.9126	0.155651	8.61457
augustus_masked-scaffold00214-abinit-gene-0.0-mRNA-1	1438	+	augustus_masked-scaffold00214-abinit-gene-0.0	scaffold00214:10138-16404	1.69028	52.4674	0.724165	22.5964	2.3576	73.1913	11.1889	349.617	4.94216	153.849	8.05829	249.266
g4234.t1	1714	+	augustus_masked-scaffold00214-abinit-gene-0.0	scaffold00214:10138-16404	0.000347633	0.0132538	0.000133487	0.005111	0.000174268	0.00664482	0.682516	26.1621	1.2499	47.7649	0.303129	11.5243
augustus_masked-scaffold00214-abinit-gene-0.1-mRNA-1	1707	-	augustus_masked-scaffold00214-abinit-gene-0.1	scaffold00214:18597-20303	2.23832	84.9356	4.38299	167.03	7.08073	268.715	4.78617	182.603	4.79192	182.262	2.83703	107.348
augustus_masked-scaffold00214-abinit-gene-0.11-mRNA-1	596	-	augustus_masked-scaffold00214-abinit-gene-0.11	scaffold00214:68930-76891	0.0023799	0.0224337	0	0	0.00223497	0.0210767	0.00245878	0.0236839	0.00248115	0.0236093	8.50355	79.2398
g4242.t1	588	-	augustus_masked-scaffold00214-abinit-gene-0.11	scaffold00214:68930-76891	126.414	1165.66	331	3105.96	212.686	1962.04	124.955	1177.95	202.794	1888.04	137.828	1256.04
augustus_masked-scaffold00214-abinit-gene-0.8-mRNA-1	966	+	augustus_masked-scaffold00214-abinit-gene-0.8	scaffold00214:63570-64535	0	0	0.85817	16.3799	0.710348	13.4458	0.82942	15.8671	0.515619	9.80373	0.000874086	0.0164472
augustus_masked-scaffold00214-abinit-gene-1.0-mRNA-1	2290	+	augustus_masked-scaffold00214-abinit-gene-1.0	scaffold00214:106476-113201	0.000556804	0.0294615	0.0488338	2.59183	2.13396	112.921	0.421363	22.3819	2.81184	149.031	0.000477069	0.0251911
augustus_masked-scaffold00214-abinit-gene-1.1-mRNA-1	1107	-	augustus_masked-scaffold00214-abinit-gene-1.1	scaffold00214:115690-117081	0	0	0	0	0	0	0	0	0	0	0	0
g4246.t1	1392	-	augustus_masked-scaffold00214-abinit-gene-1.1	scaffold00214:115690-117081	258.697	7724.67	407.386	12230.8	329.572	9842.35	216.353	6504.86	260.337	7796.86	248.548	7394.82
augustus_masked-scaffold00215-abinit-gene-0.1-mRNA-1	340	+	augustus_masked-scaffold00215-abinit-gene-0.1	scaffold00215:6861-7489	0	0	0	0	0	0	0	0	0	0	0	0
augustus_masked-scaffold00215-abinit-gene-0.2-mRNA-1	826	+	augustus_masked-scaffold00215-abinit-gene-0.2	scaffold00215:14203-15344	2.89788	44.426	3.2253	49.97	3.84594	58.9759	1.52008	23.6168	1.63829	25.2618	2.71773	41.371
augustus_masked-scaffold00215-abinit-gene-0.4-mRNA-1	590	-	augustus_masked-scaffold00215-abinit-gene-0.4	scaffold00215:28423-30540	0	0	0	0	0	0	0	0	0	0	0	0
g4267.t1	612	+	augustus_masked-scaffold00215-abinit-gene-1.5	scaffold00215:146646-147257	0	0	0	0	0	0	0.0906462	0.910367	0.0919072	0.912289	0	0
augustus_masked-scaffold00215-abinit-gene-1.5-mRNA-1	396	+	augustus_masked-scaffold00215-abinit-gene-1.5	scaffold00215:146646-147257	0	0	0	0	0	0	0	0	0	0	0	0
augustus_masked-scaffold00215-abinit-gene-1.6-mRNA-1	1413	+	augustus_masked-scaffold00215-abinit-gene-1.6	scaffold00215:92446-94151	0.00743131	0.225904	0	0	0.000560431	0.0170388	0.000592157	0.018123	0.000768834	0.0234403	1.49124	45.1713
g4262.t1	1706	+	augustus_masked-scaffold00215-abinit-gene-1.6	scaffold00215:92446-94151	8.1274	308.194	8.19468	312.078	8.10358	307.324	18.242	695.502	11.2561	427.84	9.37225	354.388
augustus_masked-scaffold00216-abinit-gene-1.11-mRNA-1	2322	+	augustus_masked-scaffold00216-abinit-gene-1.11	scaffold00216:139316-141886	0	0	0	0	0	0	0.25315	13.6547	0	0	0.04226	2.26621
g4286.t1	2571	+	augustus_masked-scaffold00216-abinit-gene-1.11	scaffold00216:139316-141886	0	0	0	0	0	0	1.26E-05	0.0007615	0	0	0.122018	7.32322
augustus_masked-scaffold00216-abinit-gene-1.12-mRNA-1	1143	+	augustus_masked-scaffold00216-abinit-gene-1.12	scaffold00216:144399-146551	0	0	0	0	0.0284619	0.668059	0	0	0	0	0	0
augustus_masked-scaffold00216-abinit-gene-1.14-mRNA-1	2325	+	augustus_masked-scaffold00216-abinit-gene-1.14	scaffold00216:97506-100083	0	0	0	0	0	0	3.91E-06	0.000211449	0	0	0	0
g4279.t1	2578	+	augustus_masked-scaffold00216-abinit-gene-1.14	scaffold00216:97506-100083	0	0	0	0	0	0	0.225666	13.6553	0	0	0	0
augustus_masked-scaffold00217-abinit-gene-0.9-mRNA-1	141	+	augustus_masked-scaffold00217-abinit-gene-0.9	scaffold00217:60898-61038	0	0	0	0	0	0	0	0	0	0	0	0
g4303.t1	516	+	augustus_masked-scaffold00218-abinit-gene-0.0	scaffold00218:217-807	39.3902	290.415	37.059	279.255	34.9154	257.568	45.0963	341.776	49.9899	373.021	54.49	395.877
augustus_masked-scaffold00218-abinit-gene-0.0-mRNA-1	357	+	augustus_masked-scaffold00218-abinit-gene-0.0	scaffold00218:217-807	64.5472	213.409	107.991	374.672	94.9122	314.722	58.5122	205.355	109.101	370.495	50.8895	163.506
augustus_masked-scaffold00219-abinit-gene-0.1-mRNA-1	970	+	augustus_masked-scaffold00219-abinit-gene-0.1	scaffold00219:18326-21519	0.703563	13.3867	1.01834	19.5416	1.43913	27.3883	0.277233	5.33205	0.105664	2.0199	0.0095869	0.181376
g4320.t1	1178	+	augustus_masked-scaffold00219-abinit-gene-0.3	scaffold00219:30606-31783	2.0636	50.2825	1.63557	40.119	11.0709	269.805	52.4462	1288.73	10.3505	253.129	30.7605	746.205
augustus_masked-scaffold00219-abinit-gene-0.3-mRNA-1	396	+	augustus_masked-scaffold00219-abinit-gene-0.3	scaffold00219:30606-31783	122.934	528.261	185.898	829.141	185.641	798.941	284.493	1280.91	260.428	1142.42	171.296	718.658
augustus_masked-scaffold00220-abinit-gene-1.1-mRNA-1	3042	-	augustus_masked-scaffold00220-abinit-gene-1.1	scaffold00220:105549-108590	5.57016	402.254	3.13189	226.682	4.52857	327.054	23.0596	1670.03	6.91977	500.335	9.28459	669.494
augustus_masked-scaffold00220-abinit-gene-1.3-mRNA-1	875	-	augustus_masked-scaffold00220-abinit-gene-1.3	scaffold00220:128580-131411	25.7345	426.892	28.8162	482.699	19.875	329.775	34.3714	577.246	55.3091	922.418	44.6263	735.462
g4338.t1	920	-	augustus_masked-scaffold00220-abinit-gene-1.3	scaffold00220:128580-131411	23.5632	418.095	16.0982	288.257	22.3234	396.186	32.4048	581.652	25.6251	456.963	22.0066	388.1
augustus_masked-scaffold00220-abinit-gene-1.6-mRNA-1	579	+	augustus_masked-scaffold00220-abinit-gene-1.6	scaffold00220:92536-93255	0	0	0	0	0	0	0	0	0	0	6.54E-06	5.81E-05
g4334.t1	720	+	augustus_masked-scaffold00220-abinit-gene-1.6	scaffold00220:92536-93255	0	0	0	0	0	0	0	0	0	0	0.255681	3.19642
augustus_masked-scaffold00221-abinit-gene-1.2-mRNA-1	720	+	augustus_masked-scaffold00221-abinit-gene-1.2	scaffold00221:127198-130928	0.695846	8.77423	0.402482	5.14052	0.613298	7.73586	0.757452	9.70712	0.229114	2.90943	0.728429	9.1065
augustus_masked-scaffold00223-abinit-gene-1.2-mRNA-1	663	+	augustus_masked-scaffold00223-abinit-gene-1.2	scaffold00223:113076-114162	0	0	0	0	0	0	0	0	0	0	0	0
g4384.t1	1087	+	augustus_masked-scaffold00223-abinit-gene-1.2	scaffold00223:113076-114162	30.061	662.259	33.2584	738.106	36.4936	804.121	98.9116	2199.45	53.2865	1178.68	71.4457	1566.27
augustus_masked-scaffold00224-abinit-gene-0.5-mRNA-1	861	+	augustus_masked-scaffold00224-abinit-gene-0.5	scaffold00224:27823-28683	31.028	503.553	26.6447	436.749	29.5336	479.421	21.3886	351.521	36.8888	601.955	17.8963	288.508
augustus_masked-scaffold00225-abinit-gene-1.4-mRNA-1	1296	-	augustus_masked-scaffold00225-abinit-gene-1.4	scaffold00225:132072-135801	0	0	0	0	0	0	0	0	0	0	0	0
augustus_masked-scaffold00226-abinit-gene-0.10-mRNA-1	1680	+	augustus_masked-scaffold00226-abinit-gene-0.10	scaffold00226:45126-46910	0	0	0	0	0	0	0	0	0	0	0	0
g4422.t1	1785	+	augustus_masked-scaffold00226-abinit-gene-0.10	scaffold00226:45126-46910	0	0	0	0	0	0	0	0	0	0	0	0
augustus_masked-scaffold00227-abinit-gene-0.4-mRNA-1	1164	+	augustus_masked-scaffold00227-abinit-gene-0.4	scaffold00227:27486-28767	0	0	0	0	0	0	0	0	0	0	0	0
g4438.t1	1282	+	augustus_masked-scaffold00227-abinit-gene-0.4	scaffold00227:27486-28767	0	0	0	0	0	0	0	0	0	0	0	0
augustus_masked-scaffold00227-abinit-gene-1.3-mRNA-1	3402	-	augustus_masked-scaffold00227-abinit-gene-1.3	scaffold00227:124244-128081	0.0105134	0.856395	0.253414	20.6836	0.000151682	0.0123562	0.129167	10.5482	9.19E-06	0.000749517	6.73E-05	0.00547632
g4448.t1	3838	-	augustus_masked-scaffold00227-abinit-gene-1.3	scaffold00227:124244-128081	0.902782	83.6423	0.363366	33.7248	0.786247	72.8487	0.0824844	7.65914	0.137713	12.7713	0.16401	15.1778
augustus_masked-scaffold00229-abinit-gene-0.15-mRNA-1	564	-	augustus_masked-scaffold00229-abinit-gene-0.15	scaffold00229:63136-80302	0.483111	4.15712	0	0	0	0	0	0	0	0	0	0
g4480.t1	1215	+	augustus_masked-scaffold00229-abinit-gene-1.3	scaffold00229:124246-125460	0	0	0	0	0.0523194	1.32475	0.0703034	1.79431	3.69E-07	9.38E-06	0.0950559	2.3962
augustus_masked-scaffold00229-abinit-gene-1.3-mRNA-1	690	+	augustus_masked-scaffold00229-abinit-gene-1.3	scaffold00229:124246-125460	0	0	0.0855339	1.02657	0	0	0.00219416	0.0264295	0.0764791	0.91228	9.82E-05	0.00115231
augustus_masked-scaffold00230-abinit-gene-0.11-mRNA-1	1308	-	augustus_masked-scaffold00230-abinit-gene-0.11	scaffold00230:65771-67351	0	0	0	0	0	0	0	0	0	0	0	0
g4486.t1	1581	-	augustus_masked-scaffold00230-abinit-gene-0.11	scaffold00230:65771-67351	4.26004	147.873	7.21193	251.51	6.1819	214.609	35.4577	1238.1	28.4953	991.659	47.457	1642.19
g4507.t1	770	+	augustus_masked-scaffold00231-abinit-gene-1.4	scaffold00231:116776-117545	0	0	0	0	0	0	0	0	0	0	0	0
augustus_masked-scaffold00231-abinit-gene-1.4-mRNA-1	549	+	augustus_masked-scaffold00231-abinit-gene-1.4	scaffold00231:116776-117545	0	0	0	0	0	0	0	0	0	0	0	0
g4504.t1	842	+	augustus_masked-scaffold00231-abinit-gene-1.6	scaffold00231:94456-95297	0	0	1.09E-06	1.74E-05	0	0	0	0	0	0	0	0
augustus_masked-scaffold00231-abinit-gene-1.6-mRNA-1	579	+	augustus_masked-scaffold00231-abinit-gene-1.6	scaffold00231:94456-95297	0	0	0.112161	1.02656	0	0	0	0	0	0	0	0
augustus_masked-scaffold00232-abinit-gene-0.8-mRNA-1	2229	+	augustus_masked-scaffold00232-abinit-gene-0.8	scaffold00232:52906-60053	2.77769	142.624	13.1031	674.921	3.387	173.923	0.00247184	0.127428	1.38953	71.4706	2.11702	108.472
augustus_masked-scaffold00234-abinit-gene-0.0-mRNA-1	1339	-	augustus_masked-scaffold00234-abinit-gene-0.0	scaffold00234:6187-16519	0	0	0	0	0.233088	6.64381	0	0	0	0	0.15168	4.30643
augustus_masked-scaffold00234-abinit-gene-0.9-mRNA-1	1616	+	augustus_masked-scaffold00234-abinit-gene-0.9	scaffold00234:70467-80328	0	0	0	0	0	0	0	0	0.22211	7.92915	0	0
augustus_masked-scaffold00234-abinit-gene-1.3-mRNA-1	1012	-	augustus_masked-scaffold00234-abinit-gene-1.3	scaffold00234:122264-125189	49.9585	1004.43	34.4777	698.787	50.2245	1009.98	166.996	3391.89	106.864	2158.05	48.6592	973.054
augustus_masked-scaffold00235-abinit-gene-1.11-mRNA-1	480	+	augustus_masked-scaffold00235-abinit-gene-1.11	scaffold00235:96966-98185	0	0	0	0	0	0	0.0847654	0.564108	0	0	0	0
g4567.t1	1220	+	augustus_masked-scaffold00235-abinit-gene-1.11	scaffold00235:96966-98185	0	0	0	0	0	0	0.0489901	1.25663	0	0	0	0
augustus_masked-scaffold00236-abinit-gene-1.7-mRNA-1	294	-	augustus_masked-scaffold00236-abinit-gene-1.7	scaffold00236:130236-130529	0	0	0	0	0	0	0	0	0	0	0	0
augustus_masked-scaffold00237-abinit-gene-0.0-mRNA-1	369	+	augustus_masked-scaffold00237-abinit-gene-0.0	scaffold00237:2546-3321	0	0	0	0	0.98465	3.56281	0.905788	3.45478	1.06584	3.94316	1.51068	5.30749
g4589.t1	776	+	augustus_masked-scaffold00237-abinit-gene-0.0	scaffold00237:2546-3321	0	0	0.568311	8.07547	0	0	0.139405	1.98694	0.00396625	0.0560675	0.982691	13.6978
augustus_masked-scaffold00237-abinit-gene-1.1-mRNA-1	3045	-	augustus_masked-scaffold00237-abinit-gene-1.1	scaffold00237:110039-113531	0	0	0	0	0	0	0.012557	0.910367	0	0	0	0
g4601.t1	3493	-	augustus_masked-scaffold00237-abinit-gene-1.1	scaffold00237:110039-113531	0	0	0	0	0	0	0	0	0	0	0	0
g4618.t1	1724	+	augustus_masked-scaffold00238-abinit-gene-1.6	scaffold00238:126496-128219	0	0	0	0	0	0	0	0	0	0	0	0
augustus_masked-scaffold00238-abinit-gene-1.6-mRNA-1	1569	+	augustus_masked-scaffold00238-abinit-gene-1.6	scaffold00238:126496-128219	0	0	0	0	0	0	0	0	0	0	0	0
g4623.t1	1410	+	augustus_masked-scaffold00239-abinit-gene-0.4	scaffold00239:17796-19205	0	0	0.101025	3.07972	0	0	0	0	0	0	0	0
augustus_masked-scaffold00239-abinit-gene-0.4-mRNA-1	1098	+	augustus_masked-scaffold00239-abinit-gene-0.4	scaffold00239:17796-19205	0	0	0	0	0	0	0	0	0	0	0	0
augustus_masked-scaffold00239-abinit-gene-0.7-mRNA-1	710	-	augustus_masked-scaffold00239-abinit-gene-0.7	scaffold00239:44337-46871	13.8706	171.34	17.0961	213.963	20.8928	258.169	7.58361	95.2409	20.42	254.063	15.1456	185.455
g4626.t1	787	-	augustus_masked-scaffold00239-abinit-gene-0.7	scaffold00239:44337-46871	0	0	0.000177643	0.0025744	0	0	0.000896324	0.0130284	0	0	0	0
augustus_masked-scaffold00240-abinit-gene-0.2-mRNA-1	2394	+	augustus_masked-scaffold00240-abinit-gene-0.2	scaffold00240:11026-13765	0.0183835	1.02178	1.54E-05	0.000856397	8.88E-06	0.000493402	0.0907977	5.06539	9.49E-05	0.00528188	0.000261816	0.0145239
g4638.t1	2740	+	augustus_masked-scaffold00240-abinit-gene-0.2	scaffold00240:11026-13765	0.115229	7.42809	0.14295	9.2383	0.0821884	5.29849	0.808537	52.2877	0.833734	53.8198	0.881398	56.7229
augustus_masked-scaffold00240-abinit-gene-0.6-mRNA-1	1332	-	augustus_masked-scaffold00240-abinit-gene-0.6	scaffold00240:55742-57271	0	0	0	0	0	0	2.53848	72.4121	0	0	1.64068	46.2864
g4641.t1	1530	-	augustus_masked-scaffold00240-abinit-gene-0.6	scaffold00240:55742-57271	0	0	0	0	0	0	1.28553	43.2046	0	0	2.018	67.1885
augustus_masked-scaffold00242-abinit-gene-0.14-mRNA-1	732	+	augustus_masked-scaffold00242-abinit-gene-0.14	scaffold00242:74216-75117	0	0	0	0	0	0	0	0	0	0	0	0
g4670.t1	902	+	augustus_masked-scaffold00242-abinit-gene-0.14	scaffold00242:74216-75117	0	0	0	0	0	0	0	0	0	0	0	0
augustus_masked-scaffold00242-abinit-gene-0.15-mRNA-1	1045	+	augustus_masked-scaffold00242-abinit-gene-0.15	scaffold00242:76257-93951	0	0	0	0	0	0	0.19761	4.18111	4.12088	86.7093	0.406251	8.46807
maker-scaffold00242-snap-gene-0.48-mRNA-1	852	+	augustus_masked-scaffold00242-abinit-gene-0.15	scaffold00242:76257-93951	0	0	0	0	0	0	0	0	0	0	0	0
maker-scaffold00242-augustus-gene-1.16-mRNA-1	198	+	augustus_masked-scaffold00242-abinit-gene-0.15	scaffold00242:76257-93951	0	0	0	0	0	0	0	0	0	0	0	0
g4686.t1	648	-	augustus_masked-scaffold00243-abinit-gene-1.7	scaffold00243:94574-95221	0	0	0	0	0	0	0	0	0	0	0	0
augustus_masked-scaffold00243-abinit-gene-1.7-mRNA-1	375	-	augustus_masked-scaffold00243-abinit-gene-1.7	scaffold00243:94574-95221	0	0	0	0	0	0	0	0	0	0	0	0
augustus_masked-scaffold00244-abinit-gene-0.7-mRNA-1	501	-	augustus_masked-scaffold00244-abinit-gene-0.7	scaffold00244:40390-41541	0	0	0	0	0	0	0	0	0	0	0	0
g4698.t1	855	-	augustus_masked-scaffold00244-abinit-gene-0.7	scaffold00244:40390-41541	0	0	0	0	0	0	0	0	0	0	0	0
g4710.t1	1145	-	augustus_masked-scaffold00245-abinit-gene-0.0	scaffold00245:6297-7441	0.0898183	2.11247	0	0	0	0	0.571657	13.5628	0.132359	3.12479	0.122599	2.87021
augustus_masked-scaffold00245-abinit-gene-0.0-mRNA-1	609	-	augustus_masked-scaffold00245-abinit-gene-0.0	scaffold00245:6297-7441	0	0	0	0	0	0	1.10546	11.0171	0.238492	2.34895	0.944511	9.11657
augustus_masked-scaffold00245-abinit-gene-1.0-mRNA-1	1467	+	augustus_masked-scaffold00245-abinit-gene-1.0	scaffold00245:107279-110679	1.78987	56.8912	0.323264	10.3276	1.11709	35.5115	0.952555	30.4734	0.969976	30.9174	0.35354	11.1992
g4716.t1	2011	+	augustus_masked-scaffold00245-abinit-gene-1.0	scaffold00245:107279-110679	2.31538	105.928	2.18591	100.36	1.72005	78.6991	6.20265	285.049	1.18531	54.3335	3.45332	157.616
augustus_masked-scaffold00246-abinit-gene-1.4-mRNA-1	1933	-	augustus_masked-scaffold00246-abinit-gene-1.4	scaffold00246:120334-125318	0	0	0	0	0	0	0	0	0	0	0	0
augustus_masked-scaffold00247-abinit-gene-0.11-mRNA-1	309	+	augustus_masked-scaffold00247-abinit-gene-0.11	scaffold00247:73122-74507	0	0	0	0	0	0	0	0	0	0	0	0
augustus_masked-scaffold00248-abinit-gene-0.3-mRNA-1	450	+	augustus_masked-scaffold00248-abinit-gene-0.3	scaffold00248:47904-48353	0	0	0	0	0	0	0	0	0	0	0	0
augustus_masked-scaffold00248-abinit-gene-1.4-mRNA-1	984	+	augustus_masked-scaffold00248-abinit-gene-1.4	scaffold00248:98296-99460	0	0	0	0	0	0	0	0	0	0	0	0
g4755.t1	1165	+	augustus_masked-scaffold00248-abinit-gene-1.4	scaffold00248:98296-99460	0	0	0	0	0	0	0	0	0	0	0	0
augustus_masked-scaffold00250-abinit-gene-0.0-mRNA-1	876	-	augustus_masked-scaffold00250-abinit-gene-0.0	scaffold00250:6736-8372	0	0	0	0	0	0	0	0	0	0	0	0
augustus_masked-scaffold00251-abinit-gene-0.3-mRNA-1	2166	-	augustus_masked-scaffold00251-abinit-gene-0.3	scaffold00251:9280-23778	0.519433	25.8308	0.440861	21.9952	0.703526	34.9884	0.232911	11.6304	0.205951	10.2601	0.0608982	3.02182
snap_masked-scaffold00251-abinit-gene-0.32-mRNA-1	2055	-	augustus_masked-scaffold00251-abinit-gene-0.3	scaffold00251:9280-23778	0	0	0	0	0	0	0	0	0	0	0	0
augustus_masked-scaffold00251-abinit-gene-1.5-mRNA-1	477	-	augustus_masked-scaffold00251-abinit-gene-1.5	scaffold00251:150482-150958	0	0	0	0	0	0	0	0	0	0	0	0
augustus_masked-scaffold00251-abinit-gene-1.6-mRNA-1	291	-	augustus_masked-scaffold00251-abinit-gene-1.6	scaffold00251:75361-75651	0	0	0	0	0	0	0	0	0	0	0	0
augustus_masked-scaffold00253-abinit-gene-0.7-mRNA-1	1173	+	augustus_masked-scaffold00253-abinit-gene-0.7	scaffold00253:41366-44264	0	0	0.210344	5.13254	0	0	0.539912	13.1977	2.39E-05	0.000581399	1.06809	25.7732
augustus_masked-scaffold00254-abinit-gene-0.14-mRNA-1	5664	-	augustus_masked-scaffold00254-abinit-gene-0.14	scaffold00254:65975-80831	1.73612	242.229	1.75434	245.058	0.0420904	5.87278	1.06102	148.256	0.214967	30.0121	0.190675	26.5832
g4862.t1	535	-	augustus_masked-scaffold00255-abinit-gene-1.5	scaffold00255:139665-140199	0	0	0	0	0	0	0	0	0	0	0	0
augustus_masked-scaffold00255-abinit-gene-1.5-mRNA-1	369	-	augustus_masked-scaffold00255-abinit-gene-1.5	scaffold00255:139665-140199	0	0	0	0	0	0	0	0	0	0	0	0
augustus_masked-scaffold00256-abinit-gene-0.3-mRNA-1	1300	-	augustus_masked-scaffold00256-abinit-gene-0.3	scaffold00256:38625-46754	0	0	0	0	0	0	0.000279974	0.00775647	0.0776452	2.14203	0	0
g4880.t1	1565	+	augustus_masked-scaffold00257-abinit-gene-0.0	scaffold00257:10106-11670	10.6186	364.227	13.1203	452.173	13.2194	453.491	2.50916	86.5832	2.00325	68.8919	1.74009	59.4988
augustus_masked-scaffold00257-abinit-gene-0.0-mRNA-1	936	+	augustus_masked-scaffold00257-abinit-gene-0.0	scaffold00257:10106-11670	54.9325	997.259	66.5555	1219.09	58.1947	1056.72	16.2085	297.592	9.62549	175.602	9.72175	175.442
augustus_masked-scaffold00257-abinit-gene-0.3-mRNA-1	1062	+	augustus_masked-scaffold00257-abinit-gene-0.3	scaffold00257:28399-30907	0	0	0	0	0	0	0.0421521	0.910265	0.0424691	0.912146	0.0751023	1.59824
g4896.t1	2842	-	augustus_masked-scaffold00257-abinit-gene-1.6	scaffold00257:125810-128651	0.123509	8.28519	7.60E-06	0.000511001	7.14E-06	0.000479295	0.0811174	5.45822	0.190136	12.7716	0.155111	10.3884
augustus_masked-scaffold00257-abinit-gene-1.6-mRNA-1	2514	-	augustus_masked-scaffold00257-abinit-gene-1.6	scaffold00257:125810-128651	0.0208127	1.22091	0.0872483	5.13235	0.135478	7.948	6.76E-05	0.00397934	7.11E-06	0.000417568	2.84E-06	0.000166468
augustus_masked-scaffold00258-abinit-gene-0.17-mRNA-1	648	+	augustus_masked-scaffold00258-abinit-gene-0.17	scaffold00258:80947-83449	71.2613	766.856	50.9483	556.549	16.7502	180.321	9.81179	107.608	82.4782	894.916	78.6192	837.554
augustus_masked-scaffold00258-abinit-gene-0.5-mRNA-1	1599	-	augustus_masked-scaffold00258-abinit-gene-0.5	scaffold00258:28265-30141	2.46E-05	0.000866466	0.232404	8.21228	0.0801262	2.81866	8.71E-06	0.000307989	2.91E-05	0.00102479	0.343711	12.0525
g4902.t1	1877	-	augustus_masked-scaffold00258-abinit-gene-0.5	scaffold00258:28265-30141	0.0998361	4.22407	7.13E-06	0.000302656	0.183847	7.7793	0.492476	20.9381	0.0860425	3.64813	0.112056	4.72901
g4912.t1	1587	-	augustus_masked-scaffold00258-abinit-gene-1.0	scaffold00258:102325-103911	10.9274	380.991	9.61516	336.802	11.5059	401.209	88.392	3100.05	55.7401	1948.38	58.2852	2025.86
augustus_masked-scaffold00258-abinit-gene-1.0-mRNA-1	936	-	augustus_masked-scaffold00258-abinit-gene-1.0	scaffold00258:102325-103911	23.115	419.635	27.8498	510.12	31.746	576.454	169.016	3103.19	122.881	2241.76	185.623	3349.81
augustus_masked-scaffold00261-abinit-gene-1.1-mRNA-1	1473	-	augustus_masked-scaffold00261-abinit-gene-1.1	scaffold00261:110004-111797	0.259914	8.30144	0.00205531	0.0659793	2.66E-05	0.000850884	0.351323	11.2934	0.0815825	2.61295	0.161878	5.15278
g4975.t1	2315	+	augustus_masked-scaffold00263-abinit-gene-0.3	scaffold00263:20526-22840	7.90889	423.55	4.47198	240.218	3.23985	173.519	16.2395	873.03	14.5578	780.92	9.93541	531.006
augustus_masked-scaffold00263-abinit-gene-0.3-mRNA-1	2088	+	augustus_masked-scaffold00263-abinit-gene-0.3	scaffold00263:20526-22840	0	0	0	0	0.000474211	0.0226344	0.000261652	0.0125416	0	0	0.864445	41.1637
augustus_masked-scaffold00263-abinit-gene-1.5-mRNA-1	1104	-	augustus_masked-scaffold00263-abinit-gene-1.5	scaffold00263:132671-136321	0	0	0	0	0	0	0	0	0	0	0	0
g4988.t1	1663	-	augustus_masked-scaffold00263-abinit-gene-1.5	scaffold00263:132671-136321	0	0	0	0	0	0	0	0	0	0	0	0
augustus_masked-scaffold00264-abinit-gene-0.6-mRNA-1	977	+	augustus_masked-scaffold00264-abinit-gene-0.6	scaffold00264:62005-64337	0	0	3.17E-06	6.14E-05	3.08E-06	5.92E-05	0	0	0	0	0	0
g5013.t1	1179	-	augustus_masked-scaffold00265-abinit-gene-0.12	scaffold00265:75043-76221	0	0	0	0	0	0	0	0	0	0	0	0
augustus_masked-scaffold00265-abinit-gene-0.12-mRNA-1	1023	-	augustus_masked-scaffold00265-abinit-gene-0.12	scaffold00265:75043-76221	0	0	0	0	0	0	0	0	0	0	0	0
augustus_masked-scaffold00265-abinit-gene-0.13-mRNA-1	1230	-	augustus_masked-scaffold00265-abinit-gene-0.13	scaffold00265:85503-87061	4.31E-05	0.00110662	0.164734	4.26066	0.000342588	0.00880636	0	0	0.176849	4.56103	0.000160943	0.00411909
g5015.t1	1393	-	augustus_masked-scaffold00265-abinit-gene-0.13	scaffold00265:85503-87061	0.494759	14.7862	0.268176	8.05822	0.398596	11.9139	0.484051	14.5659	1.39E-05	0.000417951	0.295059	8.78619
augustus_masked-scaffold00265-abinit-gene-0.3-mRNA-1	1416	-	augustus_masked-scaffold00265-abinit-gene-0.3	scaffold00265:38402-40141	0	0	0	0	0	0	0	0	0	0	0	0
g5008.t1	1740	-	augustus_masked-scaffold00265-abinit-gene-0.3	scaffold00265:38402-40141	6.56178	254.552	15.1262	589.253	6.59005	255.676	4.50524	175.701	2.41667	93.9658	5.20554	201.378
g5029.t1	1718	-	augustus_masked-scaffold00266-abinit-gene-0.10	scaffold00266:67792-70311	6.25E-06	0.00023894	6.06E-06	0.000232486	0	0	6.34E-06	0.000243627	0	0	0	0
augustus_masked-scaffold00266-abinit-gene-0.10-mRNA-1	1452	-	augustus_masked-scaffold00266-abinit-gene-0.10	scaffold00266:67792-70311	0.0336303	1.056	0.0325175	1.02634	0	0	0.0287958	0.910124	0	0	0	0
augustus_masked-scaffold00266-abinit-gene-0.12-mRNA-1	648	-	augustus_masked-scaffold00266-abinit-gene-0.12	scaffold00266:78399-79441	0	0	4.59E-05	0.000501633	0	0	0.083008	0.910367	0	0	0.0230634	0.245701
augustus_masked-scaffold00271-abinit-gene-1.3-mRNA-1	1020	-	augustus_masked-scaffold00271-abinit-gene-1.3	scaffold00271:130991-134574	0	0	0	0	0	0	0	0	0	0	0	0
augustus_masked-scaffold00272-abinit-gene-0.0-mRNA-1	315	-	augustus_masked-scaffold00272-abinit-gene-0.0	scaffold00272:3410-3724	0	0	0	0	0	0	0	0	0	0	0	0
g5103.t1	1242	+	augustus_masked-scaffold00272-abinit-gene-0.4	scaffold00272:32306-33547	0.730461	18.9988	0.277852	7.27195	0.746855	19.4283	0.0347264	0.910367	0	0	0.277283	7.18205
augustus_masked-scaffold00272-abinit-gene-0.4-mRNA-1	621	+	augustus_masked-scaffold00272-abinit-gene-0.4	scaffold00272:32306-33547	0.735693	7.40702	1.29605	13.2595	0.7016	7.06664	0	0	0	0	0.00100631	0.010023
augustus_masked-scaffold00272-abinit-gene-1.3-mRNA-1	1017	+	augustus_masked-scaffold00272-abinit-gene-1.3	scaffold00272:129782-130873	0	0	0	0	0	0	0	0	0	0	0	0
augustus_masked-scaffold00273-abinit-gene-1.3-mRNA-1	2850	+	augustus_masked-scaffold00273-abinit-gene-1.3	scaffold00273:130947-133796	0.0627874	4.22479	8.92E-05	0.00601318	0.0590581	3.9741	0	0	0	0	0	0
snap_masked-scaffold00274-abinit-gene-0.33-mRNA-1	219	-	augustus_masked-scaffold00274-abinit-gene-0.2	scaffold00274:5549-6857	0	0	0	0	0	0	0	0	0	0	0	0
augustus_masked-scaffold00274-abinit-gene-0.2-mRNA-1	390	-	augustus_masked-scaffold00274-abinit-gene-0.2	scaffold00274:5549-6857	0	0	0	0	0	0	0	0	0	0	0	0
g5149.t1	3187	-	augustus_masked-scaffold00275-abinit-gene-0.7	scaffold00275:47245-50431	0.873083	66.3003	1.92019	146.128	1.13617	86.2834	0.668355	50.8914	3.52E-06	0.00026748	0.218999	16.6068
augustus_masked-scaffold00275-abinit-gene-0.7-mRNA-1	2832	-	augustus_masked-scaffold00275-abinit-gene-0.7	scaffold00275:47245-50431	0	0	0	0	0	0	0	0	0	0	1.19E-05	0.000795059
g5154.t1	470	-	augustus_masked-scaffold00275-abinit-gene-1.1	scaffold00275:104742-105211	0	0	0	0	0	0	0	0	0	0	0	0
augustus_masked-scaffold00275-abinit-gene-1.1-mRNA-1	276	-	augustus_masked-scaffold00275-abinit-gene-1.1	scaffold00275:104742-105211	0	0	0	0	0	0	0	0	0	0	0	0
augustus_masked-scaffold00275-abinit-gene-1.2-mRNA-1	261	-	augustus_masked-scaffold00275-abinit-gene-1.2	scaffold00275:119077-119901	0.562839	0.598122	0	0	0	0	2.84875	3.49246	10.8231	12.3582	0.234218	0.243737
g5155.t1	825	-	augustus_masked-scaffold00275-abinit-gene-1.2	scaffold00275:119077-119901	0.167959	2.57058	0	0	0.0865342	1.32475	0.537837	8.34232	7.07915	108.976	1.08823	16.5378
augustus_masked-scaffold00278-abinit-gene-0.10-mRNA-1	1980	-	augustus_masked-scaffold00278-abinit-gene-0.10	scaffold00278:56183-58162	9.8979	444.951	12.9571	584.582	9.21637	414.351	16.1866	730.989	8.63236	388.829	10.0721	451.696
g5174.t1	1366	+	augustus_masked-scaffold00278-abinit-gene-0.4	scaffold00278:24734-27420	13.7137	400.337	12.2742	360.31	9.27186	270.707	26.64	783.176	22.1239	647.825	23.5609	685.259
augustus_masked-scaffold00278-abinit-gene-0.4-mRNA-1	1034	+	augustus_masked-scaffold00278-abinit-gene-0.4	scaffold00278:24734-27420	9.09051	187.9	12.357	257.428	15.953	329.812	25.8595	539.842	21.3329	442.851	16.2148	333.41
maker-scaffold00279-snap-gene-0.37-mRNA-1	366	+	augustus_masked-scaffold00279-abinit-gene-0.9	scaffold00279:36258-63469	0	0	0	0	0	0	0	0	0	0	0	0
augustus_masked-scaffold00279-abinit-gene-0.9-mRNA-1	414	+	augustus_masked-scaffold00279-abinit-gene-0.9	scaffold00279:36258-63469	2.05038	9.75409	1.96648	9.67528	1.00267	4.77562	2.9556	14.6681	2.89529	14.0325	0.902779	4.20096
augustus_masked-scaffold00280-abinit-gene-0.8-mRNA-1	3411	+	augustus_masked-scaffold00280-abinit-gene-0.8	scaffold00280:65556-69272	0	0	0.202646	16.5868	0.156091	12.7515	1.15993	94.9913	0.718448	58.7528	2.58258	210.688
g5201.t1	3717	+	augustus_masked-scaffold00280-abinit-gene-0.8	scaffold00280:65556-69272	0.074115	6.63652	0.022846	2.04943	0.168229	15.0645	1.88133	168.848	1.45348	130.279	0.76612	68.5184
augustus_masked-scaffold00280-abinit-gene-1.3-mRNA-1	1257	-	augustus_masked-scaffold00280-abinit-gene-1.3	scaffold00280:95405-98688	0	0	0	0	0	0	0	0	0	0	0	0
augustus_masked-scaffold00281-abinit-gene-0.10-mRNA-1	762	+	augustus_masked-scaffold00281-abinit-gene-0.10	scaffold00281:48193-72437	0	0	0	0	0	0	0	0	0	0	2.97E-05	0.000403083
augustus_masked-scaffold00281-abinit-gene-0.2-mRNA-1	1220	+	augustus_masked-scaffold00281-abinit-gene-0.10	scaffold00281:48193-72437	0.0494681	1.2587	0.039396	1.00882	0.000282212	0.00718194	0.55807	14.3148	0.000149405	0.00381487	0.42461	10.7582
g5209.t1	1424	+	augustus_masked-scaffold00281-abinit-gene-0.10	scaffold00281:48193-72437	0.000454949	0.0139585	0	0	0.284011	8.71499	2.23E-05	0.000688828	0.525589	16.1727	9.05E-05	0.00276684
augustus_masked-scaffold00283-abinit-gene-0.7-mRNA-1	342	+	augustus_masked-scaffold00283-abinit-gene-0.7	scaffold00283:41850-43258	0	0	0	0	0	0	0	0	0	0	0	0
maker-scaffold00283-snap-gene-0.45-mRNA-1	240	+	augustus_masked-scaffold00283-abinit-gene-0.7	scaffold00283:41850-43258	0	0	0	0	0	0	0	0	0	0	0	0
augustus_masked-scaffold00283-abinit-gene-1.3-mRNA-1	957	+	augustus_masked-scaffold00283-abinit-gene-1.3	scaffold00283:93746-95197	0.615166	11.4995	0.400128	7.54479	0.456656	8.53829	0.575509	10.8767	1.08272	20.3361	0.138263	2.56968
g5241.t1	1452	+	augustus_masked-scaffold00283-abinit-gene-1.3	scaffold00283:93746-95197	1.60E-05	0.000502752	7.31E-05	0.00230831	8.06E-06	0.000253036	0.000167097	0.00528129	1.58E-05	0.000497451	0.00015383	0.00481368
augustus_masked-scaffold00284-abinit-gene-0.4-mRNA-1	717	-	augustus_masked-scaffold00284-abinit-gene-0.4	scaffold00284:26255-26971	18.0359	226.034	16.9815	215.58	13.4202	168.243	3.00157	38.2354	2.74664	34.667	4.30929	53.541
augustus_masked-scaffold00284-abinit-gene-0.6-mRNA-1	1443	+	augustus_masked-scaffold00284-abinit-gene-0.6	scaffold00284:37667-41871	0	0	0	0	0	0	0.000129574	0.00406541	0	0	0	0
g5256.t1	757	+	augustus_masked-scaffold00284-abinit-gene-1.3	scaffold00284:119466-120222	0	0	0	0	0	0	0	0	0	0	0	0
augustus_masked-scaffold00284-abinit-gene-1.3-mRNA-1	555	+	augustus_masked-scaffold00284-abinit-gene-1.3	scaffold00284:119466-120222	0	0	0	0	0	0	0	0	0	0	0	0
augustus_masked-scaffold00285-abinit-gene-1.0-mRNA-1	645	-	augustus_masked-scaffold00285-abinit-gene-1.0	scaffold00285:101865-103918	0	0	0	0	0	0	0	0	0.00112702	0.0121418	0	0
augustus_masked-scaffold00287-abinit-gene-0.0-mRNA-1	1890	+	augustus_masked-scaffold00287-abinit-gene-0.0	scaffold00287:932-4255	1.10E-05	0.000468854	0	0	1.28E-05	0.00054696	1.27E-05	0.000543145	1.22E-05	0.000523181	1.21E-05	0.000513798
augustus_masked-scaffold00289-abinit-gene-0.7-mRNA-1	2976	-	augustus_masked-scaffold00289-abinit-gene-0.7	scaffold00289:65784-69461	0.171366	12.0851	0.305828	21.6172	0.0618928	4.36504	0.226625	16.0287	0.000559088	0.0394777	0.0238544	1.67968
g5310.t1	3678	-	augustus_masked-scaffold00289-abinit-gene-0.7	scaffold00289:65784-69461	0.233314	20.6582	0.057197	5.07366	0.145197	12.8567	0.250222	22.2068	0.236295	20.9432	0.568365	50.2631
augustus_masked-scaffold00289-abinit-gene-1.6-mRNA-1	447	+	augustus_masked-scaffold00289-abinit-gene-1.6	scaffold00289:96956-97715	1.22803	6.88008	0.151563	0.873798	0	0	0.000109685	0.000637097	6.60E-05	0.000375938	0	0
g5316.t1	760	+	augustus_masked-scaffold00289-abinit-gene-1.6	scaffold00289:96956-97715	0.270035	3.68226	0.457444	6.31221	0.679838	9.27322	0.52609	7.2823	0.598177	8.21023	0.531629	7.19207
g5317.t1	1165	-	augustus_masked-scaffold00289-abinit-gene-1.7	scaffold00289:98457-99621	0	0	0	0	0	0	0	0	0	0	0	0
augustus_masked-scaffold00289-abinit-gene-1.7-mRNA-1	813	-	augustus_masked-scaffold00289-abinit-gene-1.7	scaffold00289:98457-99621	0	0	0	0	0	0	0	0	0	0	0	0
augustus_masked-scaffold00290-abinit-gene-0.4-mRNA-1	204	+	augustus_masked-scaffold00290-abinit-gene-0.4	scaffold00290:42736-42939	0	0	0	0	0	0	0	0	0	0	0	0
augustus_masked-scaffold00290-abinit-gene-1.5-mRNA-1	1248	-	augustus_masked-scaffold00290-abinit-gene-1.5	scaffold00290:115410-118500	9.20889	240.936	12.0171	316.361	11.3285	296.439	2.17498	57.353	5.79002	152.003	3.57884	93.2484
g5336.t1	1800	-	augustus_masked-scaffold00290-abinit-gene-1.5	scaffold00290:115410-118500	0	0	0	0	0	0	5.64E-05	0.00228602	0.000455799	0.0184246	0.143917	5.78915
augustus_masked-scaffold00291-abinit-gene-1.1-mRNA-1	1698	+	augustus_masked-scaffold00291-abinit-gene-1.1	scaffold00291:113806-117329	0	0	0	0	0	0	0	0	0	0	0	0
g5348.t1	2048	+	augustus_masked-scaffold00291-abinit-gene-1.1	scaffold00291:113806-117329	0	0	0	0	0	0	0	0	0	0	0	0
augustus_masked-scaffold00292-abinit-gene-0.1-mRNA-1	491	-	augustus_masked-scaffold00292-abinit-gene-0.1	scaffold00292:41131-46424	0	0	0	0	0	0	0	0	0	0	0.215278	1.42597
augustus_masked-scaffold00293-abinit-gene-0.7-mRNA-1	831	-	augustus_masked-scaffold00293-abinit-gene-0.7	scaffold00293:44902-46071	0	0	0	0	0	0	0	0	0	0	0	0
g5370.t1	1170	-	augustus_masked-scaffold00293-abinit-gene-0.7	scaffold00293:44902-46071	0	0	0	0	0	0	0.261523	6.37257	0	0	0	0
augustus_masked-scaffold00294-abinit-gene-1.10-mRNA-1	1836	+	augustus_masked-scaffold00294-abinit-gene-1.10	scaffold00294:94536-97804	11.9264	492.055	14.9891	620.85	13.7067	565.561	32.1254	1332.04	24.4706	1011.78	22.2646	916.182
g5391.t1	3269	+	augustus_masked-scaffold00294-abinit-gene-1.10	scaffold00294:94536-97804	5.63206	439.544	5.30603	414.962	4.55029	355.137	15.6808	1227.01	10.6481	831.959	11.1407	868.251
augustus_masked-scaffold00295-abinit-gene-0.11-mRNA-1	465	+	augustus_masked-scaffold00295-abinit-gene-0.11	scaffold00295:87949-88413	0	0	0	0	15.8985	96.4821	0	0	81.1904	499.592	0	0
augustus_masked-scaffold00295-abinit-gene-0.8-mRNA-1	352	-	augustus_masked-scaffold00295-abinit-gene-0.8	scaffold00295:67297-69517	0.673753	2.14267	0.00214961	0.00718692	0	0	0.590991	1.99938	0	0	0	0
augustus_masked-scaffold00295-abinit-gene-1.1-mRNA-1	471	+	augustus_masked-scaffold00295-abinit-gene-1.1	scaffold00295:126782-127370	0	0	0	0	0	0	0	0	0	0	0.130759	0.799086
augustus_masked-scaffold00296-abinit-gene-0.2-mRNA-1	1005	-	augustus_masked-scaffold00296-abinit-gene-0.2	scaffold00296:14797-16161	0.362249	7.21799	0	0	0.0664688	1.3247	0	0	0	0	0.000570714	0.0113102
g5411.t1	1365	-	augustus_masked-scaffold00296-abinit-gene-0.2	scaffold00296:14797-16161	0.114663	3.34435	0	0	1.70E-06	4.96E-05	0	0	0	0	0.714609	20.7658
augustus_masked-scaffold00297-abinit-gene-0.15-mRNA-1	1395	-	augustus_masked-scaffold00297-abinit-gene-0.15	scaffold00297:80485-82321	0	0	0.136421	4.1062	0	0	0.0906022	2.73102	0.0303803	0.912201	0.0267868	0.799025
g5430.t1	1837	-	augustus_masked-scaffold00297-abinit-gene-0.15	scaffold00297:80485-82321	0	0	2.23E-06	9.24E-05	0	0	2.02E-06	8.36E-05	2.14E-06	8.86E-05	2.28E-06	9.39E-05
g5423.t1	1617	+	augustus_masked-scaffold00297-abinit-gene-0.3	scaffold00297:13586-15202	0.000830094	0.029581	0.0760524	2.72255	1.13E-05	0.000402732	0.568732	20.3844	0.2265	8.09168	0.0787369	2.79736
augustus_masked-scaffold00297-abinit-gene-0.3-mRNA-1	1287	+	augustus_masked-scaffold00297-abinit-gene-0.3	scaffold00297:13586-15202	0	0	3.20E-05	0.000873914	0	0	2.63E-05	0.000719296	0	0	0.000223717	0.00605302
augustus_masked-scaffold00298-abinit-gene-0.12-mRNA-1	411	+	augustus_masked-scaffold00298-abinit-gene-0.12	scaffold00298:72270-72680	0	0	0	0	0	0	0	0	0	0	0	0
augustus_masked-scaffold00299-abinit-gene-0.4-mRNA-1	315	-	augustus_masked-scaffold00299-abinit-gene-0.4	scaffold00299:14220-15031	0	0	0	0	0	0	0	0	0	0	0	0
g5455.t1	565	-	augustus_masked-scaffold00299-abinit-gene-0.4	scaffold00299:14220-15031	0	0	0	0	0	0	0	0	0	0	0	0
g5472.t1	5595	-	augustus_masked-scaffold00300-abinit-gene-0.1	scaffold00300:18547-24141	1.97948	272.678	1.94914	268.816	1.3642	187.927	4.3877	605.321	2.22706	306.982	2.67865	368.701
augustus_masked-scaffold00300-abinit-gene-0.1-mRNA-1	5346	-	augustus_masked-scaffold00300-abinit-gene-0.1	scaffold00300:18547-24141	4.08686	536.851	3.8215	502.616	4.00387	525.967	9.1984	1210.2	6.63795	872.556	6.21141	815.264
augustus_masked-scaffold00300-abinit-gene-0.9-mRNA-1	558	+	augustus_masked-scaffold00300-abinit-gene-0.9	scaffold00300:75766-77780	0	0	1.4281	12.3008	0	0	1.44846	12.5392	0.814684	6.9574	0	0
g5475.t1	2015	+	augustus_masked-scaffold00300-abinit-gene-0.9	scaffold00300:75766-77780	2.20482	101.096	1.21623	55.9648	1.87071	85.7843	0.75993	35.0013	1.20419	55.3225	1.02956	47.0969
augustus_masked-scaffold00301-abinit-gene-0.15-mRNA-1	390	+	augustus_masked-scaffold00301-abinit-gene-0.15	scaffold00301:68250-69215	0	0	0	0	0	0	48.8148	212.305	1.41487	5.99003	7.99665	32.3322
augustus_masked-scaffold00301-abinit-gene-1.0-mRNA-1	1503	+	augustus_masked-scaffold00301-abinit-gene-1.0	scaffold00301:106976-111102	0.243481	7.9641	0.666739	21.917	0.128311	4.19748	0.95249	31.3516	0.710467	23.3022	1.06132	34.6005
augustus_masked-scaffold00302-abinit-gene-0.14-mRNA-1	1884	-	augustus_masked-scaffold00302-abinit-gene-0.14	scaffold00302:79674-81921	0.0497054	2.11197	0.0977917	4.17104	0.717015	30.4687	2.76E-05	0.00118027	0	0	3.25E-05	0.00137531
g5501.t1	2248	-	augustus_masked-scaffold00302-abinit-gene-0.14	scaffold00302:79674-81921	0	0	0	0	0	0	0.0699521	3.64029	0	0	0	0
maker-scaffold00302-augustus-gene-0.40-mRNA-1	825	-	augustus_masked-scaffold00302-abinit-gene-0.9	scaffold00302:35928-41813	0	0	0	0	0	0	0	0	0	0	0	0
augustus_masked-scaffold00302-abinit-gene-0.9-mRNA-1	537	-	augustus_masked-scaffold00302-abinit-gene-0.9	scaffold00302:35928-41813	0	0	0	0	0	0	0	0	0	0	0	0
g5517.t1	1115	+	augustus_masked-scaffold00303-abinit-gene-0.12	scaffold00303:56216-57330	20.8427	474.156	10.2896	235.753	15.2313	346.563	24.1884	555.25	21.9468	501.229	19.5373	442.351
augustus_masked-scaffold00303-abinit-gene-0.12-mRNA-1	681	+	augustus_masked-scaffold00303-abinit-gene-0.12	scaffold00303:56216-57330	32.8439	381.262	21.1567	249.033	34.2831	398.109	47.8427	565.23	39.4478	461.438	43.7967	503.681
augustus_masked-scaffold00304-abinit-gene-0.8-mRNA-1	300	-	augustus_masked-scaffold00304-abinit-gene-0.8	scaffold00304:28772-29071	0.401482	0.764995	0.110348	0.228166	0	0	0	0	0	0	0.432855	0.799119
g5556.t1	721	+	augustus_masked-scaffold00305-abinit-gene-1.1	scaffold00305:117331-121544	0.514221	6.49724	0	0	0.259037	3.27402	0.000340842	0.00437681	0.000396065	0.00503964	3.15187	39.4842
augustus_masked-scaffold00305-abinit-gene-1.1-mRNA-1	597	+	augustus_masked-scaffold00305-abinit-gene-1.1	scaffold00305:117331-121544	14.0717	133.006	15.1394	145.56	15.9036	150.385	21.5455	208.087	15.1597	144.641	25.9157	242.159
g5559.t1	1866	+	augustus_masked-scaffold00306-abinit-gene-0.1	scaffold00306:29966-32477	1.37765	57.8993	1.94219	81.9414	2.07255	87.1129	10.1572	428.976	4.28365	180.414	9.99364	418.931
augustus_masked-scaffold00306-abinit-gene-0.1-mRNA-1	976	+	augustus_masked-scaffold00306-abinit-gene-0.1	scaffold00306:29966-32477	7.27887	139.617	10.3582	200.366	9.75283	187.11	52.5823	1019.42	21.1259	407.101	38.9965	743.787
augustus_masked-scaffold00307-abinit-gene-0.11-mRNA-1	1245	-	augustus_masked-scaffold00307-abinit-gene-0.11	scaffold00307:62978-64222	0	0	0	0	0	0	0.0692481	1.8207	0	0	9.83E-06	0.000255295
augustus_masked-scaffold00307-abinit-gene-0.3-mRNA-1	1221	+	augustus_masked-scaffold00307-abinit-gene-0.3	scaffold00307:28786-31540	3.30106	84.0789	8.96632	229.833	7.61049	193.873	0.66178	16.9921	1.31931	33.7207	0.50958	12.9242
g5569.t1	1442	+	augustus_masked-scaffold00307-abinit-gene-0.3	scaffold00307:28786-31540	0.556122	17.3195	0.561278	17.5714	0.368025	11.4631	0.358197	11.2293	0.205555	6.42001	0.278778	8.65204
maker-scaffold00308-augustus-gene-0.46-mRNA-2	1188	-	augustus_masked-scaffold00308-abinit-gene-0.10	scaffold00308:11448-45257	0.79755	19.6382	0.40568	10.0551	1.07571	26.4917	0.720301	17.8845	0.59595	14.7273	0.135306	3.31707
maker-scaffold00308-augustus-gene-0.46-mRNA-1	1263	-	augustus_masked-scaffold00308-abinit-gene-0.10	scaffold00308:11448-45257	0	0	0	0	0	0	0.152055	4.06814	0	0	0.102844	2.71924
g5592.t1	476	-	augustus_masked-scaffold00308-abinit-gene-0.10	scaffold00308:11448-45257	0.375385	2.38231	0.525929	3.42326	0.465005	2.95311	0.16215	1.06246	0.158153	1.01779	0.278742	1.73914
augustus_masked-scaffold00308-abinit-gene-0.10-mRNA-1	293	-	augustus_masked-scaffold00308-abinit-gene-0.10	scaffold00308:11448-45257	0	0	0	0	0	0	0	0	0	0	0	0
augustus_masked-scaffold00311-abinit-gene-0.0-mRNA-1	1539	+	augustus_masked-scaffold00311-abinit-gene-0.0	scaffold00311:1356-3801	5.53278	186.087	3.89735	131.715	4.95196	166.572	14.3572	485.84	6.26439	211.252	9.16244	307.176
g5639.t1	2446	+	augustus_masked-scaffold00311-abinit-gene-0.0	scaffold00311:1356-3801	6.26319	356.479	10.1753	580.795	8.35739	475.707	35.3172	2017.41	9.03047	514.787	16.6757	947.32
augustus_masked-scaffold00311-abinit-gene-0.1-mRNA-1	891	+	augustus_masked-scaffold00311-abinit-gene-0.1	scaffold00311:23107-24706	10.3497	175.935	9.5235	163.439	10.2809	174.808	89.1109	1533.16	61.8985	1057.73	54.6909	923.794
augustus_masked-scaffold00311-abinit-gene-0.2-mRNA-1	2007	+	augustus_masked-scaffold00311-abinit-gene-0.2	scaffold00311:28382-31159	3.20E-05	0.00145916	4.27E-05	0.00195686	1.40E-05	0.000637689	6.43E-06	0.000294962	0.165407	7.56511	0.00508484	0.23156
augustus_masked-scaffold00311-abinit-gene-0.8-mRNA-1	1847	+	augustus_masked-scaffold00311-abinit-gene-0.8	scaffold00311:75093-82026	1.64429	68.3037	0	0	0.000293846	0.0122075	0.778138	32.4841	0.551288	22.9496	1.56323	64.7676
g5648.t1	1499	-	augustus_masked-scaffold00311-abinit-gene-1.0	scaffold00311:105423-106921	0	0	0	0	0	0	0.0554872	1.82068	0	0	0	0
augustus_masked-scaffold00311-abinit-gene-1.0-mRNA-1	1200	-	augustus_masked-scaffold00311-abinit-gene-1.0	scaffold00311:105423-106921	0	0	0	0	0	0	2.00E-06	5.04E-05	0	0	0	0
augustus_masked-scaffold00311-abinit-gene-1.3-mRNA-1	567	-	augustus_masked-scaffold00311-abinit-gene-1.3	scaffold00311:124330-125441	0.0113266	0.0983365	0.212124	1.87613	0	0	0.354846	3.15384	0	0	0	0
augustus_masked-scaffold00312-abinit-gene-0.8-mRNA-1	1468	+	augustus_masked-scaffold00312-abinit-gene-0.8	scaffold00312:33464-38740	0.10426	3.31659	0.220467	7.04909	0	0	0	0	0.313329	9.99519	0.0916698	2.90621
augustus_masked-scaffold00313-abinit-gene-0.10-mRNA-1	808	+	augustus_masked-scaffold00313-abinit-gene-0.10	scaffold00313:67596-69358	14.6546	217.89	68.0344	1022.63	26.5799	395.31	0.0205907	0.310393	8.57655	128.284	10.2052	150.635
g5683.t1	1110	+	augustus_masked-scaffold00313-abinit-gene-0.10	scaffold00313:67596-69358	29.2162	660.896	459.267	10463.7	85.8727	1942.87	12.4294	283.724	36.9327	838.742	52.1257	1173.51
augustus_masked-scaffold00315-abinit-gene-1.5-mRNA-1	1045	+	augustus_masked-scaffold00315-abinit-gene-1.5	scaffold00315:68396-72768	0	0	0	0	0	0	0	0	0.130828	2.75282	0	0
g5708.t1	822	+	augustus_masked-scaffold00315-abinit-gene-1.6	scaffold00315:74416-77600	0	0	0	0	0	0	0	0	0	0	0	0
augustus_masked-scaffold00315-abinit-gene-1.6-mRNA-1	570	+	augustus_masked-scaffold00315-abinit-gene-1.6	scaffold00315:74416-77600	0	0	0	0	0	0	0	0	0	0	0	0
augustus_masked-scaffold00315-abinit-gene-1.7-mRNA-1	429	+	augustus_masked-scaffold00315-abinit-gene-1.7	scaffold00315:80320-83634	0	0	0	0	0	0	0	0	0	0	0	0
snap_masked-scaffold00315-abinit-gene-1.24-mRNA-1	441	+	augustus_masked-scaffold00315-abinit-gene-1.7	scaffold00315:80320-83634	0	0	0	0	0	0	0.191849	1.08482	0	0	0	0
augustus_masked-scaffold00315-abinit-gene-1.9-mRNA-1	603	+	augustus_masked-scaffold00315-abinit-gene-1.9	scaffold00315:87794-90616	2.16658	20.8123	1.92338	18.7888	2.47395	23.7749	13.2231	129.746	12.3006	119.257	16.1619	153.508
augustus_masked-scaffold00317-abinit-gene-0.0-mRNA-1	1560	-	augustus_masked-scaffold00317-abinit-gene-0.0	scaffold00317:5568-12481	0	0	0	0	0	0	0	0	0	0	0	0
g5728.t1	1349	-	augustus_masked-scaffold00317-abinit-gene-0.1	scaffold00317:16064-18171	0	0	0	0	0	0	0	0	0	0	1.04E-05	0.000297598
augustus_masked-scaffold00317-abinit-gene-0.1-mRNA-1	1167	-	augustus_masked-scaffold00317-abinit-gene-0.1	scaffold00317:16064-18171	0	0	0	0	0	0	0	0	0	0	0.0333173	0.798821
augustus_masked-scaffold00318-abinit-gene-0.3-mRNA-1	180	+	augustus_masked-scaffold00318-abinit-gene-0.3	scaffold00318:22614-22793	0	0	0	0	0	0	0	0	0	0	0	0
g5747.t1	1213	+	augustus_masked-scaffold00318-abinit-gene-0.8	scaffold00318:65046-66258	132.715	3353.04	92.7007	2357.15	148.618	3755.44	200.609	5109.71	150.378	3812.69	128.758	3239.17
augustus_masked-scaffold00318-abinit-gene-0.8-mRNA-1	711	+	augustus_masked-scaffold00318-abinit-gene-0.8	scaffold00318:65046-66258	101.412	1255.31	72.1869	905.298	155.467	1925.07	176.743	2224.21	141.791	1767.79	124.231	1524.38
g5755.t1	1784	+	augustus_masked-scaffold00318-abinit-gene-1.0	scaffold00318:114866-116649	2.42194	96.6904	3.07734	123.356	3.85906	154.08	16.0685	644.809	4.69284	187.769	7.1286	283.824
augustus_masked-scaffold00318-abinit-gene-1.0-mRNA-1	1293	+	augustus_masked-scaffold00318-abinit-gene-1.0	scaffold00318:114866-116649	3.34276	91.3193	2.945	80.932	3.42747	93.6474	8.58964	236.426	6.23039	170.761	6.01539	163.683
augustus_masked-scaffold00318-abinit-gene-1.2-mRNA-1	492	+	augustus_masked-scaffold00318-abinit-gene-1.2	scaffold00318:124987-125893	0	0	0	0	0	0	0.0121274	0.0844413	0	0	0	0
augustus_masked-scaffold00318-abinit-gene-1.4-mRNA-1	189	+	augustus_masked-scaffold00318-abinit-gene-1.4	scaffold00318:81006-81591	0	0	0	0	0	0	0	0	0	0	0	0
g5750.t1	586	+	augustus_masked-scaffold00318-abinit-gene-1.4	scaffold00318:81006-81591	0	0	0	0	0	0	0.097099	0.910367	0	0	0	0
augustus_masked-scaffold00318-abinit-gene-1.5-mRNA-1	1917	+	augustus_masked-scaffold00318-abinit-gene-1.5	scaffold00318:85975-88719	0	0	0	0	4.55E-05	0.00197019	0.359747	15.6644	0.166363	7.22446	0.672254	29.0609
augustus_masked-scaffold00318-abinit-gene-1.7-mRNA-1	708	+	augustus_masked-scaffold00318-abinit-gene-1.7	scaffold00318:90626-91622	8.05737	99.117	17.2851	215.441	15.3153	188.462	12.5018	156.366	8.9316	110.667	17.3805	211.929
g5752.t1	997	+	augustus_masked-scaffold00318-abinit-gene-1.7	scaffold00318:90626-91622	6.06099	119.523	6.56418	130.514	6.43005	126.828	11.6154	231.451	4.63726	91.8607	9.68924	190.028
augustus_masked-scaffold00319-abinit-gene-0.3-mRNA-1	552	-	augustus_masked-scaffold00319-abinit-gene-0.3	scaffold00319:19897-21504	0	0	0	0	0	0	0	0	0	0	0	0
augustus_masked-scaffold00321-abinit-gene-0.1-mRNA-1	557	-	augustus_masked-scaffold00321-abinit-gene-0.1	scaffold00321:12445-16316	0	0	0	0	0	0	0.0401975	0.346953	0	0	0	0
g5828.t1	1425	+	augustus_masked-scaffold00323-abinit-gene-0.20	scaffold00323:87096-88520	0.331509	10.1797	3.24598	100.202	3.45203	106.016	4.73635	146.415	3.59559	110.73	3.88814	118.974
augustus_masked-scaffold00323-abinit-gene-0.20-mRNA-1	1056	+	augustus_masked-scaffold00323-abinit-gene-0.20	scaffold00323:87096-88520	0.515432	10.945	3.80895	81.5011	0.996287	21.1599	3.27658	70.2521	1.73799	37.0605	2.08486	44.0465
augustus_masked-scaffold00323-abinit-gene-0.3-mRNA-1	450	-	augustus_masked-scaffold00323-abinit-gene-0.3	scaffold00323:13792-15974	11.3291	64.3428	11.1129	64.9234	11.9563	67.9617	30.012	176.631	28.019	161.634	29.9208	166.756
augustus_masked-scaffold00323-abinit-gene-1.0-mRNA-1	3861	-	augustus_masked-scaffold00323-abinit-gene-1.0	scaffold00323:104498-110684	0.168812	15.74	0.7388	69.0058	0.989326	92.2488	0.000671643	0.0627624	0	0	0	0
augustus_masked-scaffold00324-abinit-gene-1.1-mRNA-1	1089	-	augustus_masked-scaffold00324-abinit-gene-1.1	scaffold00324:104427-106951	0	0	0	0	0	0	0	0	0	0	0	0
augustus_masked-scaffold00325-abinit-gene-0.13-mRNA-1	231	+	augustus_masked-scaffold00325-abinit-gene-0.13	scaffold00325:69946-70917	0	0	0	0	0	0	0	0	0	0	0	0
g5859.t1	972	+	augustus_masked-scaffold00325-abinit-gene-0.13	scaffold00325:69946-70917	0	0	0	0	0	0	0	0	0	0	0	0
augustus_masked-scaffold00325-abinit-gene-0.2-mRNA-1	591	-	augustus_masked-scaffold00325-abinit-gene-0.2	scaffold00325:8312-9191	0	0	0	0	0	0	0	0	0	0	0.173906	1.59821
g5850.t1	880	-	augustus_masked-scaffold00325-abinit-gene-0.2	scaffold00325:8312-9191	0	0	0	0	0	0	0	0	0	0	1.67E-06	2.78E-05
augustus_masked-scaffold00325-abinit-gene-0.6-mRNA-1	621	-	augustus_masked-scaffold00325-abinit-gene-0.6	scaffold00325:39495-40331	0.00533553	0.0537186	0	0	0.778942	7.84564	0.100798	1.03561	0	0	1.99E-05	0.00019772
g5854.t1	837	-	augustus_masked-scaffold00325-abinit-gene-0.6	scaffold00325:39495-40331	11.362	177.394	4.88054	76.993	2.38175	37.1957	0.16473	2.60585	0.2905	4.56145	0.309224	4.79452
g5876.t1	1206	+	augustus_masked-scaffold00326-abinit-gene-0.10	scaffold00326:76126-77331	5.04095	126.453	8.9313	225.496	8.28781	207.936	21.4362	542.148	21.3523	537.531	14.949	373.386
augustus_masked-scaffold00326-abinit-gene-0.10-mRNA-1	927	+	augustus_masked-scaffold00326-abinit-gene-0.10	scaffold00326:76126-77331	5.90955	105.918	10.7472	194.372	13.7473	246.452	47.879	868.011	42.4829	765.218	44.3064	789.332
g5877.t1	897	+	augustus_masked-scaffold00326-abinit-gene-0.11	scaffold00326:83396-84292	0	0	0	0	0	0	0	0	0	0	0	0
augustus_masked-scaffold00326-abinit-gene-0.11-mRNA-1	258	+	augustus_masked-scaffold00326-abinit-gene-0.11	scaffold00326:83396-84292	0	0	0	0	0	0	0	0	0	0	0	0
g5874.t1	859	+	augustus_masked-scaffold00326-abinit-gene-0.7	scaffold00326:55388-65827	0.915972	14.8183	1.01837	16.6405	0.888403	14.3759	1.13866	18.6554	0.733449	11.9309	0.842473	13.5383
g5875.t1	864	+	augustus_masked-scaffold00326-abinit-gene-0.7	scaffold00326:55388-65827	0.72029	11.745	0.212946	3.50692	0.506932	8.2681	0.281411	4.64667	0.343078	5.62481	0.183414	2.97095
augustus_masked-scaffold00326-abinit-gene-0.7-mRNA-1	424	+	augustus_masked-scaffold00326-abinit-gene-0.7	scaffold00326:55388-65827	0	0	0	0	0	0	0	0	0	0	0	0
augustus_masked-scaffold00326-abinit-gene-0.8-mRNA-1	580	+	augustus_masked-scaffold00326-abinit-gene-0.7	scaffold00326:55388-65827	0	0	0.127666	1.17175	0	0	0	0	0	0	0.283477	2.52514
g5878.t1	867	-	augustus_masked-scaffold00326-abinit-gene-1.3	scaffold00326:99495-100361	0.515206	8.44061	0	0	0.317144	5.19707	0.713269	11.8324	0.443064	7.29821	0.441906	7.19207
augustus_masked-scaffold00326-abinit-gene-1.3-mRNA-1	555	-	augustus_masked-scaffold00326-abinit-gene-1.3	scaffold00326:99495-100361	0.00110642	0.00926497	1.08232	9.23916	0.328411	2.75141	0.000272185	0.00233532	1.23E-05	0.000103676	0	0
augustus_masked-scaffold00327-abinit-gene-0.11-mRNA-1	349	-	augustus_masked-scaffold00327-abinit-gene-0.11	scaffold00327:77953-78722	35.8379	111.266	34.3265	112.174	32.5474	101.4	93.2686	308.469	52.3275	167.146	76.7895	231.448
augustus_masked-scaffold00327-abinit-gene-0.8-mRNA-1	1953	+	augustus_masked-scaffold00327-abinit-gene-0.8	scaffold00327:60876-63530	0.0850199	3.76307	0	0	0.059853	2.6494	0.0236666	1.05238	0.185131	8.2106	0	0
g5908.t1	1825	-	augustus_masked-scaffold00329-abinit-gene-0.1	scaffold00329:17978-20461	0	0	0	0	0	0	0	0	0	0	0	0
augustus_masked-scaffold00329-abinit-gene-0.1-mRNA-1	1680	-	augustus_masked-scaffold00329-abinit-gene-0.1	scaffold00329:17978-20461	0	0	0	0	0	0	0	0	0	0	0	0
augustus_masked-scaffold00332-abinit-gene-0.10-mRNA-1	909	+	augustus_masked-scaffold00332-abinit-gene-0.10	scaffold00332:67586-68999	0.120979	2.11244	0.116497	2.05312	0	0	0.783822	13.8479	0.361963	6.35256	0.179085	3.10771
g5956.t1	1414	+	augustus_masked-scaffold00332-abinit-gene-0.10	scaffold00332:67586-68999	9.41E-07	2.86E-05	8.00E-07	2.45E-05	0	0	0.142322	4.35943	0.21038	6.41949	0.424672	12.8747
augustus_masked-scaffold00332-abinit-gene-0.15-mRNA-1	753	+	augustus_masked-scaffold00332-abinit-gene-0.15	scaffold00332:79786-82423	106.201	1429.11	132.058	1798.52	125.427	1688.33	160.653	2194.94	278.803	3776.59	451.443	6026.17
g5960.t1	1367	+	augustus_masked-scaffold00332-abinit-gene-0.15	scaffold00332:79786-82423	0.992225	28.991	8.65266	254.222	11.0651	323.346	39.652	1166.73	60.5003	1773.1	141.125	4108.2
augustus_masked-scaffold00332-abinit-gene-0.6-mRNA-1	357	+	augustus_masked-scaffold00332-abinit-gene-0.6	scaffold00332:45066-45934	0	0	0	0	0	0	0	0	0.451718	1.53398	0.362396	1.16437
g5953.t1	869	+	augustus_masked-scaffold00332-abinit-gene-0.6	scaffold00332:45066-45934	0.06427	1.05623	0	0	0	0	0.437667	7.28294	1.0114	16.7118	0.467091	7.62594
augustus_masked-scaffold00332-abinit-gene-0.9-mRNA-1	573	+	augustus_masked-scaffold00332-abinit-gene-0.9	scaffold00332:64516-65442	0	0	0	0	8.01837	70.8824	0	0	0.407927	3.64077	0.494362	4.3148
g5955.t1	927	+	augustus_masked-scaffold00332-abinit-gene-0.9	scaffold00332:64516-65442	131.181	2351.18	224.661	4063.18	110.215	1975.85	1.20517	21.8488	16.5117	297.415	2.31458	41.235
g5964.t1	4524	-	augustus_masked-scaffold00332-abinit-gene-1.1	scaffold00332:116128-120651	25.1894	2777.37	24.7465	2732.56	28.7366	3168.59	28.2539	3121.08	23.0432	2542.78	19.1997	2114.88
augustus_masked-scaffold00332-abinit-gene-1.1-mRNA-1	4170	-	augustus_masked-scaffold00332-abinit-gene-1.1	scaffold00332:116128-120651	10.9714	1110	14.1578	1434.68	16.5358	1673.03	1.73861	176.257	2.9485	298.569	1.49258	150.847
g5991.t1	1571	+	augustus_masked-scaffold00334-abinit-gene-1.7	scaffold00334:89666-91236	3.64544	125.603	2.72889	94.4675	7.10803	244.936	5.57866	193.362	1.81388	62.6588	9.87358	339.128
augustus_masked-scaffold00334-abinit-gene-1.7-mRNA-1	1254	+	augustus_masked-scaffold00334-abinit-gene-1.7	scaffold00334:89666-91236	6.30446	165.917	5.00019	132.405	3.98143	104.797	6.64496	176.247	3.05116	80.5706	5.35466	140.343
augustus_masked-scaffold00336-abinit-gene-0.3-mRNA-1	690	-	augustus_masked-scaffold00336-abinit-gene-0.3	scaffold00336:25968-26657	0	0	0	0	0	0	0	0	0	0	0	0
augustus_masked-scaffold00336-abinit-gene-1.8-mRNA-1	1221	+	augustus_masked-scaffold00336-abinit-gene-1.8	scaffold00336:88036-90486	4.10928	104.665	3.72579	95.5027	4.51934	115.127	2.55109	65.5026	4.15454	106.188	5.58119	141.552
g6020.t1	2451	+	augustus_masked-scaffold00336-abinit-gene-1.8	scaffold00336:88036-90486	3.08553	176.014	5.15577	294.948	3.63719	207.497	1.3977	80.0197	3.38764	193.55	3.25567	185.368
g6047.t1	2120	+	augustus_masked-scaffold00338-abinit-gene-0.12	scaffold00338:63266-65385	1.74947	84.9332	0.924415	45.0288	1.87557	91.0625	1.76329	85.9674	0.625877	30.4408	1.01186	49.0144
augustus_masked-scaffold00338-abinit-gene-0.12-mRNA-1	1755	+	augustus_masked-scaffold00338-abinit-gene-0.12	scaffold00338:63266-65385	0.126572	4.95886	1.70063	66.9043	0.802396	31.4397	0.233115	9.18108	0.287526	11.2904	0.822555	32.1375
augustus_masked-scaffold00338-abinit-gene-0.14-mRNA-1	1782	-	augustus_masked-scaffold00338-abinit-gene-0.14	scaffold00338:69735-71641	0.000362624	0.0144583	0.000604218	0.0241892	9.32E-05	0.00371836	0	0	0.000378555	0.0151272	0.000134162	0.00533474
g6049.t1	1907	-	augustus_masked-scaffold00338-abinit-gene-0.14	scaffold00338:69735-71641	3.2022	137.951	3.95857	171.18	2.47773	106.751	2.68801	116.353	2.97524	128.439	3.2991	141.77
augustus_masked-scaffold00338-abinit-gene-0.2-mRNA-1	2718	-	augustus_masked-scaffold00338-abinit-gene-0.2	scaffold00338:6883-10039	0	0	0	0	0	0	0	0	0	0	0	0
augustus_masked-scaffold00338-abinit-gene-0.7-mRNA-1	2262	-	augustus_masked-scaffold00338-abinit-gene-0.6	scaffold00338:41636-44811	0	0	0	0	0.199958	10.4373	0	0	0.391679	20.4778	0.000582394	0.0303342
augustus_masked-scaffold00338-abinit-gene-0.6-mRNA-1	681	-	augustus_masked-scaffold00338-abinit-gene-0.6	scaffold00338:41636-44811	0.582801	6.76533	0.0898728	1.05788	0.121418	1.40995	1.04778	12.3788	0.851342	9.95854	0.170322	1.95877
maker-scaffold00338-snap-gene-1.16-mRNA-1	267	+	augustus_masked-scaffold00338-abinit-gene-1.4	scaffold00338:75798-128048	0	0	0	0	0.66074	0.800972	1.3475	1.82073	0.72242	0.912289	0	0
maker-scaffold00338-augustus-gene-1.15-mRNA-1	2387	+	augustus_masked-scaffold00338-abinit-gene-1.4	scaffold00338:75798-128048	0	0	0	0	0	0	0	0	0	0	0	0
snap_masked-scaffold00338-abinit-gene-1.10-mRNA-1	654	+	augustus_masked-scaffold00338-abinit-gene-1.4	scaffold00338:75798-128048	0.784126	8.5589	0	0	0.742869	8.1116	0	0	0.274063	3.01588	0	0
g6052.t1	865	+	augustus_masked-scaffold00338-abinit-gene-1.4	scaffold00338:75798-128048	0.474699	7.75262	0.328321	5.41541	0	0	0.145111	2.39981	0.135307	2.22184	0.0675285	1.09557
augustus_masked-scaffold00338-abinit-gene-1.4-mRNA-1	687	+	augustus_masked-scaffold00338-abinit-gene-1.4	scaffold00338:75798-128048	0	0	0.288936	3.44554	0.679295	7.99286	0	0	0.00901318	0.106819	0	0
g6065.t1	4051	-	augustus_masked-scaffold00339-abinit-gene-0.10	scaffold00339:63821-67871	0.638152	62.6138	0	0	0.000381285	0.0374122	0	0	0	0	0	0
augustus_masked-scaffold00339-abinit-gene-0.10-mRNA-1	3777	-	augustus_masked-scaffold00339-abinit-gene-0.10	scaffold00339:63821-67871	0.000121045	0.0110253	0	0	0.322521	29.3777	0	0	0	0	0	0
augustus_masked-scaffold00339-abinit-gene-0.11-mRNA-1	219	+	augustus_masked-scaffold00339-abinit-gene-0.11	scaffold00339:72681-72899	0	0	0	0	0	0	0	0	0	0	0	0
augustus_masked-scaffold00339-abinit-gene-0.3-mRNA-1	964	+	augustus_masked-scaffold00339-abinit-gene-0.3	scaffold00339:17766-21142	58.3801	1101.81	60.5154	1151.95	61.1956	1155.19	24.1868	461.461	22.6409	429.32	50.638	950.229
augustus_masked-scaffold00340-abinit-gene-0.14-mRNA-1	1797	+	augustus_masked-scaffold00340-abinit-gene-0.14	scaffold00340:75260-80257	24.2765	977.285	20.7177	837.388	23.2003	934.055	9.21666	372.929	14.3637	579.512	13.6811	549.275
augustus_masked-scaffold00341-abinit-gene-0.13-mRNA-1	1308	-	augustus_masked-scaffold00341-abinit-gene-0.13	scaffold00341:63922-65229	0	0	0	0	0	0	0	0	0	0	0	0
augustus_masked-scaffold00341-abinit-gene-1.2-mRNA-1	1362	-	augustus_masked-scaffold00341-abinit-gene-1.2	scaffold00341:119808-123081	0	0	0	0	0	0	0	0	0	0	0	0
augustus_masked-scaffold00344-abinit-gene-0.4-mRNA-1	1524	+	augustus_masked-scaffold00344-abinit-gene-0.4	scaffold00344:11416-13618	0.000311528	0.0103578	2.86E-05	0.000956304	0.627599	20.8692	0.408748	13.6744	0.240457	8.01624	0.00012761	0.00422907
g6131.t1	2203	+	augustus_masked-scaffold00344-abinit-gene-0.4	scaffold00344:11416-13618	1.68798	85.5446	1.49417	75.9654	1.49631	75.8372	1.14464	58.2446	3.0048	152.547	4.62991	234.138
augustus_masked-scaffold00344-abinit-gene-0.7-mRNA-1	279	-	augustus_masked-scaffold00344-abinit-gene-0.7	scaffold00344:36477-37091	0	0	0	0	0	0	0	0	0	0	0	0
g6134.t1	615	-	augustus_masked-scaffold00344-abinit-gene-0.7	scaffold00344:36477-37091	0	0	0.101876	1.02657	0.133568	1.32475	0.0899564	0.910367	0	0	0	0
augustus_masked-scaffold00345-abinit-gene-0.2-mRNA-1	273	+	augustus_masked-scaffold00345-abinit-gene-0.2	scaffold00345:7717-7989	0	0	0	0	0	0	0	0	0	0	0	0
augustus_masked-scaffold00345-abinit-gene-1.0-mRNA-1	1029	-	augustus_masked-scaffold00345-abinit-gene-1.0	scaffold00345:100263-119201	0.0916702	1.88305	0	0	0	0	0	0	0	0	0	0
maker-scaffold00345-snap-gene-1.11-mRNA-1	672	-	augustus_masked-scaffold00345-abinit-gene-1.0	scaffold00345:100263-119201	0.564428	6.42165	0.506806	5.84848	0.159579	1.81622	0.402206	4.65888	0.173238	1.98642	0	0
augustus_masked-scaffold00345-abinit-gene-1.4-mRNA-1	1374	+	augustus_masked-scaffold00345-abinit-gene-1.4	scaffold00345:97026-98611	0.0359188	1.05593	0.034717	1.02625	0.0450446	1.3244	0.0281108	0.83219	0	0	0.109122	3.19619
g6152.t1	1586	+	augustus_masked-scaffold00345-abinit-gene-1.4	scaffold00345:97026-98611	8.60E-06	0.000299757	9.19E-06	0.000321566	9.99E-06	0.000348004	0.158089	5.54038	0	0	8.31E-06	0.000288658
augustus_masked-scaffold00346-abinit-gene-0.7-mRNA-1	1320	+	augustus_masked-scaffold00346-abinit-gene-0.7	scaffold00346:34606-37920	0	0	0	0	0	0	3.16E-05	0.000891096	0	0	0	0
augustus_masked-scaffold00346-abinit-gene-0.8-mRNA-1	552	+	augustus_masked-scaffold00346-abinit-gene-0.8	scaffold00346:38007-38673	0	0	0	0	0.15959	1.32475	0	0	0	0	0	0
augustus_masked-scaffold00346-abinit-gene-1.3-mRNA-1	840	+	augustus_masked-scaffold00346-abinit-gene-1.3	scaffold00346:93406-94423	0.605867	9.50599	0	0	0.22869	3.58905	0	0	0.0578068	0.912135	0.0512752	0.79897
g6167.t1	1018	+	augustus_masked-scaffold00346-abinit-gene-1.3	scaffold00346:93406-94423	0	0	0.000728318	0.0148736	6.25E-05	0.00126681	0.000702672	0.0143804	2.04E-06	4.14E-05	1.99E-06	4.01E-05
g6234.t1	3399	+	augustus_masked-scaffold00350-abinit-gene-0.10	scaffold00350:81376-84774	0.0772795	6.28903	0	0	0	0	0.0793017	6.46994	0.000626783	0.0510637	0	0
augustus_masked-scaffold00350-abinit-gene-0.10-mRNA-1	3156	+	augustus_masked-scaffold00350-abinit-gene-0.10	scaffold00350:81376-84774	0.254687	19.1378	0	0	0	0	0.107447	8.09594	0.210897	15.8661	0.0212999	1.59823
augustus_masked-scaffold00350-abinit-gene-0.8-mRNA-1	2202	+	augustus_masked-scaffold00350-abinit-gene-0.8	scaffold00350:70156-73491	0.187672	9.50611	0	0	0	0	0.178998	9.10367	0.251705	12.7721	0.0158101	0.799121
g6233.t1	2547	+	augustus_masked-scaffold00350-abinit-gene-0.8	scaffold00350:70156-73491	0	0	0	0	0	0	0	0	0	0	0	0
augustus_masked-scaffold00351-abinit-gene-0.0-mRNA-1	1113	-	augustus_masked-scaffold00351-abinit-gene-0.0	scaffold00351:2686-3841	0	0	0.0896438	2.0493	0	0	2.58E-06	5.90E-05	0.039878	0.908702	0	0
g6239.t1	1156	-	augustus_masked-scaffold00351-abinit-gene-0.0	scaffold00351:2686-3841	0	0	0.000160372	0.00384322	0	0	0.113757	2.73104	0.000150155	0.00358734	0	0
g6248.t1	652	+	augustus_masked-scaffold00351-abinit-gene-0.14	scaffold00351:54166-54817	0	0	0.702228	7.7431	0	0	14.1233	156.343	1.73935	19.0511	10.9338	117.603
augustus_masked-scaffold00351-abinit-gene-0.14-mRNA-1	264	+	augustus_masked-scaffold00351-abinit-gene-0.14	scaffold00351:54166-54817	0	0	1.17944	1.49605	0	0	41.1791	53.0412	0.848169	1.01929	22.4727	24.6397
augustus_masked-scaffold00351-abinit-gene-0.2-mRNA-1	1098	-	augustus_masked-scaffold00351-abinit-gene-0.2	scaffold00351:22658-24131	0.615388	13.731	0.456737	10.2654	0.458702	10.2368	69.6955	1569.46	1.62894	36.4916	22.7998	506.268
g6241.t1	1474	-	augustus_masked-scaffold00351-abinit-gene-0.2	scaffold00351:22658-24131	0	0	1.14E-05	0.000364714	0.135612	4.33539	14.0926	453.373	0	0	3.47339	110.652
g6244.t1	562	+	augustus_masked-scaffold00351-abinit-gene-0.5	scaffold00351:36076-36637	0	0	0	0	0.154803	1.32475	3.26173	28.5713	0.738894	6.38603	3.40913	28.7924
augustus_masked-scaffold00351-abinit-gene-0.5-mRNA-1	231	+	augustus_masked-scaffold00351-abinit-gene-0.5	scaffold00351:36076-36637	0	0	0	0	0	0	0.835343	0.560432	0	0	8.56507	4.77062
augustus_masked-scaffold00352-abinit-gene-0.10-mRNA-1	3273	-	augustus_masked-scaffold00352-abinit-gene-0.10	scaffold00352:81339-84782	0	0	0.0262123	2.05264	0	0	0.0116131	0.909909	0	0	0	0
g6268.t1	2923	+	augustus_masked-scaffold00352-abinit-gene-1.3	scaffold00352:121126-124048	5.55066	383.89	4.9929	346.127	4.47154	309.276	4.43515	307.654	3.16928	219.474	3.6867	254.579
augustus_masked-scaffold00352-abinit-gene-1.3-mRNA-1	2397	+	augustus_masked-scaffold00352-abinit-gene-1.3	scaffold00352:121126-124048	11.7382	653.332	7.35307	410.457	8.65207	481.598	2.08677	116.577	3.13259	174.635	1.66044	92.2384
augustus_masked-scaffold00353-abinit-gene-1.4-mRNA-1	797	-	augustus_masked-scaffold00353-abinit-gene-1.4	scaffold00353:79978-84516	0.941357	13.7307	0.191818	2.82905	0.453774	6.62064	0	0	2.97E-06	4.36E-05	0	0
augustus_masked-scaffold00355-abinit-gene-0.0-mRNA-1	534	+	augustus_masked-scaffold00355-abinit-gene-0.0	scaffold00355:2976-3769	0	0	0	0	0	0	0	0	0	0	0	0
g6298.t1	794	+	augustus_masked-scaffold00355-abinit-gene-0.0	scaffold00355:2976-3769	0	0	0	0	0	0	0	0	0	0	0	0
g6300.t1	755	-	augustus_masked-scaffold00355-abinit-gene-0.3	scaffold00355:29537-30291	6.06E-06	8.18E-05	0.0750939	1.02657	0.0980422	1.32475	1.59617	21.8898	0.268374	3.6491	0.283622	3.80055
augustus_masked-scaffold00355-abinit-gene-0.3-mRNA-1	618	-	augustus_masked-scaffold00355-abinit-gene-0.3	scaffold00355:29537-30291	0.211427	2.11239	0	0	0	0	0.0852596	0.869401	6.00E-06	6.05E-05	0.181448	1.79328
augustus_masked-scaffold00355-abinit-gene-1.0-mRNA-1	552	-	augustus_masked-scaffold00355-abinit-gene-1.0	scaffold00355:103945-104671	0.127299	1.05618	0	0	0	0	1.07066	9.10367	0.108779	0.912221	17.7105	145.032
g6308.t1	727	-	augustus_masked-scaffold00355-abinit-gene-1.0	scaffold00355:103945-104671	4.58E-06	5.86E-05	0	0	0	0	0	0	5.33E-06	6.86E-05	2.9309	37.1674
augustus_masked-scaffold00355-abinit-gene-1.1-mRNA-1	1347	-	augustus_masked-scaffold00355-abinit-gene-1.1	scaffold00355:110744-114200	0.659685	18.9361	0.273476	7.89454	0.129636	3.7217	0.000398927	0.0115333	0	0	0.739516	21.1479
g6309.t1	2131	-	augustus_masked-scaffold00355-abinit-gene-1.1	scaffold00355:110744-114200	2.4436	119.322	3.88183	190.182	2.89573	141.411	1.88685	92.5241	2.71518	132.825	3.14727	153.343
augustus_masked-scaffold00355-abinit-gene-1.5-mRNA-1	822	+	augustus_masked-scaffold00355-abinit-gene-1.5	scaffold00355:93115-98365	1.24252	18.9208	0	0	0	0	0	0	0	0	0	0
augustus_masked-scaffold00356-abinit-gene-0.8-mRNA-1	2439	-	augustus_masked-scaffold00356-abinit-gene-0.8	scaffold00356:31629-34067	1.34519	76.3215	1.03675	58.9902	1.24313	70.5363	2.44988	139.503	1.54068	87.5506	1.74325	98.7181
augustus_masked-scaffold00358-abinit-gene-0.2-mRNA-1	1971	-	augustus_masked-scaffold00358-abinit-gene-0.2	scaffold00358:9790-12121	0	0	0.000821496	0.0368734	0.00161349	0.0721666	0.00351626	0.157982	2.01821	90.4403	0.00049701	0.0221742
g6340.t1	2332	-	augustus_masked-scaffold00358-abinit-gene-0.2	scaffold00358:9790-12121	14.5995	788.229	18.017	975.668	18.7979	1014.97	22.2672	1206.8	17.4843	945.539	23.4544	1263.78
g6344.t1	988	-	augustus_masked-scaffold00358-abinit-gene-0.7	scaffold00358:41224-42211	0	0	0	0	0	0	2.51E-06	4.94E-05	0	0	0	0
augustus_masked-scaffold00358-abinit-gene-0.7-mRNA-1	744	-	augustus_masked-scaffold00358-abinit-gene-0.7	scaffold00358:41224-42211	0	0	0	0	0	0	0.0677745	0.910318	0	0	0	0
augustus_masked-scaffold00358-abinit-gene-1.3-mRNA-1	516	-	augustus_masked-scaffold00358-abinit-gene-1.3	scaffold00358:128348-128863	0	0	0	0	0	0	0	0	0	0	0	0
augustus_masked-scaffold00359-abinit-gene-0.0-mRNA-1	1089	+	augustus_masked-scaffold00359-abinit-gene-0.0	scaffold00359:1439-3951	0	0	0	0	0	0	0	0	0	0	0	0
augustus_masked-scaffold00360-abinit-gene-0.4-mRNA-1	870	+	augustus_masked-scaffold00360-abinit-gene-0.4	scaffold00360:35176-36441	0	0	0	0	0	0	0	0	0.105654	1.74848	0.0426691	0.697729
augustus_masked-scaffold00360-abinit-gene-1.5-mRNA-1	681	+	augustus_masked-scaffold00360-abinit-gene-1.5	scaffold00360:84626-85696	0	0	0	0	0	0	0	0	0	0	0	0
g6376.t1	893	+	augustus_masked-scaffold00360-abinit-gene-1.5	scaffold00360:84626-85696	0	0	0	0	0	0	0	0	0	0	0	0
g6383.t1	2064	-	augustus_masked-scaffold00361-abinit-gene-0.4	scaffold00361:36539-41208	8.48648	399.801	7.35483	347.685	7.29329	343.62	53.0169	2508.57	18.1245	855.47	25.8341	1214.27
augustus_masked-scaffold00361-abinit-gene-0.4-mRNA-1	1803	-	augustus_masked-scaffold00361-abinit-gene-0.4	scaffold00361:36539-41208	0.000236318	0.00954969	0.000438663	0.0177979	0.000263584	0.0106526	0	0	0	0	0	0
augustus_masked-scaffold00361-abinit-gene-0.7-mRNA-1	2464	-	augustus_masked-scaffold00361-abinit-gene-0.7	scaffold00361:69233-72999	6.51E-05	0.00373295	0.000275637	0.0158604	0.00175504	0.100709	1.2962	74.6414	0.000329771	0.0189512	1.36725	78.3034
augustus_masked-scaffold00362-abinit-gene-0.0-mRNA-1	1638	+	augustus_masked-scaffold00362-abinit-gene-0.0	scaffold00362:4536-6359	1.02E-05	0.000369844	0.254242	9.2385	0.0732165	2.64889	0	0	0	0	0.110766	3.99499
g6389.t1	1824	+	augustus_masked-scaffold00362-abinit-gene-0.0	scaffold00362:4536-6359	0.103165	4.22457	1.58E-05	0.000651522	1.46E-05	0.000597213	0.0663605	2.7311	0	0	1.48E-05	0.000604066
augustus_masked-scaffold00362-abinit-gene-0.10-mRNA-1	1014	+	augustus_masked-scaffold00362-abinit-gene-0.10	scaffold00362:70668-75943	36.4482	734.669	35.0789	712.772	36.3336	732.507	17.8061	362.577	55.2948	1119.48	25.4984	511.208
g6399.t1	1603	+	augustus_masked-scaffold00362-abinit-gene-0.10	scaffold00362:70668-75943	22.7881	803.883	14.8357	525.762	17.3835	613.298	8.72919	309.733	29.9446	1059	16.6905	586.979
augustus_masked-scaffold00362-abinit-gene-0.11-mRNA-1	1704	+	augustus_masked-scaffold00362-abinit-gene-0.11	scaffold00362:81832-86002	16.3056	617.478	14.6382	556.714	14.7061	556.966	38.0253	1447.82	28.3884	1077.57	18.7122	706.596
augustus_masked-scaffold00363-abinit-gene-0.12-mRNA-1	1521	-	augustus_masked-scaffold00363-abinit-gene-0.12	scaffold00363:74487-76321	0	0	0	0	0	0	0	0	0	0	0	0
g6413.t1	1835	-	augustus_masked-scaffold00363-abinit-gene-0.12	scaffold00363:74487-76321	0	0	0	0	0	0	0	0	0	0	0	0
augustus_masked-scaffold00363-abinit-gene-0.3-mRNA-1	549	-	augustus_masked-scaffold00363-abinit-gene-0.3	scaffold00363:14074-15011	0	0	0.244108	2.04622	0	0	0	0	0	0	0	0
g6406.t1	938	-	augustus_masked-scaffold00363-abinit-gene-0.3	scaffold00363:14074-15011	0	0	0.000377116	0.00692693	0	0	0	0	0	0	0	0
snap_masked-scaffold00363-abinit-gene-0.23-mRNA-1	298	+	augustus_masked-scaffold00363-abinit-gene-0.7	scaffold00363:29950-47702	52.8013	98.1437	81.8933	165.489	130.902	246.715	14.2396	29.1999	24.8608	48.4199	9.13062	16.4478
augustus_masked-scaffold00363-abinit-gene-0.7-mRNA-1	1214	+	augustus_masked-scaffold00363-abinit-gene-0.7	scaffold00363:29950-47702	41.2623	1043.55	39.3687	1002.06	61.7842	1562.81	15.7989	402.819	24.77	628.656	17.1854	432.775
snap_masked-scaffold00363-abinit-gene-0.21-mRNA-1	456	+	augustus_masked-scaffold00363-abinit-gene-0.7	scaffold00363:29950-47702	0	0	0	0	0	0	0	0	0	0	0	0
augustus_masked-scaffold00363-abinit-gene-1.2-mRNA-1	1230	+	augustus_masked-scaffold00363-abinit-gene-1.2	scaffold00363:88556-90526	4.25165	109.273	4.42031	114.327	2.6512	68.1503	0.702245	18.1933	0.758809	19.57	0.442098	11.3148
g6414.t1	1971	+	augustus_masked-scaffold00363-abinit-gene-1.2	scaffold00363:88556-90526	3.15395	141.054	3.37648	151.556	2.29708	102.742	0.142148	6.38659	0.825487	36.9919	0.659871	29.4403
g6432.t1	2616	-	augustus_masked-scaffold00364-abinit-gene-1.1	scaffold00364:122942-125557	0	0	0	0	0	0	0	0	0	0	0	0
augustus_masked-scaffold00364-abinit-gene-1.1-mRNA-1	2460	-	augustus_masked-scaffold00364-abinit-gene-1.1	scaffold00364:122942-125557	0	0	0	0	0	0	0	0	0	0	0	0
augustus_masked-scaffold00364-abinit-gene-1.2-mRNA-1	1413	-	augustus_masked-scaffold00364-abinit-gene-1.2	scaffold00364:86132-90405	0.224742	6.83192	1.0791	32.9792	0.395244	12.0166	0.168736	5.16417	0.14124	4.30614	0.548048	16.601
g6440.t1	1220	-	augustus_masked-scaffold00365-abinit-gene-0.12	scaffold00365:61832-63051	0	0	0	0	0	0	0	0	0	0	0	0
augustus_masked-scaffold00365-abinit-gene-0.12-mRNA-1	978	-	augustus_masked-scaffold00365-abinit-gene-0.12	scaffold00365:61832-63051	0	0	0	0	0	0	0	0	0.0472166	0.912297	0	0
augustus_masked-scaffold00365-abinit-gene-0.5-mRNA-1	1452	-	augustus_masked-scaffold00365-abinit-gene-0.5	scaffold00365:33431-36662	0	0	0	0	0	0	0.0864104	2.7311	0	0	0	0
augustus_masked-scaffold00365-abinit-gene-1.2-mRNA-1	426	-	augustus_masked-scaffold00365-abinit-gene-1.2	scaffold00365:123695-127096	0	0	0.942329	4.92576	0	0	0	0	0.000443258	0.00228446	0	0
augustus_masked-scaffold00366-abinit-gene-0.0-mRNA-1	234	-	augustus_masked-scaffold00366-abinit-gene-0.0	scaffold00366:11570-11803	0	0	1.43791	1.02657	2.12296	1.32475	0	0	0	0	0	0
g6452.t1	654	+	augustus_masked-scaffold00366-abinit-gene-0.13	scaffold00366:77976-78629	5.80603	63.3741	8.52557	94.4447	4.4889	49.0156	1.30973	14.5659	1.16064	12.7721	0.961251	10.3885
augustus_masked-scaffold00366-abinit-gene-0.13-mRNA-1	213	+	augustus_masked-scaffold00366-abinit-gene-0.13	scaffold00366:77976-78629	0	0	0	0	0	0	0	0	0	0	0	0
g6455.t1	695	-	augustus_masked-scaffold00367-abinit-gene-0.0	scaffold00367:837-1531	0	0	0	0	0	0	0	0	0	0	0	0
augustus_masked-scaffold00367-abinit-gene-0.0-mRNA-1	438	-	augustus_masked-scaffold00367-abinit-gene-0.0	scaffold00367:837-1531	0	0	0	0	0	0	0.163217	0.910367	0	0	0	0
augustus_masked-scaffold00367-abinit-gene-0.9-mRNA-1	1014	-	augustus_masked-scaffold00367-abinit-gene-0.9	scaffold00367:55305-80372	0	0	0	0	0.138278	2.78777	0	0	0	0	0	0
maker-scaffold00367-augustus-gene-0.35-mRNA-2	3567	-	augustus_masked-scaffold00367-abinit-gene-0.9	scaffold00367:55305-80372	0.000112146	0.00961015	0	0	0.706163	60.516	0.000208098	0.0178754	0.169272	14.5205	0.000147514	0.012625
maker-scaffold00367-augustus-gene-0.35-mRNA-1	3663	-	augustus_masked-scaffold00367-abinit-gene-0.9	scaffold00367:55305-80372	0	0	0.000227717	0.020112	0.000212714	0.0187532	0	0	0.00329985	0.2912	0	0
augustus_masked-scaffold00367-abinit-gene-1.0-mRNA-1	1731	-	augustus_masked-scaffold00367-abinit-gene-1.0	scaffold00367:102030-103760	0	0	0	0	0	0	0.107528	4.16866	0	0	0	0
augustus_masked-scaffold00368-abinit-gene-1.0-mRNA-1	747	+	augustus_masked-scaffold00368-abinit-gene-1.0	scaffold00368:100926-104583	0	0	0	0	0.0995492	1.32466	0.34973	4.72436	0.000136169	0.00182353	0.0306929	0.404982
g6483.t1	923	+	augustus_masked-scaffold00368-abinit-gene-1.0	scaffold00368:100926-104583	0	0	0	0	4.55E-06	8.11E-05	5.73E-05	0.00103286	0	0	0.808742	14.325
g6485.t1	795	+	augustus_masked-scaffold00368-abinit-gene-1.2	scaffold00368:110806-111600	0.944706	13.731	0.419085	6.15944	0.273354	3.97424	0.185276	2.7311	0	0	0.166173	2.39736
augustus_masked-scaffold00368-abinit-gene-1.2-mRNA-1	564	+	augustus_masked-scaffold00368-abinit-gene-1.2	scaffold00368:110806-111600	0	0	0	0	0	0	0	0	0	0	0	0
augustus_masked-scaffold00369-abinit-gene-0.3-mRNA-1	1617	+	augustus_masked-scaffold00369-abinit-gene-0.3	scaffold00369:39696-41670	5.67E-06	0.000201925	0.000401073	0.0143577	0	0	0.405828	14.5456	0.127627	4.55947	0.0899206	3.19469
g6491.t1	1718	+	augustus_masked-scaffold00369-abinit-gene-0.3	scaffold00369:39696-41670	0.110513	4.22474	0.293765	11.2779	0	0	0.355821	13.6758	5.15E-05	0.00197341	4.69E-05	0.00178885
g6492.t1	991	-	augustus_masked-scaffold00369-abinit-gene-0.4	scaffold00369:41821-42811	66.1231	1293.77	40.0818	790.762	43.5317	851.924	86.1584	1703.54	119.447	2347.76	79.2463	1541.99
augustus_masked-scaffold00369-abinit-gene-0.4-mRNA-1	681	-	augustus_masked-scaffold00369-abinit-gene-0.4	scaffold00369:41821-42811	15.0232	174.394	14.0157	164.977	14.5926	169.455	36.4273	430.365	33.1086	387.287	43.247	497.358
g6494.t1	1004	+	augustus_masked-scaffold00369-abinit-gene-0.6	scaffold00369:49766-50769	0	0	0	0	0	0	0.101639	2.04354	0	0	0.0806815	1.59684
augustus_masked-scaffold00369-abinit-gene-0.6-mRNA-1	651	+	augustus_masked-scaffold00369-abinit-gene-0.6	scaffold00369:49766-50769	0	0	0	0	0	0	0.144685	1.59793	0	0	0.000129986	0.00139479
augustus_masked-scaffold00369-abinit-gene-0.7-mRNA-1	2066	-	augustus_masked-scaffold00369-abinit-gene-0.7	scaffold00369:52217-55970	2.01049	94.8181	2.88558	136.558	2.82437	133.214	9.98718	473.07	5.25858	248.472	7.13658	335.804
augustus_masked-scaffold00370-abinit-gene-0.1-mRNA-1	1775	-	augustus_masked-scaffold00370-abinit-gene-0.1	scaffold00370:11831-17619	9.06164	359.672	11.431	455.575	11.4216	453.389	41.516	1656.39	28.036	1115.3	28.2358	1117.68
g6511.t1	1109	+	augustus_masked-scaffold00370-abinit-gene-1.0	scaffold00370:102286-103394	10.4905	237.036	7.44655	169.467	9.40651	212.58	128.117	2921.22	48.8985	1109.23	88.6234	1992.9
augustus_masked-scaffold00370-abinit-gene-1.0-mRNA-1	615	+	augustus_masked-scaffold00370-abinit-gene-1.0	scaffold00370:102286-103394	1.66034	16.4607	3.65933	36.8738	6.4822	64.2914	17.8259	180.4	14.5119	145.166	15.9009	155.927
maker-scaffold00370-augustus-gene-1.15-mRNA-1	609	+	augustus_masked-scaffold00370-abinit-gene-1.4	scaffold00370:120449-126008	0	0	0	0	0	0	0	0	0	0	0	0
augustus_masked-scaffold00370-abinit-gene-1.4-mRNA-1	1968	+	augustus_masked-scaffold00370-abinit-gene-1.4	scaffold00370:120449-126008	2.08E-06	9.28E-05	0.0457394	2.04952	0.0588981	2.62981	0.0842187	3.77739	0.061179	2.73686	0.0533576	2.37645
g6520.t1	2395	+	augustus_masked-scaffold00371-abinit-gene-0.6	scaffold00371:62226-64620	1.14951	63.9213	1.15274	64.2881	1.53471	85.3474	2.12785	118.762	3.20273	178.38	2.4223	134.436
augustus_masked-scaffold00371-abinit-gene-0.6-mRNA-1	1359	+	augustus_masked-scaffold00371-abinit-gene-0.6	scaffold00371:62226-64620	11.9288	346.089	9.61907	280.64	9.65929	280.282	10.9219	319.124	18.6668	543.24	14.9504	432.139
augustus_masked-scaffold00371-abinit-gene-0.8-mRNA-1	1995	+	augustus_masked-scaffold00371-abinit-gene-0.8	scaffold00371:75898-79105	0.194989	8.84064	7.82E-06	0.000355767	0	0	0	0	0.0142376	0.646791	2.50E-05	0.00113059
augustus_masked-scaffold00371-abinit-gene-1.0-mRNA-1	1026	+	augustus_masked-scaffold00371-abinit-gene-1.0	scaffold00371:104456-105561	0	0	0	0	0	0	0	0	0	0	0	0
g6524.t1	1106	+	augustus_masked-scaffold00371-abinit-gene-1.0	scaffold00371:104456-105561	0	0	0	0	0	0	0	0	0	0	0	0
augustus_masked-scaffold00372-abinit-gene-1.2-mRNA-1	1065	-	augustus_masked-scaffold00372-abinit-gene-1.2	scaffold00372:114078-115911	0	0	0	0	0	0	0.041931	0.908718	0	0	0	0
augustus_masked-scaffold00373-abinit-gene-1.0-mRNA-1	1398	+	augustus_masked-scaffold00373-abinit-gene-1.0	scaffold00373:101280-102677	2.76795	83.0771	1.15702	34.915	1.48676	44.6296	15.4617	467.252	6.25655	188.341	19.4289	581.043
g6556.t1	1752	+	augustus_masked-scaffold00373-abinit-gene-1.3	scaffold00373:116896-118647	3.7166	145.324	4.70563	184.761	3.51123	137.308	8.51966	334.885	4.36277	170.979	9.485	369.852
augustus_masked-scaffold00373-abinit-gene-1.3-mRNA-1	1395	+	augustus_masked-scaffold00373-abinit-gene-1.3	scaffold00373:116896-118647	3.64862	109.229	5.0143	150.928	2.58177	77.301	3.05469	92.0775	2.60028	78.0762	1.96036	58.4757
augustus_masked-scaffold00374-abinit-gene-0.0-mRNA-1	321	-	augustus_masked-scaffold00374-abinit-gene-0.0	scaffold00374:8826-9146	0	0	0	0	0	0	0	0	0	0	0	0
augustus_masked-scaffold00374-abinit-gene-0.5-mRNA-1	1149	-	augustus_masked-scaffold00374-abinit-gene-0.5	scaffold00374:38199-41083	0	0	0	0	0	0	0.26744	6.37257	0.0769502	1.82458	0.101954	2.39736
g6576.t1	497	-	augustus_masked-scaffold00375-abinit-gene-0.8	scaffold00375:60955-61451	5.48436	37.7606	1.06424	7.50058	2.4229	16.6923	2.47698	17.5647	1.6182	11.2859	0.661731	4.48503
augustus_masked-scaffold00375-abinit-gene-0.8-mRNA-1	303	-	augustus_masked-scaffold00375-abinit-gene-0.8	scaffold00375:60955-61451	4.38681	8.66806	2.40967	5.15299	0	0	0	0	2.02501	4.18176	0	0
g6579.t1	1196	-	augustus_masked-scaffold00375-abinit-gene-1.0	scaffold00375:106566-107761	0	0	0	0	0	0	0	0	0	0	0	0
augustus_masked-scaffold00375-abinit-gene-1.0-mRNA-1	207	-	augustus_masked-scaffold00375-abinit-gene-1.0	scaffold00375:106566-107761	0	0	0	0	0	0	0	0	0	0	0	0
augustus_masked-scaffold00376-abinit-gene-1.0-mRNA-1	1344	-	augustus_masked-scaffold00376-abinit-gene-1.0	scaffold00376:102576-106011	0	0	0	0	0	0	0	0	0	0	0	0
augustus_masked-scaffold00377-abinit-gene-1.7-mRNA-1	339	+	augustus_masked-scaffold00377-abinit-gene-1.7	scaffold00377:93136-93474	0	0	0	0	0	0	0	0	0	0	0	0
augustus_masked-scaffold00379-abinit-gene-1.3-mRNA-1	1227	-	augustus_masked-scaffold00379-abinit-gene-1.3	scaffold00379:88886-90541	0	0	0.000200988	0.00518286	0.0516877	1.32467	0	0	1.96E-05	0.000504965	0	0
g6629.t1	1656	-	augustus_masked-scaffold00379-abinit-gene-1.3	scaffold00379:88886-90541	0	0	0.0835483	3.07454	1.98E-06	7.26E-05	0.296513	10.9244	0.124188	4.56094	1.15944	42.3533
augustus_masked-scaffold00380-abinit-gene-0.11-mRNA-1	432	+	augustus_masked-scaffold00380-abinit-gene-0.11	scaffold00380:61383-62044	0	0	0	0	0	0	0	0	0	0	0	0
augustus_masked-scaffold00381-abinit-gene-0.13-mRNA-1	762	-	augustus_masked-scaffold00381-abinit-gene-0.13	scaffold00381:76572-78252	2.54E-05	0.000347441	2.38E-05	0.000329097	0	0	0	0	0	0	0.251463	3.4148
g6655.t1	721	-	augustus_masked-scaffold00381-abinit-gene-0.14	scaffold00381:82351-83071	4.43054	55.9804	3.1216	39.9494	3.87801	49.015	26.9399	345.94	30.8296	392.284	26.9834	338.027
augustus_masked-scaffold00381-abinit-gene-0.14-mRNA-1	480	-	augustus_masked-scaffold00381-abinit-gene-0.14	scaffold00381:82351-83071	0	0	0.944754	6.24634	8.89E-05	0.000573804	0	0	0	0	0	0
augustus_masked-scaffold00381-abinit-gene-0.2-mRNA-1	645	-	augustus_masked-scaffold00381-abinit-gene-0.2	scaffold00381:4325-5201	0.903927	9.65772	0.559046	6.06384	0.670362	7.165	0.711685	7.7504	0.373752	4.02655	0.89683	9.48514
g6646.t1	877	-	augustus_masked-scaffold00381-abinit-gene-0.2	scaffold00381:4325-5201	1.45085	24.1418	1.71641	28.8396	0.683826	11.3814	0.296499	4.99474	0.904517	15.1315	0.586368	9.69372
g6673.t1	1437	-	augustus_masked-scaffold00382-abinit-gene-1.1	scaffold00382:113394-116882	4.26413	132.252	3.36381	104.876	3.79362	117.675	1.43545	44.8164	2.43782	75.8264	2.30067	71.1073
augustus_masked-scaffold00382-abinit-gene-1.1-mRNA-1	1044	-	augustus_masked-scaffold00382-abinit-gene-1.1	scaffold00382:113394-116882	0	0	0.134244	2.83111	0.393132	8.22854	0	0	2.38488	50.1202	0.0496156	1.03294
g6674.t1	759	+	augustus_masked-scaffold00382-abinit-gene-1.2	scaffold00382:122346-123104	0	0	0	0	0	0	0	0	0	0	0	0
augustus_masked-scaffold00382-abinit-gene-1.2-mRNA-1	303	+	augustus_masked-scaffold00382-abinit-gene-1.2	scaffold00382:122346-123104	0	0	0	0	0	0	0	0	0	0	0	0
augustus_masked-scaffold00383-abinit-gene-0.7-mRNA-1	1236	+	augustus_masked-scaffold00383-abinit-gene-0.7	scaffold00383:74466-75952	0	0	0	0	0	0	0.139719	3.64127	0	0	0	0
g6680.t1	1487	+	augustus_masked-scaffold00383-abinit-gene-0.7	scaffold00383:74466-75952	0	0	0	0	0	0	6.10E-06	0.000198402	0	0	0	0
augustus_masked-scaffold00384-abinit-gene-0.2-mRNA-1	1099	+	augustus_masked-scaffold00384-abinit-gene-0.2	scaffold00384:14944-24076	12.9696	289.722	15.1711	341.366	17.3584	387.833	70.191	1582.42	34.1875	766.745	43.329	963.231
augustus_masked-scaffold00387-abinit-gene-1.0-mRNA-1	1943	-	augustus_masked-scaffold00387-abinit-gene-1.0	scaffold00387:106315-113133	21.2659	935.791	20.9481	925.213	17.9385	789.444	18.3321	810.466	22.2164	979.597	20.8026	913.158
augustus_masked-scaffold00388-abinit-gene-0.0-mRNA-1	618	-	augustus_masked-scaffold00388-abinit-gene-0.0	scaffold00388:2447-3481	0	0	0	0	0	0	0	0	0	0	0	0
g6719.t1	923	-	augustus_masked-scaffold00388-abinit-gene-0.0	scaffold00388:2447-3481	0	0	0	0	0	0	0	0	0	0	0	0
augustus_masked-scaffold00389-abinit-gene-0.1-mRNA-1	423	-	augustus_masked-scaffold00389-abinit-gene-0.1	scaffold00389:5440-5862	0	0	0	0	0	0	0	0	0	0	0	0
augustus_masked-scaffold00389-abinit-gene-1.3-mRNA-1	758	+	augustus_masked-scaffold00389-abinit-gene-1.3	scaffold00389:117371-118210	0	0	0	0	0	0	0	0	0	0	0	0
augustus_masked-scaffold00390-abinit-gene-0.0-mRNA-1	918	-	augustus_masked-scaffold00390-abinit-gene-0.0	scaffold00390:5479-8347	0	0	0	0	0	0	0	0	0	0	0	0
augustus_masked-scaffold00392-abinit-gene-0.15-mRNA-1	570	-	augustus_masked-scaffold00392-abinit-gene-0.15	scaffold00392:71184-72501	0.120586	1.0562	0.115064	1.02654	0.30235	2.64949	0.372823	3.34234	0.20621	1.82456	0.369491	3.19648
g6792.t1	803	-	augustus_masked-scaffold00392-abinit-gene-0.15	scaffold00392:71184-72501	2.10E-06	3.09E-05	2.03E-06	3.02E-05	0	0	0.141834	2.11987	1.36E-06	2.02E-05	0	0
augustus_masked-scaffold00393-abinit-gene-0.10-mRNA-1	1869	-	augustus_masked-scaffold00393-abinit-gene-0.10	scaffold00393:64390-66258	1.76101	74.1467	1.45371	61.4442	1.73259	72.9572	0.451829	19.1172	0.38662	16.313	0.323465	13.5845
augustus_masked-scaffold00394-abinit-gene-0.9-mRNA-1	1779	-	augustus_masked-scaffold00394-abinit-gene-0.9	scaffold00394:75893-80780	34.5482	1374.82	28.6605	1145.19	30.6796	1221	30.4101	1216.42	37.5659	1498.26	25.1144	996.703
snap_masked-scaffold00394-abinit-gene-0.26-mRNA-1	323	-	augustus_masked-scaffold00394-abinit-gene-0.9	scaffold00394:75893-80780	0	0	0	0	0	0	0	0	0	0	0	0
augustus_masked-scaffold00394-abinit-gene-1.6-mRNA-1	264	-	augustus_masked-scaffold00394-abinit-gene-1.6	scaffold00394:94960-98556	0	0	0	0	0	0	0	0	0	0	0	0
maker-scaffold00394-augustus-gene-1.26-mRNA-1	975	-	augustus_masked-scaffold00394-abinit-gene-1.6	scaffold00394:94960-98556	0	0	0	0	0	0	0	0	0	0	0	0
augustus_masked-scaffold00395-abinit-gene-0.1-mRNA-1	2514	-	augustus_masked-scaffold00395-abinit-gene-0.1	scaffold00395:13011-20906	0.108017	6.33648	0	0	0	0	0	0	0	0	0	0
augustus_masked-scaffold00395-abinit-gene-1.1-mRNA-1	491	+	augustus_masked-scaffold00395-abinit-gene-1.1	scaffold00395:85030-123466	1.21002	8.14485	0.0828933	0.571454	0.442781	2.98233	0	0	0.83939	5.72493	1.96945	13.0453
snap_masked-scaffold00395-abinit-gene-1.13-mRNA-1	486	+	augustus_masked-scaffold00395-abinit-gene-1.1	scaffold00395:85030-123466	1.4609	9.64617	1.54172	10.4306	0.552695	3.65176	0.108333	0.737626	0	0	1.57474	10.2289
maker-scaffold00395-snap-gene-1.22-mRNA-1	633	+	augustus_masked-scaffold00395-abinit-gene-1.1	scaffold00395:85030-123466	14.8151	153.723	12.4547	131.257	11.9577	124.123	6.59628	69.8029	7.59465	79.4801	3.93565	40.4122
augustus_masked-scaffold00395-abinit-gene-1.5-mRNA-1	249	+	augustus_masked-scaffold00395-abinit-gene-1.1	scaffold00395:85030-123466	0	0	0	0	0	0	0	0	0	0	0	0
augustus_masked-scaffold00396-abinit-gene-0.5-mRNA-1	1314	+	augustus_masked-scaffold00396-abinit-gene-0.5	scaffold00396:29386-31246	0	0	0	0	0	0	0	0	0	0	0	0
g6834.t1	1861	+	augustus_masked-scaffold00396-abinit-gene-0.5	scaffold00396:29386-31246	0	0	0	0	0	0	0	0	0	0	0	0
augustus_masked-scaffold00396-abinit-gene-0.8-mRNA-1	691	-	augustus_masked-scaffold00396-abinit-gene-0.8	scaffold00396:46154-48417	407.067	4829.86	549.318	6606.98	416.337	4941.55	723.99	8739.32	684.331	8180.59	775.294	9115.23
g6869.t1	1103	-	augustus_masked-scaffold00398-abinit-gene-0.11	scaffold00398:76529-77631	0.0470668	1.05623	3.86E-06	8.72E-05	0	0	3.53E-06	8.00E-05	0	0	0.071563	1.59824
augustus_masked-scaffold00398-abinit-gene-0.11-mRNA-1	864	-	augustus_masked-scaffold00398-abinit-gene-0.11	scaffold00398:76529-77631	0	0	0.311671	5.13278	0	0	0.0551288	0.910287	0	0	0	0
augustus_masked-scaffold00400-abinit-gene-0.15-mRNA-1	336	-	augustus_masked-scaffold00400-abinit-gene-0.15	scaffold00400:64393-64881	0	0	0	0	0	0	0	0	0	0	0	0
g6898.t1	489	-	augustus_masked-scaffold00400-abinit-gene-0.15	scaffold00400:64393-64881	0	0	0	0	0	0	0	0	0	0	0	0
g6892.t1	1427	-	augustus_masked-scaffold00400-abinit-gene-0.4	scaffold00400:26445-27871	3.51469	108.106	3.25573	100.67	3.90644	120.172	4.58062	141.836	6.53825	201.689	4.63983	142.213
augustus_masked-scaffold00400-abinit-gene-0.4-mRNA-1	744	-	augustus_masked-scaffold00400-abinit-gene-0.4	scaffold00400:26445-27871	6.28119	83.0721	14.1804	189.85	10.8433	143.453	22.1092	296.961	18.1517	241.684	18.7655	246.159
augustus_masked-scaffold00401-abinit-gene-1.6-mRNA-1	558	+	augustus_masked-scaffold00401-abinit-gene-1.6	scaffold00401:97813-99755	2.40777	20.3477	7.14941	61.5811	2.68386	22.6919	0.00383273	0.0331795	1.33397	11.3921	1.36869	11.419
g6932.t1	2455	+	augustus_masked-scaffold00403-abinit-gene-0.0	scaffold00403:1196-3650	0	0	0	0	0	0	0	0	0	0	0	0
augustus_masked-scaffold00403-abinit-gene-0.0-mRNA-1	2406	+	augustus_masked-scaffold00403-abinit-gene-0.0	scaffold00403:1196-3650	0	0	0	0	0	0	0	0	0	0	0	0
augustus_masked-scaffold00403-abinit-gene-0.4-mRNA-1	1395	-	augustus_masked-scaffold00403-abinit-gene-0.4	scaffold00403:27792-36461	0	0	0	0	0	0	0	0	0	0	0	0
augustus_masked-scaffold00403-abinit-gene-1.0-mRNA-1	2103	+	augustus_masked-scaffold00403-abinit-gene-1.0	scaffold00403:103486-105909	0.361288	17.3821	0.00188252	0.0908772	5.28E-05	0.00254176	0.475721	22.9857	0.49081	23.6574	0.220798	10.5991
g6941.t1	2424	+	augustus_masked-scaffold00403-abinit-gene-1.0	scaffold00403:103486-105909	0.891133	50.2169	1.05195	59.4503	1.08127	60.9358	0.334017	18.8912	0.437519	24.694	0.763494	42.9419
g6942.t1	2682	-	augustus_masked-scaffold00403-abinit-gene-1.1	scaffold00403:115187-120142	0.0838565	5.28083	1.09E-05	0.000687093	0.0883423	5.56369	1.03E-05	0.000653352	0	0	0	0
augustus_masked-scaffold00403-abinit-gene-1.1-mRNA-1	2412	-	augustus_masked-scaffold00403-abinit-gene-1.1	scaffold00403:115187-120142	0	0	0.0182522	1.02589	2.99E-05	0.00167825	0.179349	10.0883	0	0	1.79E-05	0.00100122
g6954.t1	3332	+	augustus_masked-scaffold00405-abinit-gene-0.0	scaffold00405:516-3847	0	0	8.14E-06	0.000649615	7.70E-06	0.00061335	8.27E-06	0.000660532	8.29E-06	0.000661303	8.53E-06	0.000678509
augustus_masked-scaffold00405-abinit-gene-0.0-mRNA-1	2979	+	augustus_masked-scaffold00405-abinit-gene-0.0	scaffold00405:516-3847	0	0	0.0435134	3.07907	0.037518	2.64888	0.0514204	3.64081	0.0128965	0.911628	0.0566728	3.99492
augustus_masked-scaffold00405-abinit-gene-0.15-mRNA-1	2418	+	augustus_masked-scaffold00405-abinit-gene-0.15	scaffold00405:74936-77841	0	0	0	0	0	0	0.0161412	0.910421	0	0	0.0142471	0.799119
g6966.t1	2736	+	augustus_masked-scaffold00405-abinit-gene-0.15	scaffold00405:74936-77841	0	0	0	0	0	0	0	0	0	0	0	0
augustus_masked-scaffold00405-abinit-gene-0.6-mRNA-1	921	-	augustus_masked-scaffold00405-abinit-gene-0.6	scaffold00405:41250-42381	1.55817	27.6875	0.193712	3.4736	0.308471	5.48254	0.00923967	0.166085	0	0	1.37097	24.2131
g6960.t1	1132	-	augustus_masked-scaffold00405-abinit-gene-0.6	scaffold00405:41250-42381	4.77361	110.679	1.65392	38.6161	1.93438	44.8578	8.55496	200.115	7.05537	164.212	6.11864	141.204
augustus_masked-scaffold00405-abinit-gene-1.0-mRNA-1	219	-	augustus_masked-scaffold00405-abinit-gene-1.0	scaffold00405:113114-113415	0	0	0	0	0	0	0	0	0	0	0	0
g6969.t1	806	-	augustus_masked-scaffold00405-abinit-gene-1.2	scaffold00405:123236-124041	0	0	0	0	0	0	0	0	1.26E-06	1.88E-05	0	0
augustus_masked-scaffold00405-abinit-gene-1.2-mRNA-1	540	-	augustus_masked-scaffold00405-abinit-gene-1.2	scaffold00405:123236-124041	0	0	0	0	0	0	0	0	0.112933	0.912271	0	0
maker-scaffold00405-augustus-gene-1.10-mRNA-1	936	+	augustus_masked-scaffold00405-abinit-gene-1.4	scaffold00405:28572-110111	0	0	0	0	0	0	0	0	0.0766484	1.39833	0	0
maker-scaffold00405-augustus-gene-0.42-mRNA-1	471	+	augustus_masked-scaffold00405-abinit-gene-1.4	scaffold00405:28572-110111	0	0	0	0	0	0	0	0	0	0	0	0
augustus_masked-scaffold00405-abinit-gene-1.4-mRNA-1	387	+	augustus_masked-scaffold00405-abinit-gene-1.4	scaffold00405:28572-110111	0	0	0	0	0	0	0	0	0	0	0	0
augustus_masked-scaffold00406-abinit-gene-0.0-mRNA-1	468	+	augustus_masked-scaffold00406-abinit-gene-0.0	scaffold00406:1058-1525	0	0	0	0	0	0	0	0	0	0	0	0
augustus_masked-scaffold00406-abinit-gene-0.10-mRNA-1	2028	+	augustus_masked-scaffold00406-abinit-gene-0.10	scaffold00406:67037-73910	0.100196	4.62768	0.496056	22.9917	0.517056	23.883	0.681514	31.617	0.935343	43.2834	0.251819	11.6034
augustus_masked-scaffold00406-abinit-gene-0.13-mRNA-1	432	-	augustus_masked-scaffold00406-abinit-gene-0.13	scaffold00406:84511-85211	86.5347	451.547	103.488	556.858	104.285	544.706	19.8009	107.398	61.3451	325.586	18.4351	94.2554
g6980.t1	701	-	augustus_masked-scaffold00406-abinit-gene-0.13	scaffold00406:84511-85211	129.091	1564.8	122.107	1500	146.619	1777.87	22.233	274.083	117.861	1439.18	36.8933	443.23
augustus_masked-scaffold00406-abinit-gene-0.3-mRNA-1	2529	+	augustus_masked-scaffold00406-abinit-gene-0.3	scaffold00406:30363-37259	0.518723	30.6291	1.78577	105.735	1.57037	92.7322	0.0460921	2.7311	0.0925614	5.47374	0.108467	6.39295
augustus_masked-scaffold00406-abinit-gene-0.9-mRNA-1	309	-	augustus_masked-scaffold00406-abinit-gene-0.9	scaffold00406:60079-60528	0	0	0	0	0	0	0	0	0	0	0	0
augustus_masked-scaffold00406-abinit-gene-1.5-mRNA-1	3162	-	augustus_masked-scaffold00406-abinit-gene-1.5	scaffold00406:86520-90961	0	0	0	0	0	0	0	0	0	0	0	0
augustus_masked-scaffold00408-abinit-gene-0.8-mRNA-1	1623	-	augustus_masked-scaffold00408-abinit-gene-0.8	scaffold00408:43121-45251	29.866	1068.9	32.518	1169.1	33.1196	1185.48	11.2618	405.379	22.0257	790.257	15.7126	560.654
g7002.t1	2131	-	augustus_masked-scaffold00408-abinit-gene-0.8	scaffold00408:43121-45251	14.6442	715.082	11.1716	547.329	14.1368	690.362	7.90334	387.551	16.6863	816.285	14.522	707.547
snap_masked-scaffold00410-abinit-gene-0.35-mRNA-1	663	+	augustus_masked-scaffold00410-abinit-gene-0.8	scaffold00410:15231-21165	0	0	0	0	0	0	0.0333295	0.378366	0	0	0	0
augustus_masked-scaffold00410-abinit-gene-0.8-mRNA-1	1320	+	augustus_masked-scaffold00410-abinit-gene-0.8	scaffold00410:15231-21165	0	0	0.0364359	1.02655	0.0945715	2.64949	0.0313215	0.88382	0.0649298	1.82458	0.0539798	1.50624
maker-scaffold00410-snap-gene-0.54-mRNA-1	294	+	augustus_masked-scaffold00410-abinit-gene-0.8	scaffold00410:15231-21165	0	0	0	0	0	0	0	0	0	0	0	0
augustus_masked-scaffold00410-abinit-gene-0.9-mRNA-1	1389	-	augustus_masked-scaffold00410-abinit-gene-0.9	scaffold00410:22313-23891	0	0	0	0	0	0	8.87E-06	0.000266091	0.0305257	0.911867	0.0269143	0.798683
g7031.t1	1579	-	augustus_masked-scaffold00410-abinit-gene-0.9	scaffold00410:22313-23891	0	0	0	0	0	0	0.182764	6.3723	1.22E-05	0.000422518	1.26E-05	0.000436415
augustus_masked-scaffold00411-abinit-gene-0.5-mRNA-1	1458	-	augustus_masked-scaffold00411-abinit-gene-0.5	scaffold00411:59734-61858	0	0	0	0	0	0	0	0	0	0	0	0
augustus_masked-scaffold00411-abinit-gene-1.0-mRNA-1	2058	-	augustus_masked-scaffold00411-abinit-gene-1.0	scaffold00411:106063-119144	0.690494	32.4231	0	0	0.317178	14.8948	0	0	0	0	0	0
augustus_masked-scaffold00412-abinit-gene-0.10-mRNA-1	396	+	augustus_masked-scaffold00412-abinit-gene-0.10	scaffold00412:81696-82449	5.23192	22.4821	0	0	7.44389	32.0362	0	0	1.1505	5.04686	1.4579	6.11648
g7064.t1	754	+	augustus_masked-scaffold00412-abinit-gene-0.10	scaffold00412:81696-82449	8.46265	114.096	9.66116	131.825	7.86789	106.109	7.99295	109.41	10.8806	147.665	8.3167	111.231
augustus_masked-scaffold00412-abinit-gene-1.2-mRNA-1	1236	-	augustus_masked-scaffold00412-abinit-gene-1.2	scaffold00412:108151-112906	31.0299	802.29	26.1391	680.086	33.5209	866.832	60.2552	1570.33	45.4645	1179.55	70.3064	1810.21
g7068.t1	1367	-	augustus_masked-scaffold00412-abinit-gene-1.2	scaffold00412:108151-112906	16.7081	488.18	21.3952	628.608	14.0512	410.608	30.1207	886.278	25.3762	743.709	32.6884	951.568
g7071.t1	436	+	augustus_masked-scaffold00413-abinit-gene-0.1	scaffold00413:10536-11232	0	0	0	0	0	0	0	0	0	0	0	0
augustus_masked-scaffold00413-abinit-gene-0.1-mRNA-1	354	+	augustus_masked-scaffold00413-abinit-gene-0.1	scaffold00413:10536-11232	0	0	0	0	0	0	0	0	0	0	0	0
augustus_masked-scaffold00413-abinit-gene-0.5-mRNA-1	267	+	augustus_masked-scaffold00413-abinit-gene-0.5	scaffold00413:31266-78034	0	0	0	0	0	0	0	0	0	0	0	0
maker-scaffold00413-snap-gene-0.45-mRNA-1	774	+	augustus_masked-scaffold00413-abinit-gene-0.5	scaffold00413:31266-78034	0	0	0	0	0	0	0	0	0	0	0	0
augustus_masked-scaffold00413-abinit-gene-0.7-mRNA-1	819	+	augustus_masked-scaffold00413-abinit-gene-0.5	scaffold00413:31266-78034	0.157583	2.38751	0.176489	2.70265	0	0	0.0662706	1.01771	0	0	0	0
maker-scaffold00413-snap-gene-0.46-mRNA-1	1713	+	augustus_masked-scaffold00413-abinit-gene-0.5	scaffold00413:31266-78034	0	0	0	0	0	0	0	0	0	0	0	0
augustus_masked-scaffold00413-abinit-gene-1.1-mRNA-1	3093	-	augustus_masked-scaffold00413-abinit-gene-1.1	scaffold00413:113027-116531	0.0706079	5.19146	0.950358	70.0297	0.304671	22.4022	1.30442	96.1763	0.000936112	0.0689112	0.000266812	0.0195886
g7083.t1	3505	-	augustus_masked-scaffold00413-abinit-gene-1.1	scaffold00413:113027-116531	6.89599	579.962	5.69892	480.213	6.31756	531.342	11.925	1005.37	3.65092	307.373	16.6779	1400.84
augustus_masked-scaffold00416-abinit-gene-0.3-mRNA-1	826	-	augustus_masked-scaffold00416-abinit-gene-0.3	scaffold00416:35706-37156	3.92716	60.2054	10.1378	157.066	4.92419	75.5105	2.57819	40.0562	11.0637	170.598	3.20223	48.7463
augustus_masked-scaffold00416-abinit-gene-0.4-mRNA-1	363	-	augustus_masked-scaffold00416-abinit-gene-0.4	scaffold00416:45329-46003	0	0	0	0	0	0	0	0	0	0	0	0
augustus_masked-scaffold00416-abinit-gene-1.5-mRNA-1	525	-	augustus_masked-scaffold00416-abinit-gene-1.5	scaffold00416:115098-117480	0	0	0	0	0	0	0	0	0	0	0	0
augustus_masked-scaffold00416-abinit-gene-1.9-mRNA-1	489	-	augustus_masked-scaffold00416-abinit-gene-1.9	scaffold00416:95526-96376	1.26498	8.44987	0	0	0.396385	2.64949	0.125176	0.861946	0.134774	0.912289	0.243168	1.59824
augustus_masked-scaffold00418-abinit-gene-0.15-mRNA-1	891	+	augustus_masked-scaffold00418-abinit-gene-0.15	scaffold00418:44701-52139	73.3777	1247.35	51.0287	875.738	67.3187	1144.63	86.2827	1484.5	158.026	2700.38	79.4109	1341.35
augustus_masked-scaffold00419-abinit-gene-0.4-mRNA-1	2307	+	augustus_masked-scaffold00419-abinit-gene-0.4	scaffold00419:19286-22114	1.64952	87.9988	0.953509	51.0231	1.58609	84.6217	2.04732	109.643	0.693859	37.078	1.30833	69.6563
g7150.t1	2829	+	augustus_masked-scaffold00419-abinit-gene-0.4	scaffold00419:19286-22114	0.000129877	0.00866908	0.192768	12.8983	0.0740179	4.94086	5.89E-05	0.00394536	0.165815	11.0826	0.000450922	0.0300496
augustus_masked-scaffold00419-abinit-gene-1.1-mRNA-1	1533	-	augustus_masked-scaffold00419-abinit-gene-1.1	scaffold00419:122080-123612	0	0	0	0	0	0	0	0	0	0	0	0
g7156.t1	981	-	augustus_masked-scaffold00419-abinit-gene-1.4	scaffold00419:96981-97961	0	0	0	0	0	0	0	0	0	0	0	0
augustus_masked-scaffold00419-abinit-gene-1.4-mRNA-1	687	-	augustus_masked-scaffold00419-abinit-gene-1.4	scaffold00419:96981-97961	0	0	0	0	0	0	0	0	0	0	0	0
g7195.t1	740	-	augustus_masked-scaffold00422-abinit-gene-0.13	scaffold00422:67812-68551	0.367064	4.81693	1.13E-06	1.51E-05	0	0	0.129766	1.72964	0.264291	3.49181	0.323206	4.20652
augustus_masked-scaffold00422-abinit-gene-0.13-mRNA-1	483	-	augustus_masked-scaffold00422-abinit-gene-0.13	scaffold00422:67812-68551	0.718548	4.68918	0.153479	1.02656	0.60859	3.97424	0.0135325	0.0910994	0.161696	1.06964	0.0916372	0.588193
g7203.t1	3444	+	augustus_masked-scaffold00423-abinit-gene-0.0	scaffold00423:1666-5109	1.73689	143.355	0.000342982	0.028364	0.000241716	0.0199512	0.10189	8.43053	0.0109675	0.906187	0.4303	35.4686
augustus_masked-scaffold00423-abinit-gene-0.0-mRNA-1	3249	+	augustus_masked-scaffold00423-abinit-gene-0.0	scaffold00423:1666-5109	0.0332791	2.58012	1.25177	97.2533	1.19486	92.6423	0.914134	71.0609	0.860372	66.7811	0.440841	34.1307
augustus_masked-scaffold00423-abinit-gene-0.3-mRNA-1	699	+	augustus_masked-scaffold00423-abinit-gene-0.3	scaffold00423:22102-23208	0	0	0	0	0	0	0	0	0.0750268	0.912289	0	0
augustus_masked-scaffold00423-abinit-gene-0.8-mRNA-1	426	-	augustus_masked-scaffold00423-abinit-gene-0.8	scaffold00423:65874-66299	2.27141	11.5034	7.98521	41.7404	4.09247	20.7476	15.3169	80.7219	1.31808	6.79313	2.16274	10.7262
g7223.t1	540	+	augustus_masked-scaffold00424-abinit-gene-0.16	scaffold00424:85186-85725	0	0	0	0	0	0	0.11109	0.910367	0	0	0	0
augustus_masked-scaffold00424-abinit-gene-0.16-mRNA-1	300	+	augustus_masked-scaffold00424-abinit-gene-0.16	scaffold00424:85186-85725	0	0	0	0	0	0	0	0	0	0	0	0
augustus_masked-scaffold00425-abinit-gene-1.7-mRNA-1	762	-	augustus_masked-scaffold00425-abinit-gene-1.7	scaffold00425:121495-123391	0	0	0	0	0	0	0.0150628	0.209277	0.0662153	0.912231	0.0588419	0.799057
g7239.t1	1040	-	augustus_masked-scaffold00425-abinit-gene-1.7	scaffold00425:121495-123391	0	0	0.0489157	1.02657	0	0	0.119916	2.52182	2.78E-06	5.82E-05	2.99E-06	6.19E-05
augustus_masked-scaffold00426-abinit-gene-0.9-mRNA-1	730	-	augustus_masked-scaffold00426-abinit-gene-0.9	scaffold00426:45301-47837	7.9582	102.391	11.3937	148.445	6.51611	83.8638	4.5825	59.9032	11.2202	145.361	6.90617	88.1108
g7246.t1	1109	-	augustus_masked-scaffold00426-abinit-gene-0.9	scaffold00426:45301-47837	7.87606	177.961	8.41823	191.581	10.5285	237.937	6.83483	155.843	8.07709	183.224	7.36375	165.591
g7249.t1	1074	-	augustus_masked-scaffold00427-abinit-gene-0.0	scaffold00427:11818-12891	0	0	0	0	0	0	0	0	0	0	0	0
augustus_masked-scaffold00427-abinit-gene-0.0-mRNA-1	960	-	augustus_masked-scaffold00427-abinit-gene-0.0	scaffold00427:11818-12891	0	0	0	0	0	0	0	0	0	0	0	0
g7292.t1	1692	+	augustus_masked-scaffold00429-abinit-gene-1.6	scaffold00429:94296-95987	0	0	0	0	0	0	0	0	0	0	0	0
augustus_masked-scaffold00429-abinit-gene-1.6-mRNA-1	1392	+	augustus_masked-scaffold00429-abinit-gene-1.6	scaffold00429:94296-95987	0	0	0	0	0	0	0	0	0	0	0	0
augustus_masked-scaffold00430-abinit-gene-0.4-mRNA-1	1572	+	augustus_masked-scaffold00430-abinit-gene-0.4	scaffold00430:29871-31442	0	0	0	0	0	0	0	0	0	0	0	0
augustus_masked-scaffold00430-abinit-gene-1.0-mRNA-1	1620	+	augustus_masked-scaffold00430-abinit-gene-1.0	scaffold00430:101531-103150	11.1097	396.758	13.124	470.828	20.5367	733.505	19.1622	688.282	2.65102	94.9117	16.4959	587.333
augustus_masked-scaffold00431-abinit-gene-0.11-mRNA-1	1186	+	augustus_masked-scaffold00431-abinit-gene-0.11	scaffold00431:73106-76164	0	0	0	0	0	0	0	0	0	0	0	0
augustus_masked-scaffold00431-abinit-gene-0.2-mRNA-1	1824	-	augustus_masked-scaffold00431-abinit-gene-0.2	scaffold00431:33071-34894	0.191738	7.85156	0.610704	25.1073	1.11244	45.5585	1.02017	41.9855	1.01087	41.4849	1.29167	52.7539
augustus_masked-scaffold00431-abinit-gene-1.7-mRNA-1	954	+	augustus_masked-scaffold00431-abinit-gene-1.7	scaffold00431:97395-98591	0	0	0	0	0	0	0	0	0	0	0	0
augustus_masked-scaffold00432-abinit-gene-1.2-mRNA-1	540	+	augustus_masked-scaffold00432-abinit-gene-1.2	scaffold00432:109842-111531	0	0	0	0	0	0	0	0	0	0	0	0
augustus_masked-scaffold00433-abinit-gene-0.9-mRNA-1	2322	-	augustus_masked-scaffold00433-abinit-gene-0.9	scaffold00433:52898-55731	2.25776	121.317	1.41147	76.0727	1.96966	105.845	0.991758	53.4948	1.56006	83.9662	0.319679	17.1429
g7346.t1	970	+	augustus_masked-scaffold00434-abinit-gene-0.12	scaffold00434:84066-85190	0	0	0.0974677	1.87037	0	0	0.170015	3.26991	0.14317	2.73687	0.464613	8.79009
augustus_masked-scaffold00434-abinit-gene-0.12-mRNA-1	573	+	augustus_masked-scaffold00434-abinit-gene-0.12	scaffold00434:84066-85190	0	0	0.248477	2.23592	0	0	0.141775	1.28192	0	0	2.50E-05	0.000218034
g7348.t1	1317	+	augustus_masked-scaffold00434-abinit-gene-1.1	scaffold00434:115046-116362	2.60718	72.8307	4.34774	122.16	4.3854	122.523	22.0362	620.114	2.03027	56.8957	17.1404	476.961
augustus_masked-scaffold00434-abinit-gene-1.1-mRNA-1	1074	+	augustus_masked-scaffold00434-abinit-gene-1.1	scaffold00434:115046-116362	0.00227979	0.0494642	0.000114058	0.00249324	1.67952	36.447	1.9465	42.6338	0.529056	11.526	0.0792743	1.71144
augustus_masked-scaffold00435-abinit-gene-1.3-mRNA-1	576	-	augustus_masked-scaffold00435-abinit-gene-1.3	scaffold00435:96707-98367	0	0	0	0	0	0	0	0	0	0	0	0
augustus_masked-scaffold00436-abinit-gene-0.1-mRNA-1	627	+	augustus_masked-scaffold00436-abinit-gene-0.1	scaffold00436:8596-9519	0	0	0	0	0	0	0	0	0	0	0	0
g7370.t1	1167	+	augustus_masked-scaffold00436-abinit-gene-0.4	scaffold00436:25406-26572	0	0	0	0	0	0	0.149906	3.64123	0	0	1.54E-05	0.000368161
augustus_masked-scaffold00436-abinit-gene-0.4-mRNA-1	1029	+	augustus_masked-scaffold00436-abinit-gene-0.4	scaffold00436:25406-26572	0	0	0	0	0	0	1.16E-05	0.000240508	0	0	0.117306	2.39699
augustus_masked-scaffold00436-abinit-gene-0.6-mRNA-1	1993	-	augustus_masked-scaffold00436-abinit-gene-0.6	scaffold00436:38136-46251	0	0	9.56E-06	0.000434415	8.11E-06	0.000367107	0.00018916	0.00860561	0	0	0	0
augustus_masked-scaffold00436-abinit-gene-0.8-mRNA-1	2676	+	augustus_masked-scaffold00436-abinit-gene-0.8	scaffold00436:55607-64437	0	0	0	0	0	0	0.0227915	1.43647	8.64E-06	0.000543565	0.0563666	3.53491
augustus_masked-scaffold00437-abinit-gene-0.8-mRNA-1	2532	+	augustus_masked-scaffold00437-abinit-gene-0.8	scaffold00437:52884-56012	0.428748	25.3493	0.571408	33.8769	1.00356	59.3388	0.733209	43.5014	0.0308087	1.82429	0.36232	21.3828
augustus_masked-scaffold00438-abinit-gene-0.4-mRNA-1	660	+	augustus_masked-scaffold00438-abinit-gene-0.4	scaffold00438:36562-37221	0	0	0	0	0	0	0.0177361	0.199979	0	0	0.21871	2.39736
augustus_masked-scaffold00438-abinit-gene-1.2-mRNA-1	597	+	augustus_masked-scaffold00438-abinit-gene-1.2	scaffold00438:109107-109703	2.52317	23.849	2.63156	25.3014	3.92038	37.0714	9.00241	86.9455	5.98049	57.0607	4.89898	45.7767
augustus_masked-scaffold00441-abinit-gene-0.2-mRNA-1	2505	-	augustus_masked-scaffold00441-abinit-gene-0.2	scaffold00441:9954-13509	0.153623	8.97634	0.122182	7.15908	3.15E-05	0.00184321	0	0	0.00402458	0.235519	0	0
g7437.t1	2788	-	augustus_masked-scaffold00441-abinit-gene-0.2	scaffold00441:9954-13509	0	0	0.316938	20.873	0.383995	25.2284	0	0	0	0	0	0
augustus_masked-scaffold00441-abinit-gene-1.7-mRNA-1	339	-	augustus_masked-scaffold00441-abinit-gene-1.7	scaffold00441:98022-98360	4.28433	12.228	0.940395	2.83733	4.88809	14.0131	12.9928	39.7001	11.8429	34.8598	7.5394	20.8648
g7463.t1	2223	+	augustus_masked-scaffold00443-abinit-gene-0.4	scaffold00443:30356-32578	3.15615	161.57	2.44184	125.399	2.41002	123.384	9.0801	466.699	3.41414	175.081	4.03542	206.146
augustus_masked-scaffold00443-abinit-gene-0.4-mRNA-1	1386	+	augustus_masked-scaffold00443-abinit-gene-0.4	scaffold00443:30356-32578	11.9125	353.873	10.7525	321.16	11.2749	334.978	32.0586	958.936	13.873	413.346	15.2824	452.329
g7464.t1	2417	+	augustus_masked-scaffold00443-abinit-gene-0.5	scaffold00443:50196-52612	0	0	0	0	0	0	8.36E-07	4.71E-05	0	0	7.53E-07	4.22E-05
augustus_masked-scaffold00443-abinit-gene-0.5-mRNA-1	1632	+	augustus_masked-scaffold00443-abinit-gene-0.5	scaffold00443:50196-52612	0	0	0	0	0	0	0.0251283	0.91032	0	0	0.0667536	2.39731
augustus_masked-scaffold00443-abinit-gene-0.7-mRNA-1	1752	+	augustus_masked-scaffold00443-abinit-gene-0.7	scaffold00443:78713-83269	0	0	0	0	0	0	0	0	0	0	0	0
g7469.t1	1229	+	augustus_masked-scaffold00443-abinit-gene-1.0	scaffold00443:101376-102604	0	0	0	0	0	0	0.105523	2.7311	0	0	0.0312549	0.799119
augustus_masked-scaffold00443-abinit-gene-1.0-mRNA-1	477	+	augustus_masked-scaffold00443-abinit-gene-1.0	scaffold00443:101376-102604	0	0	0	0	0	0	0	0	0	0	0	0
augustus_masked-scaffold00444-abinit-gene-0.17-mRNA-1	1650	-	augustus_masked-scaffold00444-abinit-gene-0.17	scaffold00444:75854-77881	0	0	0	0	0	0	0	0	0	0	0	0
g7487.t1	2028	-	augustus_masked-scaffold00444-abinit-gene-0.17	scaffold00444:75854-77881	0.24167	11.1618	0.356828	16.5386	0.515465	23.8095	0.878503	40.7558	0.300249	13.8941	0.0239398	1.10311
augustus_masked-scaffold00444-abinit-gene-1.1-mRNA-1	447	-	augustus_masked-scaffold00444-abinit-gene-1.1	scaffold00444:110884-111330	0	0	0	0	0	0	0	0	0	0	0	0
g7493.t1	634	-	augustus_masked-scaffold00445-abinit-gene-0.0	scaffold00445:1478-2111	1.32006	13.731	0.874555	9.23916	2.16423	22.5207	0.514922	5.4622	0.0869597	0.912289	0.543412	5.59383
augustus_masked-scaffold00445-abinit-gene-0.0-mRNA-1	270	-	augustus_masked-scaffold00445-abinit-gene-0.0	scaffold00445:1478-2111	0	0	0	0	0	0	0	0	0	0	0	0
g7501.t1	450	-	augustus_masked-scaffold00445-abinit-gene-0.13	scaffold00445:56932-57381	10.2286	58.0929	5.27154	30.7972	8.62316	49.0156	0.154684	0.910367	0.316289	1.82458	0.310632	1.73123
augustus_masked-scaffold00445-abinit-gene-0.13-mRNA-1	270	-	augustus_masked-scaffold00445-abinit-gene-0.13	scaffold00445:56932-57381	0	0	0	0	0	0	0	0	0	0	0.549757	0.666126
g7502.t1	633	-	augustus_masked-scaffold00445-abinit-gene-0.15	scaffold00445:64879-65511	2.33345	24.2122	1.9481	20.5305	4.33915	45.0414	0.0860285	0.910367	0.087173	0.912289	0.389122	3.9956
augustus_masked-scaffold00445-abinit-gene-0.15-mRNA-1	270	-	augustus_masked-scaffold00445-abinit-gene-0.15	scaffold00445:64879-65511	0.0653767	0.0811765	0.000712025	0.000992236	0	0	0	0	0	0	0	0
maker-scaffold00445-snap-gene-0.60-mRNA-1	378	+	augustus_masked-scaffold00445-abinit-gene-0.18	scaffold00445:70119-74622	0	0	0	0	0	0	0	0	0	0	0	0
maker-scaffold00445-snap-gene-0.59-mRNA-1	483	+	augustus_masked-scaffold00445-abinit-gene-0.18	scaffold00445:70119-74622	0	0	0	0	0	0	0	0	0	0	0	0
snap_masked-scaffold00445-abinit-gene-0.28-mRNA-1	408	+	augustus_masked-scaffold00445-abinit-gene-0.18	scaffold00445:70119-74622	0	0	0	0	0	0	0	0	0	0	0	0
augustus_masked-scaffold00445-abinit-gene-0.18-mRNA-1	423	+	augustus_masked-scaffold00445-abinit-gene-0.18	scaffold00445:70119-74622	0	0	0	0	0	0	0	0	0	0	0	0
g7505.t1	613	-	augustus_masked-scaffold00445-abinit-gene-1.5	scaffold00445:89139-89751	0.107094	1.05623	0.131064	1.31396	0.134263	1.32475	0.813736	8.19331	0.18334	1.82458	1.55649	15.1833
augustus_masked-scaffold00445-abinit-gene-1.5-mRNA-1	270	-	augustus_masked-scaffold00445-abinit-gene-1.5	scaffold00445:89139-89751	0	0	1.2671	1.76576	0	0	0	0	0	0	0	0
g7511.t1	2508	-	augustus_masked-scaffold00446-abinit-gene-0.0	scaffold00446:1834-4341	0	0	0	0	0	0	0	0	0	0	0	0
augustus_masked-scaffold00446-abinit-gene-0.0-mRNA-1	2316	-	augustus_masked-scaffold00446-abinit-gene-0.0	scaffold00446:1834-4341	0	0	0	0	0	0	0	0	0	0	0	0
snap_masked-scaffold00448-abinit-gene-0.39-mRNA-1	922	+	augustus_masked-scaffold00448-abinit-gene-0.16	scaffold00448:36268-57445	20.4218	363.402	16.8618	302.795	16.8142	299.274	5.43553	97.8444	8.94033	159.889	8.35081	147.701
augustus_masked-scaffold00448-abinit-gene-0.16-mRNA-1	453	+	augustus_masked-scaffold00448-abinit-gene-0.16	scaffold00448:36268-57445	3.75004	21.5866	6.22662	36.8559	6.05209	34.8664	5.91132	35.2449	3.29023	19.2334	0.778124	4.39644
augustus_masked-scaffold00448-abinit-gene-0.3-mRNA-1	1266	-	augustus_masked-scaffold00448-abinit-gene-0.3	scaffold00448:15096-18435	3.41658	90.968	4.1364	110.806	5.82222	155.043	3.78572	101.577	3.68952	98.5641	3.23398	85.7573
maker-scaffold00448-snap-gene-1.18-mRNA-1	1113	-	augustus_masked-scaffold00448-abinit-gene-1.5	scaffold00448:91084-113163	0.275419	6.25143	0.0533822	1.22034	0.227815	5.17184	0.0532126	1.21878	0	0	0	0
maker-scaffold00448-augustus-gene-1.15-mRNA-1	1390	-	augustus_masked-scaffold00448-abinit-gene-1.5	scaffold00448:91084-113163	20.7488	618.493	18.3548	550.114	18.3091	545.844	47.7008	1431.72	29.0055	867.198	41.4431	1230.89
augustus_masked-scaffold00448-abinit-gene-1.5-mRNA-1	327	-	augustus_masked-scaffold00448-abinit-gene-1.5	scaffold00448:91084-113163	4.27292	10.9227	12.9818	35.3017	4.60085	11.8343	4.60632	12.6939	11.6428	30.8019	6.16236	15.2562
augustus_masked-scaffold00451-abinit-gene-1.1-mRNA-1	1578	-	augustus_masked-scaffold00451-abinit-gene-1.1	scaffold00451:107946-111558	0	0	0	0	0	0	0	0	0	0	0	0
g7598.t1	1706	+	augustus_masked-scaffold00453-abinit-gene-0.1	scaffold00453:30056-31761	0	0	5.75E-06	0.000219019	0	0	0.0955103	3.64147	5.06E-06	0.000192192	0.126381	4.77878
augustus_masked-scaffold00453-abinit-gene-0.1-mRNA-1	1422	+	augustus_masked-scaffold00453-abinit-gene-0.1	scaffold00453:30056-31761	0	0	0.0333311	1.02635	0	0	0	0	0.0296915	0.912097	0.000522212	0.015939
g7611.t1	821	-	augustus_masked-scaffold00454-abinit-gene-0.10	scaffold00454:64671-65491	0	0	0	0	0	0	0	0	0	0	0	0
augustus_masked-scaffold00454-abinit-gene-0.10-mRNA-1	570	-	augustus_masked-scaffold00454-abinit-gene-0.10	scaffold00454:64671-65491	0	0	0	0	0	0	0	0	0	0	0	0
augustus_masked-scaffold00454-abinit-gene-1.1-mRNA-1	621	-	augustus_masked-scaffold00454-abinit-gene-1.1	scaffold00454:112425-113181	0	0	0	0	0	0	0.443028	4.55172	0	0	0.160456	1.59817
g7616.t1	757	-	augustus_masked-scaffold00454-abinit-gene-1.1	scaffold00454:112425-113181	0	0	0	0	0.0976711	1.32475	8.22E-06	0.000113215	0	0	4.83E-06	6.49E-05
g7615.t1	8299	+	augustus_masked-scaffold00454-abinit-gene-1.6	scaffold00454:98827-109072	0	0	0	0	0	0	0.741752	153.818	0	0	0.532648	110.289
augustus_masked-scaffold00454-abinit-gene-1.6-mRNA-1	7857	+	augustus_masked-scaffold00454-abinit-gene-1.6	scaffold00454:98827-109072	61.0959	11963.7	59.5189	11664.6	60.5911	11865.1	54.0381	10592.8	46.3056	9071.62	42.0781	8235.14
g7617.t1	1692	+	augustus_masked-scaffold00455-abinit-gene-0.0	scaffold00455:816-2507	0.653773	24.5564	0.852988	32.1778	0.189369	7.11365	0.978849	36.9683	0.117312	4.4168	1.64834	61.7355
augustus_masked-scaffold00455-abinit-gene-0.0-mRNA-1	1368	+	augustus_masked-scaffold00455-abinit-gene-0.0	scaffold00455:816-2507	0.352189	10.2994	1.17489	34.5494	1.29677	37.9277	0.383065	11.2812	0.440347	12.9167	2.29691	66.9227
augustus_masked-scaffold00455-abinit-gene-1.1-mRNA-1	252	+	augustus_masked-scaffold00455-abinit-gene-1.1	scaffold00455:91846-92530	2.05805	1.84267	0	0	0	0	1.36227	1.42494	0	0	0	0
g7630.t1	685	+	augustus_masked-scaffold00455-abinit-gene-1.1	scaffold00455:91846-92530	1.91706	22.4507	0.259375	3.07972	0.226161	2.64949	12.4087	147.875	3.01516	35.5793	2.75485	31.9648
augustus_masked-scaffold00456-abinit-gene-0.1-mRNA-1	558	+	augustus_masked-scaffold00456-abinit-gene-0.1	scaffold00456:13751-71003	2.13754	18.064	2.13157	18.3602	3.39787	28.7288	2.5418	22.0041	0.923772	7.88902	1.04892	8.7511
maker-scaffold00456-snap-gene-0.35-mRNA-1	2813	+	augustus_masked-scaffold00456-abinit-gene-0.1	scaffold00456:13751-71003	0	0	0	0	0	0	0	0	0	0	0	0
g7636.t1	1139	+	augustus_masked-scaffold00456-abinit-gene-0.1	scaffold00456:13751-71003	0	0	0	0	0	0	0	0	0	0	0.88943	20.6859
g7646.t1	1905	+	augustus_masked-scaffold00456-abinit-gene-1.0	scaffold00456:107056-108960	0.210443	9.0551	0.206214	8.90667	0.521357	22.4355	0	0	0	0	0.160868	6.90461
augustus_masked-scaffold00456-abinit-gene-1.0-mRNA-1	1713	+	augustus_masked-scaffold00456-abinit-gene-1.0	scaffold00456:107056-108960	0.0672826	2.56348	0.250156	9.57164	0.0717681	2.73467	0.499077	19.1177	1.33776	51.0882	0.0496337	1.8857
g7648.t1	1142	-	augustus_masked-scaffold00457-abinit-gene-0.0	scaffold00457:1630-2771	0	0	0	0	0	0	0	0	0	0	0	0
augustus_masked-scaffold00457-abinit-gene-0.0-mRNA-1	534	-	augustus_masked-scaffold00457-abinit-gene-0.0	scaffold00457:1630-2771	0	0	0	0	0	0	0.226436	1.82073	0	0	0.103419	0.799119
augustus_masked-scaffold00457-abinit-gene-0.1-mRNA-1	525	-	augustus_masked-scaffold00457-abinit-gene-0.1	scaffold00457:17797-18621	0	0	0	0	0	0	0.0094419	0.0737394	0	0	0	0
g7650.t1	825	-	augustus_masked-scaffold00457-abinit-gene-0.1	scaffold00457:17797-18621	0.0690131	1.05623	0	0	0	0	0.11263	1.747	0	0	0	0
augustus_masked-scaffold00457-abinit-gene-0.4-mRNA-1	534	-	augustus_masked-scaffold00457-abinit-gene-0.4	scaffold00457:35707-36421	0	0	0	0	0	0	0.339649	2.73106	0.230258	1.82455	0.354543	2.73956
g7652.t1	715	-	augustus_masked-scaffold00457-abinit-gene-0.4	scaffold00457:35707-36421	0	0	0	0	0	0	3.24E-06	4.11E-05	2.56E-06	3.22E-05	0.166097	2.05515
augustus_masked-scaffold00457-abinit-gene-1.2-mRNA-1	2094	+	augustus_masked-scaffold00457-abinit-gene-1.2	scaffold00457:113922-116015	3.60495	172.607	3.02306	145.237	3.32284	159.113	3.64552	175.301	3.07666	147.587	3.39715	162.291
augustus_masked-scaffold00457-abinit-gene-1.3-mRNA-1	1454	-	augustus_masked-scaffold00457-abinit-gene-1.3	scaffold00457:91318-98821	3.86357	121.515	5.1991	164.365	7.13904	224.563	5.05212	159.937	7.34093	231.537	4.19797	131.579
g7697.t1	1203	-	augustus_masked-scaffold00460-abinit-gene-0.10	scaffold00460:61129-62331	0	0	0	0	0	0	0.180526	4.55184	0	0	0.0641829	1.59818
augustus_masked-scaffold00460-abinit-gene-0.10-mRNA-1	927	-	augustus_masked-scaffold00460-abinit-gene-0.10	scaffold00460:61129-62331	0	0	0	0	0	0	0	0	0	0	3.49E-06	6.21E-05
augustus_masked-scaffold00460-abinit-gene-1.6-mRNA-1	234	-	augustus_masked-scaffold00460-abinit-gene-1.6	scaffold00460:98703-98936	0	0	0	0	0	0	0	0	0	0	0	0
augustus_masked-scaffold00461-abinit-gene-0.14-mRNA-1	4350	+	augustus_masked-scaffold00461-abinit-gene-0.14	scaffold00461:41472-50498	0	0	0	0	0	0	0	0	0	0	0	0
augustus_masked-scaffold00461-abinit-gene-0.16-mRNA-1	489	-	augustus_masked-scaffold00461-abinit-gene-0.16	scaffold00461:62171-63741	0	0	2.47E-05	0.000168675	0	0	0	0	0	0	0	0
g7715.t1	791	-	augustus_masked-scaffold00461-abinit-gene-0.16	scaffold00461:62171-63741	0	0	0.211005	3.07955	0	0	0	0	0	0	0	0
augustus_masked-scaffold00461-abinit-gene-0.17-mRNA-1	1523	-	augustus_masked-scaffold00461-abinit-gene-0.17	scaffold00461:65772-73951	1.16747	38.7865	2.39681	80.0182	2.74526	91.2162	6.10295	204.014	6.5769	219.089	3.26781	108.213
g7716.t1	2012	-	augustus_masked-scaffold00461-abinit-gene-0.17	scaffold00461:65772-73951	6.44413	294.984	4.62698	212.555	5.09717	233.346	13.4412	618.047	15.85	726.955	13.8691	633.369
augustus_masked-scaffold00461-abinit-gene-0.19-mRNA-1	309	+	augustus_masked-scaffold00461-abinit-gene-0.19	scaffold00461:81770-82078	0	0	0	0	0	0	0	0	0	0	0	0
augustus_masked-scaffold00464-abinit-gene-0.0-mRNA-1	297	+	augustus_masked-scaffold00464-abinit-gene-0.0	scaffold00464:108-589	0	0	0	0	0	0	0	0	0	0	0	0
g7746.t1	482	+	augustus_masked-scaffold00464-abinit-gene-0.0	scaffold00464:108-589	0.162491	1.05623	0	0	0.407327	2.64949	2.17199	14.5659	0.830684	5.47374	4.87491	31.1656
augustus_masked-scaffold00464-abinit-gene-1.1-mRNA-1	255	+	augustus_masked-scaffold00464-abinit-gene-1.1	scaffold00464:105936-106323	0	0	0	0	0	0	0.589826	0.651697	0	0	0	0
g7760.t1	388	+	augustus_masked-scaffold00464-abinit-gene-1.1	scaffold00464:105936-106323	0	0	0	0	0	0	0.271987	1.16904	0	0	0	0
augustus_masked-scaffold00465-abinit-gene-0.1-mRNA-1	672	-	augustus_masked-scaffold00465-abinit-gene-0.1	scaffold00465:9728-10801	3.15103	35.8501	2.98794	34.4805	2.89672	32.9686	2.312	26.7806	4.34171	49.7839	3.79367	42.7524
g7763.t1	1074	-	augustus_masked-scaffold00465-abinit-gene-0.1	scaffold00465:9728-10801	10.08	218.702	8.70744	190.339	9.22484	200.187	6.75758	148.01	10.4868	228.464	11.4193	246.529
g7770.t1	1611	+	augustus_masked-scaffold00465-abinit-gene-0.12	scaffold00465:65846-67456	4.58E-07	1.63E-05	0	0	0.0746228	2.64805	6.21E-07	2.22E-05	0	0	6.50E-07	2.30E-05
augustus_masked-scaffold00465-abinit-gene-0.12-mRNA-1	972	+	augustus_masked-scaffold00465-abinit-gene-0.12	scaffold00465:65846-67456	0.055362	1.05622	0.16006	3.07972	7.56E-05	0.00144199	0.0944137	1.82071	0	0	0.0421231	0.799096
g7781.t1	619	-	augustus_masked-scaffold00466-abinit-gene-0.9	scaffold00466:34353-34971	0	0	0	0	0	0	0	0	0	0	0	0
augustus_masked-scaffold00466-abinit-gene-0.9-mRNA-1	441	-	augustus_masked-scaffold00466-abinit-gene-0.9	scaffold00466:34353-34971	0	0	0	0	0	0	0	0	0	0	0	0
augustus_masked-scaffold00467-abinit-gene-0.1-mRNA-1	1155	+	augustus_masked-scaffold00467-abinit-gene-0.1	scaffold00467:1296-7095	0	0	0.0857659	2.05312	0.0557069	1.32472	0	0	0.11468	2.73687	0.168817	3.9956
augustus_masked-scaffold00467-abinit-gene-0.4-mRNA-1	273	+	augustus_masked-scaffold00467-abinit-gene-0.4	scaffold00467:31875-44734	0.923898	1.20449	0.826088	1.20404	0	0	0	0	0.719191	0.998386	0	0
maker-scaffold00467-snap-gene-0.37-mRNA-1	435	+	augustus_masked-scaffold00467-abinit-gene-0.4	scaffold00467:31875-44734	16.0181	84.8152	18.0691	98.6163	15.8321	83.9103	13.9162	76.5498	14.2671	76.8183	20.8993	108.457
augustus_masked-scaffold00468-abinit-gene-0.12-mRNA-1	1008	+	augustus_masked-scaffold00468-abinit-gene-0.12	scaffold00468:71728-72735	9.56685	191.361	12.4397	250.847	8.4947	169.95	2.88275	58.2561	3.74642	75.2718	3.42787	68.1962
augustus_masked-scaffold00469-abinit-gene-0.7-mRNA-1	204	-	augustus_masked-scaffold00469-abinit-gene-0.7	scaffold00469:66681-68131	0	0	10.9546	3.43748	0	0	4.16015	1.28938	0	0	1.91567	0.484176
g7818.t1	1451	-	augustus_masked-scaffold00469-abinit-gene-0.7	scaffold00469:66681-68131	1.00996	31.687	0.704785	22.2268	1.05545	33.1186	1.31403	41.4979	0.898847	28.281	1.39022	43.4674
augustus_masked-scaffold00469-abinit-gene-1.1-mRNA-1	3822	+	augustus_masked-scaffold00469-abinit-gene-1.1	scaffold00469:114299-120085	3.76536	347.313	2.77421	256.341	0.000119504	0.0110234	14.2704	1319.23	0.669333	61.7982	22.2893	2053.53
snap_masked-scaffold00470-abinit-gene-0.34-mRNA-1	561	+	augustus_masked-scaffold00470-abinit-gene-0.4	scaffold00470:9353-16277	0	0	0	0	0	0	0	0	0	0	0	0
augustus_masked-scaffold00470-abinit-gene-0.4-mRNA-1	564	+	augustus_masked-scaffold00470-abinit-gene-0.4	scaffold00470:9353-16277	0	0	0.117089	1.02657	0	0	0	0	0	0	0.0940471	0.799119
snap_masked-scaffold00470-abinit-gene-0.45-mRNA-1	318	+	augustus_masked-scaffold00470-abinit-gene-0.4	scaffold00470:9353-16277	0	0	0	0	0	0	0	0	0	0	0	0
augustus_masked-scaffold00470-abinit-gene-0.7-mRNA-1	1075	-	augustus_masked-scaffold00470-abinit-gene-0.7	scaffold00470:24189-26572	0.0276241	0.600063	0	0	0	0	0.102232	2.2418	0	0	0.0671534	1.45149
augustus_masked-scaffold00471-abinit-gene-0.1-mRNA-1	387	+	augustus_masked-scaffold00471-abinit-gene-0.1	scaffold00471:36602-36988	0	0	0	0	0	0	0	0	0	0	0	0
augustus_masked-scaffold00472-abinit-gene-0.0-mRNA-1	1299	-	augustus_masked-scaffold00472-abinit-gene-0.0	scaffold00472:9941-12241	1.62888	44.7495	2.05285	56.7309	2.56168	70.3864	3.17372	87.8442	2.11784	58.3713	16.9834	464.747
g7848.t1	2301	-	augustus_masked-scaffold00472-abinit-gene-0.0	scaffold00472:9941-12241	0.36998	19.6808	1.16858	62.3516	0.619263	32.9438	1.57706	84.2152	0.428322	22.8224	7.06636	375.127
augustus_masked-scaffold00472-abinit-gene-1.3-mRNA-1	906	+	augustus_masked-scaffold00472-abinit-gene-1.3	scaffold00472:91116-92946	0.754274	13.1124	0.262515	4.60629	0.477515	8.30313	0.103509	1.82073	0.237197	4.1446	0.162592	2.80899
g7855.t1	1831	+	augustus_masked-scaffold00472-abinit-gene-1.3	scaffold00472:91116-92946	0.220488	9.06851	0.261367	10.7923	0.0557903	2.29484	0	0	0.0765123	3.15371	0.0678878	2.78485
augustus_masked-scaffold00474-abinit-gene-0.4-mRNA-1	618	-	augustus_masked-scaffold00474-abinit-gene-0.4	scaffold00474:47787-49511	85.6592	855.828	77.8554	790.519	82.5795	825.395	177.147	1806.38	136.707	1378.04	152.07	1502.94
g7871.t1	1725	-	augustus_masked-scaffold00474-abinit-gene-0.4	scaffold00474:47787-49511	50.0707	1923.12	35.5566	1371.44	42.0039	1613.46	79.7048	3077.74	62.5963	2409.79	70.2981	2692.43
augustus_masked-scaffold00474-abinit-gene-0.5-mRNA-1	621	-	augustus_masked-scaffold00474-abinit-gene-0.5	scaffold00474:61222-62461	0	0	6.28E-05	0.000642231	0	0	0	0	0	0	0	0
g7872.t1	1240	-	augustus_masked-scaffold00474-abinit-gene-0.5	scaffold00474:61222-62461	0	0	0.117879	3.07908	0	0	0	0	0	0	0	0
augustus_masked-scaffold00474-abinit-gene-1.0-mRNA-1	531	+	augustus_masked-scaffold00474-abinit-gene-1.0	scaffold00474:108842-109372	0	0	0	0	0	0	0	0	0	0	0	0
augustus_masked-scaffold00478-abinit-gene-0.15-mRNA-1	111	-	augustus_masked-scaffold00478-abinit-gene-0.15	scaffold00478:69779-69889	0	0	0	0	0	0	0	0	0	0	0	0
augustus_masked-scaffold00478-abinit-gene-0.16-mRNA-1	888	+	augustus_masked-scaffold00478-abinit-gene-0.16	scaffold00478:76465-78077	0	0	0	0	0	0	0	0	0	0	0	0
augustus_masked-scaffold00479-abinit-gene-1.0-mRNA-1	780	+	augustus_masked-scaffold00479-abinit-gene-1.0	scaffold00479:103388-107447	8.0619	114.073	8.81043	126.097	5.69798	80.6478	28.0894	403.243	10.7639	153.265	13.4308	188.592
augustus_masked-scaffold00479-abinit-gene-1.1-mRNA-1	1125	+	augustus_masked-scaffold00479-abinit-gene-1.1	scaffold00479:109845-112224	0	0	0	0	0	0	0	0	0	0	0	0
g7943.t1	1635	+	augustus_masked-scaffold00480-abinit-gene-0.5	scaffold00480:34536-37994	0.406406	14.6704	0.173988	6.30889	0	0	0.159292	5.7829	6.50E-05	0.00235383	0.105535	3.79821
augustus_masked-scaffold00480-abinit-gene-0.5-mRNA-1	1371	+	augustus_masked-scaffold00480-abinit-gene-0.5	scaffold00480:34536-37994	0.615281	18.0406	1.55455	45.8335	0.665242	19.5082	0.152903	4.51474	0.31546	9.27769	0.617415	18.0365
augustus_masked-scaffold00481-abinit-gene-0.0-mRNA-1	411	+	augustus_masked-scaffold00481-abinit-gene-0.0	scaffold00481:3054-5561	6.20088	29.023	21.0392	101.901	19.9751	93.6091	0.65933	3.22151	11.4124	54.4362	0.929975	4.25642
augustus_masked-scaffold00481-abinit-gene-0.5-mRNA-1	2476	+	augustus_masked-scaffold00481-abinit-gene-0.5	scaffold00481:46816-52384	0.997118	57.5203	1.29756	75.0625	2.76405	159.46	1.86823	108.157	1.33858	77.3375	2.43562	140.24
g7956.t1	3520	+	augustus_masked-scaffold00481-abinit-gene-0.5	scaffold00481:46816-52384	1.99457	168.514	2.25425	190.82	1.54644	130.659	2.27015	192.264	2.10585	178.104	3.18694	268.909
augustus_masked-scaffold00481-abinit-gene-0.7-mRNA-1	828	-	augustus_masked-scaffold00481-abinit-gene-0.7	scaffold00481:79459-81595	0	0	0	0	0	0	0	0	0	0	0	0
g7977.t1	2026	-	augustus_masked-scaffold00483-abinit-gene-0.3	scaffold00483:20076-22101	0.0285051	1.31508	0.0364552	1.68779	0.272188	12.5585	0	0	1.48E-05	0.000682545	0.120385	5.54098
augustus_masked-scaffold00483-abinit-gene-0.3-mRNA-1	1650	-	augustus_masked-scaffold00483-abinit-gene-0.3	scaffold00483:20076-22101	0	0	0	0	0	0	0.220779	8.10014	0	0	0	0
augustus_masked-scaffold00483-abinit-gene-1.2-mRNA-1	1464	-	augustus_masked-scaffold00483-abinit-gene-1.2	scaffold00483:93982-95565	0	0	0	0	0	0	0.0285234	0.910303	0	0	0	0
g7991.t1	1392	-	augustus_masked-scaffold00484-abinit-gene-0.4	scaffold00484:13749-27166	0	0	0.335037	10.0587	0	0	0.19104	5.74381	0	0	0.155942	4.63958
augustus_masked-scaffold00484-abinit-gene-0.4-mRNA-1	907	-	augustus_masked-scaffold00484-abinit-gene-0.4	scaffold00484:13749-27166	1.59299	27.7336	2.24949	39.529	0.681307	11.8642	1.03616	18.2529	0.846591	14.8145	2.29545	39.7157
augustus_masked-scaffold00485-abinit-gene-0.0-mRNA-1	1803	+	augustus_masked-scaffold00485-abinit-gene-0.0	scaffold00485:754-7082	0	0	0.22089	8.96218	0.203481	8.22357	0	0	0.0450351	1.8239	0.0399449	1.60988
augustus_masked-scaffold00485-abinit-gene-0.10-mRNA-1	2105	-	augustus_masked-scaffold00485-abinit-gene-0.10	scaffold00485:61208-65025	3.23923	156.011	2.90502	140.386	2.14719	103.424	50.2531	2430.69	10.2187	493.073	20.5937	989.628
augustus_masked-scaffold00485-abinit-gene-0.2-mRNA-1	1134	-	augustus_masked-scaffold00485-abinit-gene-0.2	scaffold00485:18108-20681	4.4639	103.727	3.29538	77.1106	4.01163	93.2346	23.785	557.591	7.55386	176.202	13.205	305.42
g8008.t1	1507	-	augustus_masked-scaffold00485-abinit-gene-0.2	scaffold00485:18108-20681	2.89768	95.0786	5.11313	168.603	1.82617	59.9278	17.5487	579.423	7.42222	244.2	8.99329	294.118
augustus_masked-scaffold00485-abinit-gene-0.6-mRNA-1	2187	-	augustus_masked-scaffold00485-abinit-gene-0.6	scaffold00485:30035-33086	0	0	0	0	0	0	0	0	0	0	0	0
augustus_masked-scaffold00485-abinit-gene-0.8-mRNA-1	1332	+	augustus_masked-scaffold00485-abinit-gene-0.8	scaffold00485:48568-51515	0	0	0	0	0	0	5.27759	150.547	0.000237856	0.00675721	0.250035	7.05394
g8013.t1	1613	+	augustus_masked-scaffold00485-abinit-gene-0.8	scaffold00485:48568-51515	0	0	0	0	0	0	4.66451	166.705	0	0	0.203087	7.19439
augustus_masked-scaffold00485-abinit-gene-0.9-mRNA-1	729	-	augustus_masked-scaffold00485-abinit-gene-0.9	scaffold00485:53457-54892	1.5765	20.243	1.43858	18.706	2.03638	26.1564	0.430501	5.61654	0.255029	3.29743	0.00573401	0.0730089
augustus_masked-scaffold00486-abinit-gene-0.11-mRNA-1	1059	-	augustus_masked-scaffold00486-abinit-gene-0.11	scaffold00486:69938-71471	0	0	0	0	0	0	0.218582	4.70339	0.21314	4.56137	3.45E-06	7.32E-05
g8029.t1	1389	-	augustus_masked-scaffold00486-abinit-gene-0.11	scaffold00486:69938-71471	0	0	0	0	0	0	0.632439	18.9662	2.71E-06	8.10E-05	0.107714	3.1964
augustus_masked-scaffold00486-abinit-gene-0.7-mRNA-1	830	-	augustus_masked-scaffold00486-abinit-gene-0.7	scaffold00486:50947-51921	1.1311	17.4565	0.287442	4.48288	0.180379	2.78455	0	0	0.383768	5.95697	0.400249	6.13394
augustus_masked-scaffold00487-abinit-gene-0.3-mRNA-1	2076	-	augustus_masked-scaffold00487-abinit-gene-0.3	scaffold00487:18966-21721	0.044548	2.1124	0.220683	10.5003	0.0838033	3.97416	0.576182	27.4403	0.24053	11.427	0.127562	6.03503
g8035.t1	2756	-	augustus_masked-scaffold00487-abinit-gene-0.3	scaffold00487:18966-21721	1.07E-06	6.97E-05	0.0595307	3.87169	1.13E-06	7.33E-05	0.739396	48.1201	0.413913	26.8892	0.363342	23.5324
g8051.t1	1466	-	augustus_masked-scaffold00489-abinit-gene-0.1	scaffold00489:2905-5671	0	0	0	0	0	0	0	0	0	0	0	0
augustus_masked-scaffold00489-abinit-gene-0.1-mRNA-1	1278	-	augustus_masked-scaffold00489-abinit-gene-0.1	scaffold00489:2905-5671	0	0	0	0	0	0	0	0	0	0	0	0
augustus_masked-scaffold00489-abinit-gene-0.12-mRNA-1	318	+	augustus_masked-scaffold00489-abinit-gene-0.12	scaffold00489:64689-65006	0	0	0.321178	0.802554	0	0	0	0	0.376196	0.912289	0	0
augustus_masked-scaffold00489-abinit-gene-0.13-mRNA-1	732	-	augustus_masked-scaffold00489-abinit-gene-0.13	scaffold00489:66290-71107	0	0	0	0	0	0	0.445191	5.84247	0.77626	10.0965	1.05758	13.5471
g8056.t1	651	-	augustus_masked-scaffold00489-abinit-gene-0.8	scaffold00489:48571-49461	0	0	0	0	0	0	0	0	0	0	0	0
augustus_masked-scaffold00489-abinit-gene-0.8-mRNA-1	420	-	augustus_masked-scaffold00489-abinit-gene-0.8	scaffold00489:48571-49461	0	0	0	0	0	0	0	0	0	0	0	0
augustus_masked-scaffold00490-abinit-gene-0.3-mRNA-1	969	-	augustus_masked-scaffold00490-abinit-gene-0.3	scaffold00490:21220-22721	0.222346	4.22487	0.0979706	1.87751	0.300441	5.71002	1.48E-05	0.000283662	0.477088	9.10785	0.966045	18.252
g8065.t1	1413	-	augustus_masked-scaffold00490-abinit-gene-0.3	scaffold00490:21220-22721	2.11E-06	6.41E-05	0.173698	5.3085	0.117199	3.5632	0.62465	19.1174	0.239875	7.31336	0.136125	4.12338
augustus_masked-scaffold00490-abinit-gene-0.8-mRNA-1	1203	-	augustus_masked-scaffold00490-abinit-gene-0.8	scaffold00490:65752-72701	4.54254	113.601	3.7423	94.1967	2.77415	69.3879	2.97839	75.0979	9.92985	249.213	4.51883	112.52
augustus_masked-scaffold00491-abinit-gene-0.10-mRNA-1	765	+	augustus_masked-scaffold00491-abinit-gene-0.10	scaffold00491:50952-51716	34.4185	473.758	33.8606	471.584	20.438	281.405	14.6793	205.079	27.4589	380.409	11.9102	162.654
augustus_masked-scaffold00491-abinit-gene-0.11-mRNA-1	537	-	augustus_masked-scaffold00491-abinit-gene-0.11	scaffold00491:54760-55411	0	0	0	0	0	0	0.000135201	0.00109754	0	0	0.0825986	0.644601
g8085.t1	652	-	augustus_masked-scaffold00491-abinit-gene-0.11	scaffold00491:54760-55411	0	0	0	0	0	0	2.38481	26.3996	0	0	0.980205	10.5431
g8086.t1	2331	+	augustus_masked-scaffold00491-abinit-gene-0.12	scaffold00491:62436-64766	0.146768	7.92023	0.559072	30.2609	0.3592	19.3855	8.93E-06	0.000483971	0.123791	6.69135	0.332331	17.8982
augustus_masked-scaffold00491-abinit-gene-0.12-mRNA-1	2049	+	augustus_masked-scaffold00491-abinit-gene-0.12	scaffold00491:62436-64766	0.305203	14.2607	0.274168	12.8552	0.378935	17.7074	0.155172	7.28245	0.0909146	4.25612	0.404597	18.8613
augustus_masked-scaffold00491-abinit-gene-0.4-mRNA-1	1314	-	augustus_masked-scaffold00491-abinit-gene-0.4	scaffold00491:17970-19471	4.25E-05	0.00118463	2.15E-05	0.000603257	0.733279	20.4304	0.212496	5.96342	0.000100145	0.00279874	0.267377	7.41966
g8079.t1	1502	-	augustus_masked-scaffold00491-abinit-gene-0.4	scaffold00491:17970-19471	1.97129	64.4291	1.71894	56.4609	1.52293	49.7811	0.372272	12.2439	1.25257	41.0502	1.75925	57.309
g8083.t1	1242	+	augustus_masked-scaffold00491-abinit-gene-0.9	scaffold00491:39316-40557	8.84668	230.097	7.80541	204.283	7.92107	206.054	6.75584	177.107	9.75915	254.699	7.38524	191.289
augustus_masked-scaffold00491-abinit-gene-0.9-mRNA-1	1020	+	augustus_masked-scaffold00491-abinit-gene-0.9	scaffold00491:39316-40557	1.04808	21.2872	0.000239742	0.00490828	0.681944	13.8535	4.90115	100.555	0.394118	8.03989	3.98025	80.4118
g8093.t1	753	-	augustus_masked-scaffold00491-abinit-gene-1.2	scaffold00491:111689-112441	0	0	0	0	0	0	0.35131	4.79981	2.33E-06	3.16E-05	0.059865	0.799119
augustus_masked-scaffold00491-abinit-gene-1.2-mRNA-1	558	-	augustus_masked-scaffold00491-abinit-gene-1.2	scaffold00491:111689-112441	0	0	0	0	0	0	0.0765166	0.662396	0.320473	2.73684	0	0
augustus_masked-scaffold00493-abinit-gene-1.4-mRNA-1	324	-	augustus_masked-scaffold00493-abinit-gene-1.4	scaffold00493:111803-112126	0	0	0	0	0	0	0	0	0	0	0	0
augustus_masked-scaffold00494-abinit-gene-0.12-mRNA-1	912	-	augustus_masked-scaffold00494-abinit-gene-0.12	scaffold00494:70604-71831	0.0898867	1.57645	0.0897172	1.58806	4.44E-06	7.80E-05	0.239622	4.25189	0.464304	8.18443	0.445032	7.75702
g8129.t1	1228	-	augustus_masked-scaffold00494-abinit-gene-0.12	scaffold00494:70604-71831	1.25626	32.223	0.256639	6.62452	0.206552	5.29891	1.52559	39.4457	2.30486	59.325	1.35448	34.5963
g8120.t1	749	-	augustus_masked-scaffold00494-abinit-gene-0.2	scaffold00494:8383-9131	7.67227	102.455	4.17723	56.4615	5.35532	71.5363	1.34273	18.2073	1.35725	18.2456	4.04205	53.541
augustus_masked-scaffold00494-abinit-gene-0.2-mRNA-1	558	-	augustus_masked-scaffold00494-abinit-gene-0.2	scaffold00494:8383-9131	0	0	0	0	0	0	0	0	2.21E-05	0.000188482	0	0
augustus_masked-scaffold00494-abinit-gene-0.5-mRNA-1	512	+	augustus_masked-scaffold00494-abinit-gene-0.5	scaffold00494:26790-30157	0	0	0	0	0	0	0	0	0	0	0	0
augustus_masked-scaffold00494-abinit-gene-0.6-mRNA-1	1941	+	augustus_masked-scaffold00494-abinit-gene-0.6	scaffold00494:35326-40375	8.68877	381.897	0.0195723	0.863442	7.19406	316.229	23.637	1043.79	6.76366	297.886	17.2518	756.405
g8125.t1	2275	+	augustus_masked-scaffold00494-abinit-gene-0.6	scaffold00494:35326-40375	20.5194	1077.82	29.6764	1563.63	20.4594	1074.75	73.2923	3864.91	36.6968	1930.84	36.3506	1905.46
augustus_masked-scaffold00494-abinit-gene-0.7-mRNA-1	2229	-	augustus_masked-scaffold00494-abinit-gene-0.7	scaffold00494:42568-46926	0	0	0	0	0.181012	9.295	0	0	0.0749734	3.85627	0	0
augustus_masked-scaffold00495-abinit-gene-0.6-mRNA-1	1838	+	augustus_masked-scaffold00495-abinit-gene-0.6	scaffold00495:31349-34279	7.07573	292.291	5.43201	225.273	5.0481	208.552	3.47922	144.439	2.63338	109.017	4.13751	170.47
augustus_masked-scaffold00496-abinit-gene-0.8-mRNA-1	1032	-	augustus_masked-scaffold00496-abinit-gene-0.8	scaffold00496:59836-60867	0	0	0	0	0	0	0.071173	1.48215	0.0440554	0.912289	0.0254616	0.522236
augustus_masked-scaffold00497-abinit-gene-0.11-mRNA-1	1241	+	augustus_masked-scaffold00497-abinit-gene-0.11	scaffold00497:83051-86885	21.9417	570.126	18.8228	492.146	18.9264	491.856	7.6145	199.422	15.8277	412.672	12.4374	321.828
augustus_masked-scaffold00497-abinit-gene-0.9-mRNA-1	1728	+	augustus_masked-scaffold00497-abinit-gene-0.9	scaffold00497:72025-73752	2.72811	104.992	2.89771	111.99	3.71376	142.94	7.394	286.083	5.2652	203.102	4.61941	177.28
augustus_masked-scaffold00498-abinit-gene-0.0-mRNA-1	609	-	augustus_masked-scaffold00498-abinit-gene-0.0	scaffold00498:3176-4001	0	0	0	0	0	0	1.34E-05	0.000133645	0	0	0	0
g8171.t1	826	-	augustus_masked-scaffold00498-abinit-gene-0.0	scaffold00498:3176-4001	0	0	0	0	0	0	0.234372	3.64134	0	0	0.0524955	0.799119
augustus_masked-scaffold00498-abinit-gene-0.4-mRNA-1	507	+	augustus_masked-scaffold00498-abinit-gene-0.4	scaffold00498:24874-25742	0	0	0	0	0	0	1.45637	10.7011	0	0	0	0
g8198.t1	1165	-	augustus_masked-scaffold00499-abinit-gene-1.5	scaffold00499:96187-97351	2.34936	56.4615	5.80746	140.514	15.4693	371.832	9.17063	222.285	9.39289	226.574	12.79	305.999
augustus_masked-scaffold00499-abinit-gene-1.5-mRNA-1	771	-	augustus_masked-scaffold00499-abinit-gene-1.5	scaffold00499:96187-97351	5.24668	73.0266	14.2066	200.047	29.0376	404.283	32.1776	454.498	21.3499	299.065	25.5723	353.173
augustus_masked-scaffold00500-abinit-gene-0.11-mRNA-1	279	+	augustus_masked-scaffold00500-abinit-gene-0.11	scaffold00500:70142-70743	0	0	0	0	0	0	0	0	0	0	0	0
augustus_masked-scaffold00500-abinit-gene-0.5-mRNA-1	1170	-	augustus_masked-scaffold00500-abinit-gene-0.5	scaffold00500:45242-49488	0	0	0	0	0	0	0	0	0	0	0	0
augustus_masked-scaffold00500-abinit-gene-0.9-mRNA-1	312	+	augustus_masked-scaffold00500-abinit-gene-0.9	scaffold00500:61822-62133	0	0	0	0	0	0	0	0	0	0	0	0
g8218.t1	1227	+	augustus_masked-scaffold00501-abinit-gene-0.3	scaffold00501:26616-27963	5.31E-07	1.36E-05	5.45E-07	1.41E-05	0	0	4.05E-07	1.05E-05	0	0	0	0
augustus_masked-scaffold00501-abinit-gene-0.3-mRNA-1	755	+	augustus_masked-scaffold00501-abinit-gene-0.3	scaffold00501:26616-27963	0.0781927	1.05622	0.0750929	1.02656	0.196084	2.64949	0.0663818	0.910357	0	0	0	0
g8227.t1	1800	-	augustus_masked-scaffold00502-abinit-gene-0.1	scaffold00502:7348-12011	0	0	0	0	0	0	6.76E-06	0.000274105	0	0	0	0
augustus_masked-scaffold00502-abinit-gene-0.1-mRNA-1	1545	-	augustus_masked-scaffold00502-abinit-gene-0.1	scaffold00502:7348-12011	0	0	0	0	0	0	0.0267726	0.910093	0	0	0	0
augustus_masked-scaffold00502-abinit-gene-0.10-mRNA-1	1518	+	augustus_masked-scaffold00502-abinit-gene-0.10	scaffold00502:58106-59910	0	0	0	0	0	0	0.0273318	0.910159	0	0	0	0
g8233.t1	1805	+	augustus_masked-scaffold00502-abinit-gene-0.10	scaffold00502:58106-59910	0	0	0	0	0	0	5.12E-06	0.000208242	0	0	0	0
augustus_masked-scaffold00503-abinit-gene-0.12-mRNA-1	333	-	augustus_masked-scaffold00503-abinit-gene-0.12	scaffold00503:53789-54291	0	0	0	0	0	0	0	0	0	0	0	0
g8247.t1	503	-	augustus_masked-scaffold00503-abinit-gene-0.12	scaffold00503:53789-54291	0	0	0	0	0	0	0	0	0	0	0	0
augustus_masked-scaffold00503-abinit-gene-1.1-mRNA-1	861	+	augustus_masked-scaffold00503-abinit-gene-1.1	scaffold00503:107936-109210	0.0650811	1.0562	0	0	0	0	0.110782	1.8207	0.0559038	0.912245	1.49E-05	0.000239994
g8253.t1	1275	+	augustus_masked-scaffold00503-abinit-gene-1.1	scaffold00503:107936-109210	1.28E-06	3.43E-05	0	0	0	0	1.25E-06	3.39E-05	1.64E-06	4.41E-05	0.0597414	1.598
g8260.t1	998	-	augustus_masked-scaffold00504-abinit-gene-0.4	scaffold00504:43964-44961	36.0413	711.664	36.3618	723.906	51.5349	1017.81	80.4971	1606.07	92.0815	1826.43	54.1258	1062.92
augustus_masked-scaffold00504-abinit-gene-0.4-mRNA-1	726	-	augustus_masked-scaffold00504-abinit-gene-0.4	scaffold00504:43964-44961	50.0023	638.204	56.8505	734.854	75.6084	965.335	94.8871	1230.64	106.256	1365.67	92.3088	1168.22
augustus_masked-scaffold00504-abinit-gene-0.7-mRNA-1	312	-	augustus_masked-scaffold00504-abinit-gene-0.7	scaffold00504:64258-64801	6.37556	13.9658	3.08277	7.25515	11.1687	24.7	3.30694	7.89264	3.70031	8.43583	13.4248	28.4683
g8262.t1	544	-	augustus_masked-scaffold00504-abinit-gene-0.7	scaffold00504:64258-64801	24.5119	198.337	14.2943	117.987	12.1673	98.5013	22.3085	185.105	52.2746	427.638	43.1782	344.72
augustus_masked-scaffold00504-abinit-gene-1.1-mRNA-1	519	+	augustus_masked-scaffold00504-abinit-gene-1.1	scaffold00504:110566-111254	0	0	0	0	0	0	0	0	0	0	0	0
g8267.t1	689	+	augustus_masked-scaffold00504-abinit-gene-1.1	scaffold00504:110566-111254	0	0	0	0	0	0	0	0	0	0	0	0
augustus_masked-scaffold00504-abinit-gene-1.5-mRNA-1	420	+	augustus_masked-scaffold00504-abinit-gene-1.5	scaffold00504:99548-101287	0	0	0	0	0	0	0	0	0	0	0	0
g8269.t1	498	-	augustus_masked-scaffold00505-abinit-gene-0.0	scaffold00505:12934-13431	0	0	0	0	0	0	0.383753	2.7311	0	0	0	0
augustus_masked-scaffold00505-abinit-gene-0.0-mRNA-1	213	-	augustus_masked-scaffold00505-abinit-gene-0.0	scaffold00505:12934-13431	0	0	0	0	0	0	0	0	0	0	0	0
augustus_masked-scaffold00507-abinit-gene-0.0-mRNA-1	837	+	augustus_masked-scaffold00507-abinit-gene-0.0	scaffold00507:13306-14298	0	0	0.130136	2.05296	0	0	0	0	0	0	0.0515278	0.798938
g8293.t1	993	+	augustus_masked-scaffold00507-abinit-gene-0.0	scaffold00507:13306-14298	0	0	9.24E-06	0.000182817	0	0	0	0	0	0	9.25E-06	0.000180547
augustus_masked-scaffold00507-abinit-gene-0.11-mRNA-1	1719	-	augustus_masked-scaffold00507-abinit-gene-0.11	scaffold00507:54229-58961	0	0	0	0	0	0	0	0	0	0	0	0
augustus_masked-scaffold00507-abinit-gene-0.16-mRNA-1	1542	+	augustus_masked-scaffold00507-abinit-gene-0.16	scaffold00507:78076-79915	0	0	0	0	0	0	0	0	0	0	9.31E-07	3.13E-05
g8305.t1	1840	+	augustus_masked-scaffold00507-abinit-gene-0.16	scaffold00507:78076-79915	0	0	0	0	0	0	0	0	0	0	0.0387422	1.59821
augustus_masked-scaffold00507-abinit-gene-1.0-mRNA-1	1542	+	augustus_masked-scaffold00507-abinit-gene-1.0	scaffold00507:106144-107685	0	0	0	0	0	0	0.0536799	1.82064	0	0	0	0
g8311.t1	629	+	augustus_masked-scaffold00508-abinit-gene-0.1	scaffold00508:8776-9404	0.719684	7.39364	0.976619	10.192	1.14254	11.7425	2.95363	30.9525	1.43911	14.9129	2.31605	23.544
augustus_masked-scaffold00508-abinit-gene-0.1-mRNA-1	357	+	augustus_masked-scaffold00508-abinit-gene-0.1	scaffold00508:8776-9404	0	0	2.09245	7.25969	0.0543423	0.180195	0	0	0.175509	0.596006	1.12858	3.62607
augustus_masked-scaffold00508-abinit-gene-0.12-mRNA-1	615	-	augustus_masked-scaffold00508-abinit-gene-0.12	scaffold00508:81963-83031	0.000339311	0.00336396	0	0	0	0	0	0	0.246531	2.46611	0	0
g8319.t1	1069	-	augustus_masked-scaffold00508-abinit-gene-0.12	scaffold00508:81963-83031	0.231738	4.99822	0.127585	2.77256	0	0	0	0	0	0	0.101788	2.18442
augustus_masked-scaffold00508-abinit-gene-0.2-mRNA-1	345	-	augustus_masked-scaffold00508-abinit-gene-0.2	scaffold00508:24996-25716	0.568844	1.70896	0.412538	1.30666	0	0	1.78068	5.70964	0.269338	0.83326	0.836222	2.43768
augustus_masked-scaffold00508-abinit-gene-0.7-mRNA-1	651	+	augustus_masked-scaffold00508-abinit-gene-0.7	scaffold00508:58826-60722	0	0	0	0	0	0	0	0	0	0	0	0
g8316.t1	917	+	augustus_masked-scaffold00508-abinit-gene-0.7	scaffold00508:58826-60722	0	0	0	0	0	0	0.45843	8.19331	0	0	0.136534	2.39736
augustus_masked-scaffold00508-abinit-gene-0.8-mRNA-1	654	+	augustus_masked-scaffold00508-abinit-gene-0.8	scaffold00508:61354-63458	1.49489	16.317	7.24568	80.2663	4.44237	48.5076	9.43786	104.961	0.000104861	0.00115392	5.68806	61.4727
g8317.t1	909	+	augustus_masked-scaffold00508-abinit-gene-0.8	scaffold00508:61354-63458	5.84047	101.981	8.10878	142.907	4.74832	82.9306	11.6801	206.354	5.19808	91.2278	7.0326	122.038
augustus_masked-scaffold00508-abinit-gene-1.0-mRNA-1	225	+	augustus_masked-scaffold00508-abinit-gene-1.0	scaffold00508:102301-102718	0	0	0	0	0	0	6.30455	3.64147	0	0	0	0
maker-scaffold00509-snap-gene-0.35-mRNA-1	957	+	augustus_masked-scaffold00509-abinit-gene-0.12	scaffold00509:55233-83693	0.341388	6.38167	0	0	0.155154	2.90097	0.108099	2.043	0	0	0.105269	1.95647
augustus_masked-scaffold00509-abinit-gene-0.12-mRNA-1	822	+	augustus_masked-scaffold00509-abinit-gene-0.12	scaffold00509:55233-83693	0	0	0	0	0	0	0	0	0	0	0	0
augustus_masked-scaffold00509-abinit-gene-0.13-mRNA-1	474	+	augustus_masked-scaffold00509-abinit-gene-0.12	scaffold00509:55233-83693	0	0	0	0	0	0	0	0	0	0	0	0
snap_masked-scaffold00509-abinit-gene-0.32-mRNA-1	387	+	augustus_masked-scaffold00509-abinit-gene-0.12	scaffold00509:55233-83693	1.23729	5.0327	2.76035	11.6783	2.01079	8.19331	0.210419	0.899038	0	0	0.139727	0.554331
g8341.t1	1326	+	augustus_masked-scaffold00510-abinit-gene-0.8	scaffold00510:66116-69932	0	0	0	0	0.23513	6.62355	0	0	0	0	2.90E-06	8.12E-05
augustus_masked-scaffold00510-abinit-gene-0.8-mRNA-1	1041	+	augustus_masked-scaffold00510-abinit-gene-0.8	scaffold00510:66116-69932	0	0	0	0	8.52E-06	0.000177573	0	0	0	0	0.0385232	0.799038
augustus_masked-scaffold00511-abinit-gene-0.8-mRNA-1	576	-	augustus_masked-scaffold00511-abinit-gene-0.8	scaffold00511:37332-38710	2.32282	20.7031	3.13743	28.4739	2.85437	25.4525	17.8134	162.439	6.72002	60.4941	15.3311	134.991
g8356.t1	650	-	augustus_masked-scaffold00511-abinit-gene-0.8	scaffold00511:37332-38710	0.000443154	0.00479162	0.000607018	0.00666211	0.000946859	0.0102418	1.61516	17.7967	0.000720693	0.00785676	1.01735	10.8903
g8388.t1	1730	+	augustus_masked-scaffold00514-abinit-gene-0.6	scaffold00514:39196-40925	0	0	0	0	0	0	0.211554	8.19613	3.36E-06	0.000129689	0.561462	21.5762
augustus_masked-scaffold00514-abinit-gene-0.6-mRNA-1	1392	+	augustus_masked-scaffold00514-abinit-gene-0.6	scaffold00514:39196-40925	0	0	0	0	0	0	0.454091	13.6527	0.121841	3.64903	0	0
augustus_masked-scaffold00516-abinit-gene-0.12-mRNA-1	792	-	augustus_masked-scaffold00516-abinit-gene-0.12	scaffold00516:71669-72460	0	0	0	0	0	0	0	0	0.0720443	1.04802	0	0
augustus_masked-scaffold00517-abinit-gene-0.1-mRNA-1	486	+	augustus_masked-scaffold00517-abinit-gene-0.1	scaffold00517:4616-5526	0.313771	2.07179	0.0300763	0.203483	1.93268	12.7696	0.133703	0.910367	0.408973	2.73687	0.0326245	0.211917
g8426.t1	712	+	augustus_masked-scaffold00517-abinit-gene-0.1	scaffold00517:4616-5526	0.173583	2.15314	1.04578	13.142	0.679099	8.42638	0	0	0	0	0.242722	2.98456
augustus_masked-scaffold00517-abinit-gene-0.6-mRNA-1	366	-	augustus_masked-scaffold00517-abinit-gene-0.6	scaffold00517:34110-34475	27.6161	97.5906	41.2109	152.361	32.0878	113.674	72.0059	269.149	52.3697	189.764	86.6439	297.884
augustus_masked-scaffold00519-abinit-gene-0.0-mRNA-1	1149	-	augustus_masked-scaffold00519-abinit-gene-0.0	scaffold00519:1104-2252	0	0	0	0	0	0	0	0	0.130648	3.09782	0	0
augustus_masked-scaffold00521-abinit-gene-0.0-mRNA-1	687	-	augustus_masked-scaffold00521-abinit-gene-0.0	scaffold00521:1490-2417	0	0	0	0	0	0	0.152129	1.82073	0	0	0	0
augustus_masked-scaffold00521-abinit-gene-0.15-mRNA-1	717	+	augustus_masked-scaffold00521-abinit-gene-0.15	scaffold00521:85276-86305	0	0	0	0	0	0	0	0	0	0	0	0
augustus_masked-scaffold00521-abinit-gene-0.6-mRNA-1	582	+	augustus_masked-scaffold00521-abinit-gene-0.6	scaffold00521:43897-44478	0	0	0	0	0	0	0	0	0	0	0	0
augustus_masked-scaffold00522-abinit-gene-0.5-mRNA-1	1535	+	augustus_masked-scaffold00522-abinit-gene-0.5	scaffold00522:33975-38649	0	0	0	0	0	0	0	0	0	0	0	0
augustus_masked-scaffold00522-abinit-gene-0.6-mRNA-1	826	-	augustus_masked-scaffold00522-abinit-gene-0.6	scaffold00522:39257-42353	0.27559	4.22494	0	0	0	0	0	0	0	0	0	0
augustus_masked-scaffold00522-abinit-gene-0.8-mRNA-1	954	-	augustus_masked-scaffold00522-abinit-gene-0.8	scaffold00522:51341-52481	0	0	0	0	0.0711355	1.32457	0	0	0	0	0	0
g8479.t1	1141	-	augustus_masked-scaffold00522-abinit-gene-0.8	scaffold00522:51341-52481	0	0	0	0	7.45E-06	0.000174481	0	0	0	0	0	0
augustus_masked-scaffold00523-abinit-gene-0.8-mRNA-1	576	+	augustus_masked-scaffold00523-abinit-gene-0.8	scaffold00523:80036-81368	15.9671	142.314	17.957	162.969	15.0036	133.787	4.81432	43.9016	10.6863	96.199	7.19162	63.3225
g8495.t1	1231	+	augustus_masked-scaffold00523-abinit-gene-0.8	scaffold00523:80036-81368	5.63541	144.982	7.06794	182.986	6.48751	166.931	3.11644	80.8187	3.23526	83.522	2.86219	73.3268
augustus_masked-scaffold00525-abinit-gene-0.5-mRNA-1	426	-	augustus_masked-scaffold00525-abinit-gene-0.5	scaffold00525:38155-38801	7.54112	38.1914	4.44494	23.2347	2.04574	10.3713	0.746701	3.93522	5.80801	29.9332	1.13069	5.60766
g8522.t1	647	-	augustus_masked-scaffold00525-abinit-gene-0.5	scaffold00525:38155-38801	0.381461	4.09518	0.631814	6.88558	0	0	0	0	0	0	0	0
augustus_masked-scaffold00525-abinit-gene-1.0-mRNA-1	853	+	augustus_masked-scaffold00525-abinit-gene-1.0	scaffold00525:102695-107359	40.1408	643.201	28.9163	468.045	42.5827	682.503	25.1576	408.299	22.7855	367.137	36.818	585.985
g8530.t1	920	+	augustus_masked-scaffold00525-abinit-gene-1.0	scaffold00525:102695-107359	0	0	0	0	0	0	0	0	0	0	0	0
g8544.t1	1215	+	augustus_masked-scaffold00527-abinit-gene-0.1	scaffold00527:20786-23069	0.375479	9.50573	0.362609	9.23886	0.679663	17.2093	38.4427	981.146	2.3728	60.282	34.3177	865.093
augustus_masked-scaffold00527-abinit-gene-0.1-mRNA-1	1011	+	augustus_masked-scaffold00527-abinit-gene-0.1	scaffold00527:20786-23069	1.86E-05	0.000373408	1.45E-05	0.000293802	0.000616879	0.0123892	12.6219	256.043	2.25814	45.5436	8.26027	164.971
augustus_masked-scaffold00528-abinit-gene-0.6-mRNA-1	1684	+	augustus_masked-scaffold00528-abinit-gene-0.6	scaffold00528:38785-41818	0	0	0	0	2.91842	109.031	0	0	0	0	0	0
g8574.t1	2554	+	augustus_masked-scaffold00529-abinit-gene-0.3	scaffold00529:31236-33789	7.06E-06	0.000421228	0.222695	13.3286	8.54E-06	0.000509859	0.820745	49.1584	0.523653	31.3029	1.48563	88.5151
augustus_masked-scaffold00529-abinit-gene-0.3-mRNA-1	2244	+	augustus_masked-scaffold00529-abinit-gene-0.3	scaffold00529:31236-33789	0.265423	13.7306	0.000324237	0.0168259	0.153628	7.94797	2.69E-05	0.00139651	0.258572	13.3992	0.189384	9.77659
augustus_masked-scaffold00529-abinit-gene-0.7-mRNA-1	615	+	augustus_masked-scaffold00529-abinit-gene-0.7	scaffold00529:63326-64261	2.76914	27.4534	6.93694	69.9012	1.48799	14.7581	3.77285	38.1816	3.78294	37.8415	1.29843	12.7326
g8576.t1	936	+	augustus_masked-scaffold00529-abinit-gene-0.7	scaffold00529:63326-64261	3.25862	59.1578	2.68503	49.1812	3.49162	63.4019	4.3167	79.2558	1.22617	22.3696	2.21703	40.0092
augustus_masked-scaffold00529-abinit-gene-1.1-mRNA-1	381	-	augustus_masked-scaffold00529-abinit-gene-1.1	scaffold00529:108823-109665	0	0	0	0	0	0	0	0	0	0	0	0
g8584.t1	815	-	augustus_masked-scaffold00530-abinit-gene-0.1	scaffold00530:10427-11241	0	0	0	0	0	0	0	0	0	0	0	0
augustus_masked-scaffold00530-abinit-gene-0.1-mRNA-1	582	-	augustus_masked-scaffold00530-abinit-gene-0.1	scaffold00530:10427-11241	0	0	0	0	0	0	0	0	0	0	0	0
g8586.t1	824	+	augustus_masked-scaffold00530-abinit-gene-0.5	scaffold00530:39266-40089	0	0	0	0	0	0	0	0	0	0	0	0
augustus_masked-scaffold00530-abinit-gene-0.5-mRNA-1	615	+	augustus_masked-scaffold00530-abinit-gene-0.5	scaffold00530:39266-40089	0	0	0	0	0	0	0	0	0	0	0	0
augustus_masked-scaffold00533-abinit-gene-0.2-mRNA-1	378	-	augustus_masked-scaffold00533-abinit-gene-0.2	scaffold00533:44458-46142	0	0	0	0	0	0	0	0	0	0	0	0
augustus_masked-scaffold00534-abinit-gene-0.10-mRNA-1	1212	+	augustus_masked-scaffold00534-abinit-gene-0.10	scaffold00534:84680-88484	7.81E-05	0.00197206	0	0	0	0	0	0	0	0	9.30E-05	0.00233633
g8637.t2	1796	+	augustus_masked-scaffold00535-abinit-gene-0.4	scaffold00535:29236-33190	0	0	0	0	0	0	0.1998	8.07928	0	0	0	0
augustus_masked-scaffold00535-abinit-gene-0.4-mRNA-1	1619	+	augustus_masked-scaffold00535-abinit-gene-0.4	scaffold00535:29236-33190	0.00151453	0.0540492	0.00156035	0.0559382	0.00153351	0.0547329	0.53616	19.2445	0	0	2.49E-06	8.84E-05
g8640.t1	2133	+	augustus_masked-scaffold00535-abinit-gene-0.7	scaffold00535:47126-49258	3.39E-05	0.00165685	0.0209509	1.02752	3.41E-05	0.00166861	3.42E-05	0.00167836	0	0	3.28E-05	0.0015997
augustus_masked-scaffold00535-abinit-gene-0.7-mRNA-1	1995	+	augustus_masked-scaffold00535-abinit-gene-0.7	scaffold00535:47126-49258	0.232926	10.5607	0.0225404	1.02563	0.0291792	1.32308	0.0399396	1.81906	0	0	0.0352994	1.59664
augustus_masked-scaffold00535-abinit-gene-1.0-mRNA-1	1062	+	augustus_masked-scaffold00535-abinit-gene-1.0	scaffold00535:100661-102359	0	0	0	0	0	0	0	0	0	0	0	0
augustus_masked-scaffold00535-abinit-gene-1.2-mRNA-1	369	+	augustus_masked-scaffold00535-abinit-gene-1.2	scaffold00535:94576-94944	0	0	0	0	0	0	0	0	0	0	0	0
augustus_masked-scaffold00536-abinit-gene-0.1-mRNA-1	1353	+	augustus_masked-scaffold00536-abinit-gene-0.1	scaffold00536:6416-8060	0	0	0	0	0	0	0.0626389	1.82059	0	0	0.00012421	0.00357114
g8648.t1	1645	+	augustus_masked-scaffold00536-abinit-gene-0.1	scaffold00536:6416-8060	0	0	0	0	0	0	4.01E-06	0.000146598	0	0	0.176275	6.38938
augustus_masked-scaffold00536-abinit-gene-1.1-mRNA-1	2910	-	augustus_masked-scaffold00536-abinit-gene-1.1	scaffold00536:88996-93278	0	0	0	0	0	0	0	0	0	0	0	0
augustus_masked-scaffold00538-abinit-gene-0.14-mRNA-1	1833	+	augustus_masked-scaffold00538-abinit-gene-0.14	scaffold00538:81291-83354	1.18392	48.7547	0.658697	27.2326	1.04195	42.9122	0.338488	14.0089	0.301857	12.4576	0.205164	8.42662
augustus_masked-scaffold00538-abinit-gene-0.3-mRNA-1	996	-	augustus_masked-scaffold00538-abinit-gene-0.3	scaffold00538:31308-34331	0	0	0	0	0	0	0	0	0	0	0	0
g8684.t1	913	-	augustus_masked-scaffold00538-abinit-gene-1.2	scaffold00538:110794-112581	0	0	0	0	0	0	0	0	0	0	0	0
augustus_masked-scaffold00538-abinit-gene-1.2-mRNA-1	507	-	augustus_masked-scaffold00538-abinit-gene-1.2	scaffold00538:110794-112581	0	0	0	0	0	0	0	0	0	0	0	0
augustus_masked-scaffold00538-abinit-gene-1.3-mRNA-1	231	-	augustus_masked-scaffold00538-abinit-gene-1.3	scaffold00538:90769-90999	0	0	0	0	0	0	0	0	0	0	0	0
augustus_masked-scaffold00538-abinit-gene-1.4-mRNA-1	1398	-	augustus_masked-scaffold00538-abinit-gene-1.4	scaffold00538:93954-95621	0	0	0	0	0	0	0	0	0	0	0	0
g8681.t1	1668	-	augustus_masked-scaffold00538-abinit-gene-1.4	scaffold00538:93954-95621	0	0	0	0	0	0	0	0	0	0	0	0
augustus_masked-scaffold00539-abinit-gene-0.12-mRNA-1	411	-	augustus_masked-scaffold00539-abinit-gene-0.12	scaffold00539:74739-75639	0	0	0	0	0	0	0	0	0	0	0	0
augustus_masked-scaffold00539-abinit-gene-1.5-mRNA-1	246	-	augustus_masked-scaffold00539-abinit-gene-1.4	scaffold00539:82465-91100	0	0	0	0	0	0	0	0	1.1371	0.979145	0	0
augustus_masked-scaffold00539-abinit-gene-1.4-mRNA-1	1467	-	augustus_masked-scaffold00539-abinit-gene-1.4	scaffold00539:82465-91100	1.58264	50.3044	2.78699	89.0381	3.19737	101.642	5.83819	186.771	5.08406	162.051	5.1833	164.193
snap_masked-scaffold00541-abinit-gene-1.6-mRNA-1	414	-	augustus_masked-scaffold00541-abinit-gene-1.1	scaffold00541:90671-94667	0	0	0	0	0	0	0	0	0	0	0	0
augustus_masked-scaffold00541-abinit-gene-1.1-mRNA-1	1092	-	augustus_masked-scaffold00541-abinit-gene-1.1	scaffold00541:90671-94667	0	0	0	0	0	0	0	0	0	0	0	0
augustus_masked-scaffold00544-abinit-gene-0.0-mRNA-1	336	+	augustus_masked-scaffold00544-abinit-gene-0.0	scaffold00544:2134-3503	0	0	0.348895	1.02657	0	0	0	0	0	0	0	0
augustus_masked-scaffold00545-abinit-gene-0.2-mRNA-1	303	-	augustus_masked-scaffold00545-abinit-gene-0.2	scaffold00545:36157-36825	0	0	0	0	0	0	0	0	0	0	0	0
augustus_masked-scaffold00548-abinit-gene-0.5-mRNA-1	453	+	augustus_masked-scaffold00548-abinit-gene-0.5	scaffold00548:39366-42771	24.2094	139.358	15.0299	88.9634	10.733	61.8336	19.1485	114.168	16.0309	93.7105	18.926	106.933
g8800.t1	857	+	augustus_masked-scaffold00548-abinit-gene-0.5	scaffold00548:39366-42771	21.8802	352.847	24.0961	392.499	18.5874	299.822	28.0145	457.542	25.0517	406.224	28.3953	454.848
g8811.t1	1489	+	augustus_masked-scaffold00549-abinit-gene-0.2	scaffold00549:11126-12614	7.32E-07	2.37E-05	0.236624	7.69326	0.781903	25.2977	23.9113	778.455	0.899941	29.1933	28.7754	927.777
augustus_masked-scaffold00549-abinit-gene-0.2-mRNA-1	981	+	augustus_masked-scaffold00549-abinit-gene-0.2	scaffold00549:11126-12614	0.0546993	1.05621	0.0793907	1.5459	0.816497	15.7694	0.461847	9.01316	0	0	0	0
maker-scaffold00550-snap-gene-0.38-mRNA-1	1425	+	augustus_masked-scaffold00550-abinit-gene-1.0	scaffold00550:80177-104829	0.103192	3.16873	0	0	0.258821	7.94868	0.53009	16.3867	0.355481	10.9475	1.14206	34.9461
augustus_masked-scaffold00550-abinit-gene-1.0-mRNA-1	1062	+	augustus_masked-scaffold00550-abinit-gene-1.0	scaffold00550:80177-104829	0.620915	13.2806	1.14063	24.5821	0.76533	16.3725	7.11008	153.54	4.24882	91.2556	35.6318	758.274
augustus_masked-scaffold00551-abinit-gene-0.3-mRNA-1	1515	+	augustus_masked-scaffold00551-abinit-gene-0.3	scaffold00551:6954-13872	0	0	0	0	0	0	0	0	0	0	0	0
augustus_masked-scaffold00552-abinit-gene-0.0-mRNA-1	843	+	augustus_masked-scaffold00552-abinit-gene-0.0	scaffold00552:5906-7023	125.112	1972.63	119.46	1902.94	123.624	1949.68	448.919	7170.56	454.647	7208.9	524.259	8209.38
g8851.t1	1118	+	augustus_masked-scaffold00552-abinit-gene-0.0	scaffold00552:5906-7023	69.3348	1582.65	79.188	1820.44	88.9687	2031.19	379.939	8750.86	264.227	6054.87	315.308	7163.27
augustus_masked-scaffold00552-abinit-gene-0.1-mRNA-1	1356	-	augustus_masked-scaffold00552-abinit-gene-0.1	scaffold00552:7286-12571	0.608142	17.5971	2.27417	66.1748	1.0291	29.782	3.89387	113.474	1.7897	51.9459	1.72864	49.833
g8852.t1	1741	-	augustus_masked-scaffold00552-abinit-gene-0.1	scaffold00552:7286-12571	3.57366	138.726	4.9388	192.522	4.11243	159.657	9.50268	370.841	5.11292	198.934	10.3142	399.272
augustus_masked-scaffold00552-abinit-gene-0.6-mRNA-1	801	-	augustus_masked-scaffold00552-abinit-gene-0.6	scaffold00552:39987-41801	0.210739	3.0955	0	0	0	0	0	0	0	0	0	0
augustus_masked-scaffold00553-abinit-gene-0.2-mRNA-1	333	-	augustus_masked-scaffold00553-abinit-gene-0.2	scaffold00553:6807-7225	0	0	0	0	0	0	0	0	0	0	0	0
augustus_masked-scaffold00555-abinit-gene-1.2-mRNA-1	1422	+	augustus_masked-scaffold00555-abinit-gene-1.2	scaffold00555:99456-101339	0.229448	7.02801	1.83618	56.5408	4.27105	130.84	0.577787	17.8167	0	0	1.11624	34.0701
g8904.t1	1884	+	augustus_masked-scaffold00555-abinit-gene-1.2	scaffold00555:99456-101339	10.8493	460.986	9.11158	388.63	6.31103	268.18	2.41633	103.167	7.19357	306.294	3.69416	156.565
augustus_masked-scaffold00556-abinit-gene-0.6-mRNA-1	1365	-	augustus_masked-scaffold00556-abinit-gene-0.6	scaffold00556:47603-50741	0	0	0	0	0	0	0	0	0	0	0	0
augustus_masked-scaffold00557-abinit-gene-0.1-mRNA-1	690	+	augustus_masked-scaffold00557-abinit-gene-0.1	scaffold00557:28079-29509	0.257175	3.04478	0.215982	2.5922	0.782985	9.27322	0.329778	3.9723	0	0	0.000490495	0.00575422
maker-scaffold00558-augustus-gene-1.11-mRNA-2	1195	-	augustus_masked-scaffold00558-abinit-gene-0.14	scaffold00558:83781-98161	0.119868	2.97307	0.177685	4.436	0.348911	8.65542	0.4194	10.4887	0.21295	5.30075	0.381911	9.43128
augustus_masked-scaffold00558-abinit-gene-0.14-mRNA-1	696	-	augustus_masked-scaffold00558-abinit-gene-0.14	scaffold00558:83781-98161	0	0	0.0844772	1.0269	0	0	0	0	0.151019	1.82469	0	0
g8938.t1	1021	-	augustus_masked-scaffold00558-abinit-gene-0.14	scaffold00558:83781-98161	0	0	0	0	0	0	0.215247	4.42166	0	0	0	0
maker-scaffold00558-augustus-gene-1.11-mRNA-1	1441	-	augustus_masked-scaffold00558-abinit-gene-0.14	scaffold00558:83781-98161	0.0692843	2.15597	0.0851481	2.66346	0	0	0	0	0	0	0	0
maker-scaffold00558-snap-gene-0.35-mRNA-1	195	+	augustus_masked-scaffold00558-abinit-gene-0.4	scaffold00558:15575-26854	0	0	0	0	0	0	0	0	0	0	0	0
augustus_masked-scaffold00558-abinit-gene-0.4-mRNA-1	831	+	augustus_masked-scaffold00558-abinit-gene-0.4	scaffold00558:15575-26854	0	0	0	0	0	0	0	0	0.176802	2.74891	0	0
augustus_masked-scaffold00558-abinit-gene-0.5-mRNA-1	489	+	augustus_masked-scaffold00558-abinit-gene-0.4	scaffold00558:15575-26854	26.2109	175.086	22.2734	152.406	22.7391	151.992	23.1588	159.468	15.1275	102.399	21.9033	143.961
g8941.t1	868	-	augustus_masked-scaffold00558-abinit-gene-1.0	scaffold00558:99794-100661	0	0	0	0	0	0	0.0547886	0.910295	0	0	0	0
augustus_masked-scaffold00558-abinit-gene-1.0-mRNA-1	435	-	augustus_masked-scaffold00558-abinit-gene-1.0	scaffold00558:99794-100661	0	0	0	0	0	0	1.31E-05	7.20E-05	0	0	0	0
augustus_masked-scaffold00560-abinit-gene-0.8-mRNA-1	1884	+	augustus_masked-scaffold00560-abinit-gene-0.8	scaffold00560:53176-59776	0	0	0	0	0	0	0	0	0	0	0	0
augustus_masked-scaffold00561-abinit-gene-0.5-mRNA-1	408	-	augustus_masked-scaffold00561-abinit-gene-0.5	scaffold00561:26143-26550	0	0	0	0	0	0	0	0	0	0	0	0
augustus_masked-scaffold00562-abinit-gene-0.2-mRNA-1	2811	+	augustus_masked-scaffold00562-abinit-gene-0.2	scaffold00562:20046-23300	0	0	0	0	0	0	0	0	0	0	0	0
g8983.t1	3255	+	augustus_masked-scaffold00562-abinit-gene-0.2	scaffold00562:20046-23300	0	0	0	0	0.000320776	0.0249204	0.647166	50.4076	0	0	8.86E-05	0.00687138
g8984.t1	1574	-	augustus_masked-scaffold00562-abinit-gene-0.3	scaffold00562:35698-37271	0	0	0.077659	2.69434	0	0	0.0662117	2.30006	0	0	0	0
augustus_masked-scaffold00562-abinit-gene-0.3-mRNA-1	1062	-	augustus_masked-scaffold00562-abinit-gene-0.3	scaffold00562:35698-37271	0	0	0.208417	4.49167	0	0	0.0199605	0.431042	0	0	0	0
augustus_masked-scaffold00563-abinit-gene-0.5-mRNA-1	303	+	augustus_masked-scaffold00563-abinit-gene-0.5	scaffold00563:38343-38871	0	0	0	0	0	0	0	0	0	0	0	0
augustus_masked-scaffold00563-abinit-gene-0.6-mRNA-1	231	+	augustus_masked-scaffold00563-abinit-gene-0.6	scaffold00563:48599-48938	0	0	0	0	0	0	0	0	0	0	0	0
augustus_masked-scaffold00563-abinit-gene-1.1-mRNA-1	303	+	augustus_masked-scaffold00563-abinit-gene-1.1	scaffold00563:80676-81454	0	0	5.08994	10.8847	1.7204	3.44119	0	0	0	0	0	0
g9000.t1	527	+	augustus_masked-scaffold00563-abinit-gene-1.1	scaffold00563:80676-81454	6.34697	48.5868	5.17337	40.4441	4.61244	35.3278	21.424	168.417	38.2856	296.493	12.0697	91.0951
augustus_masked-scaffold00563-abinit-gene-1.2-mRNA-1	459	+	augustus_masked-scaffold00563-abinit-gene-1.2	scaffold00563:46386-89205	4.09845	24.2228	0.507117	3.07969	1.53032	9.05156	134.941	825.323	106.166	636.942	40.783	236.692
augustus_masked-scaffold00563-abinit-gene-1.4-mRNA-1	318	+	augustus_masked-scaffold00563-abinit-gene-1.4	scaffold00563:97046-97802	0.468744	1.09487	4.20023	10.4955	1.60168	3.77138	0.897018	2.27249	0	0	0.551412	1.24682
g9002.t1	526	+	augustus_masked-scaffold00563-abinit-gene-1.4	scaffold00563:97046-97802	0.825586	6.29876	7.48003	58.2849	2.6297	20.074	0.755642	5.92082	0.827356	6.38603	0.684168	5.14613
maker-scaffold00564-augustus-gene-0.28-mRNA-1	168	-	augustus_masked-scaffold00564-abinit-gene-0.4	scaffold00564:22-38979	0	0	0	0	0	0	0	0	0	0	0	0
augustus_masked-scaffold00564-abinit-gene-0.4-mRNA-1	1659	-	augustus_masked-scaffold00564-abinit-gene-0.4	scaffold00564:22-38979	0.153795	5.64642	0.139327	5.13788	0	0	0.105734	3.90369	0.212264	7.81198	0.0375667	1.37517
snap_masked-scaffold00564-abinit-gene-0.19-mRNA-1	303	-	augustus_masked-scaffold00564-abinit-gene-0.4	scaffold00564:22-38979	24.7207	48.8466	24.592	52.5892	25.782	51.57	30.0194	65.1285	28.8249	59.525	11.1052	21.2536
maker-scaffold00564-snap-gene-0.31-mRNA-1	198	-	augustus_masked-scaffold00564-abinit-gene-0.4	scaffold00564:22-38979	0	0	0	0	0	0	0	0	0	0	0	0
augustus_masked-scaffold00565-abinit-gene-0.9-mRNA-1	898	+	augustus_masked-scaffold00565-abinit-gene-0.9	scaffold00565:47140-50990	0.0614807	1.05616	0	0	0	0	0.104727	1.82066	0	0	0	0
augustus_masked-scaffold00565-abinit-gene-1.2-mRNA-1	741	+	augustus_masked-scaffold00565-abinit-gene-1.2	scaffold00565:76872-78386	0.080331	1.05623	0	0	0	0	0	0	0	0	0	0
augustus_masked-scaffold00565-abinit-gene-1.4-mRNA-1	1071	+	augustus_masked-scaffold00565-abinit-gene-1.4	scaffold00565:92804-94353	0	0	0	0	0	0	0	0	0	0	0	0
augustus_masked-scaffold00566-abinit-gene-1.3-mRNA-1	747	+	augustus_masked-scaffold00566-abinit-gene-1.3	scaffold00566:94513-95986	0	0	0	0	0	0	0	0	0	0	0	0
augustus_masked-scaffold00568-abinit-gene-0.2-mRNA-1	2382	+	augustus_masked-scaffold00568-abinit-gene-0.2	scaffold00568:28217-33850	0.0555651	3.07128	0.0221971	1.23052	0.106868	5.90743	0.235968	13.0914	0	0	0.309187	17.0565
augustus_masked-scaffold00568-abinit-gene-0.3-mRNA-1	4484	-	augustus_masked-scaffold00568-abinit-gene-0.3	scaffold00568:41040-66321	0	0	0	0	0	0	0	0	0.0469128	5.12859	0.0374811	4.09012
augustus_masked-scaffold00569-abinit-gene-0.3-mRNA-1	1980	+	augustus_masked-scaffold00569-abinit-gene-0.3	scaffold00569:24076-26426	0	0	0.00137303	0.0619466	0	0	0	0	0	0	0	0
g9068.t1	2351	+	augustus_masked-scaffold00569-abinit-gene-0.3	scaffold00569:24076-26426	12.83	698.949	13.9278	761.023	15.3862	838.266	22.5998	1235.85	12.65	690.271	17.0038	924.493
g9076.t1	1389	-	augustus_masked-scaffold00569-abinit-gene-1.4	scaffold00569:93433-94821	0	0	0	0	0	0	4.09E-05	0.00122564	3.95E-05	0.00117974	0.297454	8.82696
augustus_masked-scaffold00569-abinit-gene-1.4-mRNA-1	1290	-	augustus_masked-scaffold00569-abinit-gene-1.4	scaffold00569:93433-94821	0	0	0	0	0	0	0.132625	3.64024	0.0333365	0.91111	0.087003	2.36071
augustus_masked-scaffold00570-abinit-gene-0.0-mRNA-1	399	+	augustus_masked-scaffold00570-abinit-gene-0.0	scaffold00570:3216-4190	4.92193	21.5271	22.0557	100.061	6.97676	30.5591	5.50461	25.2062	4.34356	19.3865	14.5169	62.0105
g9080.t1	975	+	augustus_masked-scaffold00570-abinit-gene-0.0	scaffold00570:3216-4190	10.2351	196.057	13.8447	267.452	7.0479	135.034	14.6378	283.408	12.1238	233.318	26.4898	504.565
augustus_masked-scaffold00570-abinit-gene-0.7-mRNA-1	1032	-	augustus_masked-scaffold00570-abinit-gene-0.7	scaffold00570:75849-82407	0.742413	15.3075	0.379015	7.87638	0.00135548	0.0279537	0.647099	13.4756	0.718959	14.888	0.226758	4.65097
maker-scaffold00570-augustus-gene-0.26-mRNA-1	187	-	augustus_masked-scaffold00570-abinit-gene-0.7	scaffold00570:75849-82407	0	0	0	0	0	0	0	0	0	0	0	0
g9086.t1	625	-	augustus_masked-scaffold00570-abinit-gene-0.7	scaffold00570:75849-82407	1.31031	13.3269	0.212408	2.19489	0.74916	7.6226	0	0	0	0	0	0
augustus_masked-scaffold00570-abinit-gene-1.2-mRNA-1	252	-	augustus_masked-scaffold00570-abinit-gene-1.2	scaffold00570:94975-95308	0	0	0	0	0	0	0	0	0	0	0	0
g9094.t1	1598	+	augustus_masked-scaffold00571-abinit-gene-0.8	scaffold00571:46226-48209	4.94197	173.7	4.00903	141.561	5.20575	182.993	2.8961	102.389	3.17214	111.777	4.30986	151.018
augustus_masked-scaffold00571-abinit-gene-0.8-mRNA-1	1117	+	augustus_masked-scaffold00571-abinit-gene-0.8	scaffold00571:46226-48209	11.6476	265.572	7.80091	179.134	10.6999	244.007	6.27055	144.264	4.98407	114.084	4.31667	97.9568
augustus_masked-scaffold00573-abinit-gene-1.0-mRNA-1	1632	+	augustus_masked-scaffold00573-abinit-gene-1.0	scaffold00573:104496-106221	0	0	0	0	0	0	0	0	0	0	0	0
g9129.t1	1170	+	augustus_masked-scaffold00574-abinit-gene-0.0	scaffold00574:5846-7015	23.7671	574.239	22.5426	548.319	23.3373	563.95	125.105	3048.45	52.3036	1268.38	75.911	1825.9
augustus_masked-scaffold00574-abinit-gene-0.0-mRNA-1	948	+	augustus_masked-scaffold00574-abinit-gene-0.0	scaffold00574:5846-7015	25.7638	475.658	18.4577	343.773	20.8253	384.568	19.9162	371.803	19.5071	361.885	34.6174	635.382
augustus_masked-scaffold00575-abinit-gene-0.0-mRNA-1	1515	+	augustus_masked-scaffold00575-abinit-gene-0.0	scaffold00575:10886-12638	0	0	4.19E-06	0.000139081	0	0	0.0273907	0.910013	0	0	0	0
g9146.t1	1753	+	augustus_masked-scaffold00575-abinit-gene-0.0	scaffold00575:10886-12638	0	0	0.0783817	3.07958	0	0	9.00E-06	0.000354133	0	0	0	0
g9160.t1	1790	+	augustus_masked-scaffold00576-abinit-gene-0.16	scaffold00576:58936-60725	0.289822	11.6151	0.109186	4.39356	0.330485	13.2461	0.361102	14.5462	2.70E-06	0.000108613	0.0872987	3.48923
augustus_masked-scaffold00576-abinit-gene-0.16-mRNA-1	1425	+	augustus_masked-scaffold00576-abinit-gene-0.16	scaffold00576:58936-60725	0.000113106	0.00347316	0.522776	16.1379	4.45E-05	0.00136749	0.000637539	0.0197083	0.0296199	0.912181	0.173243	5.30108
g9155.t1	1850	+	augustus_masked-scaffold00576-abinit-gene-0.4	scaffold00576:28816-30665	2.55918	106.505	4.40949	184.226	3.50569	145.911	0.285836	11.9545	0.743581	31.0118	0.508612	21.112
augustus_masked-scaffold00576-abinit-gene-0.4-mRNA-1	1428	+	augustus_masked-scaffold00576-abinit-gene-0.4	scaffold00576:28816-30665	0.00565926	0.174215	2.87081	88.8421	3.78032	116.389	0.818667	25.3706	0.000194501	0.00600486	0.249584	7.65629
augustus_masked-scaffold00577-abinit-gene-0.15-mRNA-1	693	+	augustus_masked-scaffold00577-abinit-gene-0.15	scaffold00577:108407-109288	0	0	0.424943	5.13286	0	0	0	0	0	0	0.0676734	0.799119
augustus_masked-scaffold00577-abinit-gene-0.2-mRNA-1	729	-	augustus_masked-scaffold00577-abinit-gene-0.2	scaffold00577:18081-19715	0	0	0.690263	8.97555	7.56E-06	9.71E-05	0.0697732	0.910297	0	0	0	0
augustus_masked-scaffold00579-abinit-gene-1.3-mRNA-1	624	-	augustus_masked-scaffold00579-abinit-gene-1.3	scaffold00579:97052-98031	0.208226	2.11247	0	0	0	0	6.23407	64.5297	4.22E-05	0.000431853	0.00064411	0.00646507
g9190.t1	980	-	augustus_masked-scaffold00579-abinit-gene-1.3	scaffold00579:97052-98031	0	0	0	0	0	0	12.477	243.174	0.612161	11.8593	0.666434	12.7794
augustus_masked-scaffold00580-abinit-gene-0.7-mRNA-1	210	-	augustus_masked-scaffold00580-abinit-gene-0.7	scaffold00580:34918-53296	0	0	0	0	0	0	2.34218	0.880943	0	0	0	0
maker-scaffold00580-snap-gene-0.36-mRNA-1	396	-	augustus_masked-scaffold00580-abinit-gene-0.7	scaffold00580:34918-53296	0.40362	1.7344	0	0	0.11507	0.495225	0	0	0.2885	1.26556	0.0350305	0.146967
augustus_masked-scaffold00580-abinit-gene-1.0-mRNA-1	189	-	augustus_masked-scaffold00580-abinit-gene-1.0	scaffold00580:108456-108881	0	0	0	0	0	0	0	0	0	0	0	0
g9198.t1	426	-	augustus_masked-scaffold00580-abinit-gene-1.0	scaffold00580:108456-108881	0	0	0	0	0	0	0	0	0	0	0	0
augustus_masked-scaffold00580-abinit-gene-1.2-mRNA-1	300	-	augustus_masked-scaffold00580-abinit-gene-1.2	scaffold00580:97129-98145	0	0	0	0	0	0	0	0	0	0	0	0
augustus_masked-scaffold00583-abinit-gene-0.9-mRNA-1	681	-	augustus_masked-scaffold00583-abinit-gene-0.11	scaffold00583:87007-108056	0.0997152	1.15753	0	0	0.132336	1.53674	0.618168	7.30325	0.434147	5.07841	0	0
snap_masked-scaffold00583-abinit-gene-0.23-mRNA-1	213	-	augustus_masked-scaffold00583-abinit-gene-0.11	scaffold00583:87007-108056	0	0	2.47097	1.02657	7.70472	2.66927	0	0	0	0	0	0
maker-scaffold00583-snap-gene-0.36-mRNA-1	327	-	augustus_masked-scaffold00583-abinit-gene-0.11	scaffold00583:87007-108056	2.07304	5.2992	2.36339	6.42682	2.56836	6.60633	1.53849	4.23967	2.59005	6.85217	3.82259	9.46362
augustus_masked-scaffold00583-abinit-gene-0.11-mRNA-1	591	-	augustus_masked-scaffold00583-abinit-gene-0.11	scaffold00583:87007-108056	0	0	0	0	0.149224	1.3881	0.311393	2.95948	0.105858	0.9937	0	0
g9232.t1	488	-	augustus_masked-scaffold00583-abinit-gene-0.11	scaffold00583:87007-108056	0	0	0	0	0	0	0	0	0	0	0	0
augustus_masked-scaffold00583-abinit-gene-0.8-mRNA-1	1795	+	augustus_masked-scaffold00583-abinit-gene-0.8	scaffold00583:69886-77548	6.21165	249.74	6.67707	269.538	7.69921	309.579	2.98816	120.755	6.36258	256.375	6.8511	274.71
augustus_masked-scaffold00586-abinit-gene-0.16-mRNA-1	1452	+	augustus_masked-scaffold00586-abinit-gene-0.16	scaffold00586:106636-108242	0	0	0	0	0	0	0	0	0	0	0	0
g9258.t1	1529	+	augustus_masked-scaffold00586-abinit-gene-0.16	scaffold00586:106636-108242	0	0	0	0	0	0	0	0	0	0	0	0
augustus_masked-scaffold00586-abinit-gene-0.3-mRNA-1	1530	+	augustus_masked-scaffold00586-abinit-gene-0.3	scaffold00586:26144-30621	1.42145	47.4798	0.158586	5.32295	0.8103	27.0693	1.09865	36.9241	1.44381	48.3556	0.91555	30.4828
augustus_masked-scaffold00586-abinit-gene-0.4-mRNA-1	2619	-	augustus_masked-scaffold00586-abinit-gene-0.4	scaffold00586:35791-54999	8.20051	503.162	8.16782	502.485	7.98776	490.141	12.8478	790.954	10.3778	637.679	8.92514	546.661
snap_masked-scaffold00586-abinit-gene-0.26-mRNA-1	2745	-	augustus_masked-scaffold00586-abinit-gene-0.4	scaffold00586:35791-54999	0	0	0	0	0	0	0	0	0	0	0	0
augustus_masked-scaffold00586-abinit-gene-0.7-mRNA-1	2625	+	augustus_masked-scaffold00586-abinit-gene-0.7	scaffold00586:56295-64014	0	0	0	0	0	0	0	0	0	0	0	0
augustus_masked-scaffold00586-abinit-gene-0.8-mRNA-1	1434	-	augustus_masked-scaffold00586-abinit-gene-0.8	scaffold00586:64859-68256	0	0	0.0929259	2.89006	0.074783	2.31395	0	0	0.0294045	0.912341	0	0
g9259.t1	2572	+	augustus_masked-scaffold00587-abinit-gene-0.0	scaffold00587:256-2827	3.35384	201.737	6.91406	417.011	7.20206	433.24	3.60485	217.578	2.99579	180.467	2.51757	151.163
augustus_masked-scaffold00587-abinit-gene-0.0-mRNA-1	2058	+	augustus_masked-scaffold00587-abinit-gene-0.0	scaffold00587:256-2827	8.92E-05	0.00418816	0.300285	14.1491	0.506756	23.7975	0	0	0.0423254	1.99122	0.747775	35.0321
augustus_masked-scaffold00587-abinit-gene-0.2-mRNA-1	2001	+	augustus_masked-scaffold00587-abinit-gene-0.2	scaffold00587:21576-23814	0.116074	5.28058	0.179868	8.21201	0.0873379	3.97364	0.358562	16.386	7.51E-05	0.00342513	0.000925605	0.0420088
g9262.t1	2239	+	augustus_masked-scaffold00587-abinit-gene-0.2	scaffold00587:21576-23814	1.15E-05	0.000591477	1.10E-05	0.000569924	1.17E-05	0.000601724	1.16E-05	0.000601482	0.105825	5.47031	0.231961	11.9448
g9263.t1	2414	+	augustus_masked-scaffold00587-abinit-gene-0.4	scaffold00587:36806-39219	0	0	0	0	0	0	0.0323387	1.8207	0.0487092	2.73669	4.55E-06	0.000254992
augustus_masked-scaffold00587-abinit-gene-0.4-mRNA-1	2031	+	augustus_masked-scaffold00587-abinit-gene-0.4	scaffold00587:36806-39219	0	0	0	0	0	0	6.75E-07	3.14E-05	3.88E-06	0.000179819	0.0692491	3.19622
augustus_masked-scaffold00588-abinit-gene-0.18-mRNA-1	219	+	augustus_masked-scaffold00588-abinit-gene-0.18	scaffold00588:81660-81878	45.9859	18.4337	62.5461	30.782	19.189	7.99932	14.477	7.11095	13.277	5.98479	11.1276	4.51029
augustus_masked-scaffold00588-abinit-gene-0.2-mRNA-1	1830	+	augustus_masked-scaffold00588-abinit-gene-0.2	scaffold00588:6826-8746	0.00025654	0.0105447	0.878043	36.2335	0.000129526	0.0053245	5.48E-05	0.00226391	0	0	2.74E-05	0.00112474
g9277.t1	1921	+	augustus_masked-scaffold00588-abinit-gene-0.2	scaffold00588:6826-8746	0.875099	38.0139	0.440379	19.2015	0.975668	42.3865	2.14834	93.7656	1.11079	48.3513	2.02859	87.902
augustus_masked-scaffold00588-abinit-gene-0.4-mRNA-1	327	-	augustus_masked-scaffold00588-abinit-gene-0.4	scaffold00588:18406-18732	0	0	0	0	0	0	0	0	0	0	0	0
augustus_masked-scaffold00589-abinit-gene-0.13-mRNA-1	1188	+	augustus_masked-scaffold00589-abinit-gene-0.13	scaffold00589:54466-56541	5.10071	125.596	3.93282	97.4781	2.15641	53.1064	184.536	4581.88	39.4791	975.62	44.8993	1100.72
g9299.t1	1504	+	augustus_masked-scaffold00589-abinit-gene-0.13	scaffold00589:54466-56541	5.68179	185.993	0.999973	32.8967	1.61499	52.8732	103.968	3424.8	26.2808	862.643	32.2219	1051.31
augustus_masked-scaffold00590-abinit-gene-0.10-mRNA-1	204	-	augustus_masked-scaffold00590-abinit-gene-0.10	scaffold00590:64425-64781	0	0	0	0	0	0	0	0	0	0	0	0
augustus_masked-scaffold00590-abinit-gene-0.5-mRNA-1	552	+	augustus_masked-scaffold00590-abinit-gene-0.5	scaffold00590:41733-43135	1.80484	14.9745	1.53563	12.9906	0.871708	7.23598	2.7582	23.4526	6.63605	55.6498	4.48435	36.7223
augustus_masked-scaffold00591-abinit-gene-0.14-mRNA-1	1545	-	augustus_masked-scaffold00591-abinit-gene-0.14	scaffold00591:88457-90001	0.224345	7.58004	0.241631	8.2034	0.470441	15.8969	1.12408	38.2114	0.556583	18.8552	1.0229	34.4508
augustus_masked-scaffold00591-abinit-gene-0.5-mRNA-1	504	-	augustus_masked-scaffold00591-abinit-gene-0.5	scaffold00591:51847-52538	0	0	0	0	0	0	0	0	0	0	0	0
g9331.t1	557	-	augustus_masked-scaffold00592-abinit-gene-0.2	scaffold00592:15655-16211	236.076	1988.98	136.629	1173.34	146.878	1238.08	28.2867	244.149	98.9474	842.471	30.183	251.043
augustus_masked-scaffold00592-abinit-gene-0.2-mRNA-1	240	-	augustus_masked-scaffold00592-abinit-gene-0.2	scaffold00592:15655-16211	108.858	75.3447	131.471	107.01	146.297	105.062	32.5695	26.8077	71.2195	54.0202	20.2909	13.9362
augustus_masked-scaffold00592-abinit-gene-0.7-mRNA-1	1746	-	augustus_masked-scaffold00592-abinit-gene-0.7	scaffold00592:35522-40517	0	0	0	0	0	0	0	0	0	0	0	0
augustus_masked-scaffold00593-abinit-gene-0.0-mRNA-1	531	+	augustus_masked-scaffold00593-abinit-gene-0.0	scaffold00593:1676-2737	0	0	0	0	0	0	0	0	0	0	0	0
g9343.t1	986	+	augustus_masked-scaffold00593-abinit-gene-0.0	scaffold00593:1676-2737	0	0	0	0	0	0	0	0	0	0	0	0
augustus_masked-scaffold00596-abinit-gene-0.16-mRNA-1	1596	-	augustus_masked-scaffold00596-abinit-gene-0.16	scaffold00596:71548-77351	1.45E-06	5.08E-05	0.0873409	3.07958	0.000262266	0.00920572	0.000318042	0.0112277	0.0518515	1.82444	0.159871	5.59371
g9384.t1	2000	-	augustus_masked-scaffold00596-abinit-gene-0.16	scaffold00596:71548-77351	0.04646	2.11242	3.14E-06	0.000143192	0.116332	5.28978	0.0794824	3.63024	3.07E-06	0.000139807	2.80E-06	0.000127202
augustus_masked-scaffold00596-abinit-gene-0.24-mRNA-1	1392	-	augustus_masked-scaffold00596-abinit-gene-0.24	scaffold00596:101160-104557	0.00209653	0.0626023	5.06E-05	0.00151964	0.00207536	0.0619786	0.473658	14.241	0.517794	15.5074	0.00171064	0.0508951
g9388.t1	2392	-	augustus_masked-scaffold00596-abinit-gene-0.25	scaffold00596:104980-107371	0.110896	6.15811	0.405484	22.5826	0.238542	13.2473	0.587964	32.7709	0.164024	9.12289	0.346032	19.1779
augustus_masked-scaffold00596-abinit-gene-0.25-mRNA-1	2025	-	augustus_masked-scaffold00596-abinit-gene-0.25	scaffold00596:104980-107371	0.118424	5.46047	4.34E-05	0.00200868	3.62E-06	0.000166719	4.93E-05	0.00228428	0	0	2.07E-05	0.000950544
augustus_masked-scaffold00597-abinit-gene-0.15-mRNA-1	1995	+	augustus_masked-scaffold00597-abinit-gene-0.15	scaffold00597:82641-85420	0	0	0	0	0	0	0	0	0	0	0	0
g9399.t1	818	+	augustus_masked-scaffold00597-abinit-gene-0.20	scaffold00597:107246-108063	0	0	0	0	0	0	1.82E-06	2.79E-05	0	0	0.0532134	0.799119
augustus_masked-scaffold00597-abinit-gene-0.20-mRNA-1	576	+	augustus_masked-scaffold00597-abinit-gene-0.20	scaffold00597:107246-108063	0	0	0	0	0	0	0.299494	2.73107	0	0	0	0
augustus_masked-scaffold00598-abinit-gene-0.10-mRNA-1	2328	-	augustus_masked-scaffold00598-abinit-gene-0.10	scaffold00598:68525-71167	0	0	0.00108334	0.0585543	3.16E-05	0.0017021	0	0	0.00512065	0.276395	0.00013781	0.00741137
augustus_masked-scaffold00598-abinit-gene-0.12-mRNA-1	1284	-	augustus_masked-scaffold00598-abinit-gene-0.12	scaffold00598:75196-78321	4.56074	123.539	3.54152	96.5068	15.696	425.229	0.000139159	0.00379814	2.55653	69.478	2.99226	80.7301
g9408.t1	1425	-	augustus_masked-scaffold00598-abinit-gene-0.12	scaffold00598:75196-78321	11.498	353.071	41.0013	1265.69	48.4788	1488.84	2.12046	65.5499	4.90854	151.164	9.09148	278.192
augustus_masked-scaffold00599-abinit-gene-0.1-mRNA-1	486	+	augustus_masked-scaffold00599-abinit-gene-0.1	scaffold00599:10006-10809	0	0	0	0	0	0	0	0	0	0	0	0
g9412.t1	804	+	augustus_masked-scaffold00599-abinit-gene-0.1	scaffold00599:10006-10809	0	0	0	0	0	0	0	0	0	0	0	0
augustus_masked-scaffold00599-abinit-gene-0.3-mRNA-1	651	+	augustus_masked-scaffold00599-abinit-gene-0.3	scaffold00599:21486-22394	0	0	0	0	0	0	0	0	0	0	0.0744696	0.799082
g9414.t1	909	+	augustus_masked-scaffold00599-abinit-gene-0.3	scaffold00599:21486-22394	0	0	0	0	0	0	0	0	0	0	2.14E-06	3.72E-05
augustus_masked-scaffold00599-abinit-gene-1.1-mRNA-1	630	+	augustus_masked-scaffold00599-abinit-gene-1.1	scaffold00599:90726-91680	0	0	0.196253	2.05315	0	0	2.7587	28.9805	0.228898	2.37786	0.705712	7.19207
g9424.t1	955	+	augustus_masked-scaffold00599-abinit-gene-1.1	scaffold00599:90726-91680	0	0	0	0	0	0	0.539328	10.1653	0.116575	2.18359	0	0
g9431.t1	1043	+	augustus_masked-scaffold00600-abinit-gene-0.11	scaffold00600:57096-58138	0	0	0	0	0	0	0	0	0	0	0	0
augustus_masked-scaffold00600-abinit-gene-0.11-mRNA-1	351	+	augustus_masked-scaffold00600-abinit-gene-0.11	scaffold00600:57096-58138	0	0	0	0	0	0	0	0	0	0	0	0
augustus_masked-scaffold00600-abinit-gene-0.18-mRNA-1	522	-	augustus_masked-scaffold00600-abinit-gene-0.18	scaffold00600:87085-88391	22.0121	165.68	40.3931	310.599	34.8862	262.725	17.2326	133.256	18.753	142.821	35.5954	264.085
g9435.t1	1307	-	augustus_masked-scaffold00600-abinit-gene-0.18	scaffold00600:87085-88391	27.558	762.75	34.0872	949.006	34.7279	961.34	21.0786	587.755	16.9022	469.325	35.609	981.741
augustus_masked-scaffold00602-abinit-gene-0.15-mRNA-1	261	+	augustus_masked-scaffold00602-abinit-gene-0.15	scaffold00602:64238-64983	0	0	0	0	0	0	0	0	0	0	0	0
augustus_masked-scaffold00602-abinit-gene-0.20-mRNA-1	993	+	augustus_masked-scaffold00602-abinit-gene-0.20	scaffold00602:82551-83632	0	0	0	0	0	0	0	0	0	0	0	0
augustus_masked-scaffold00604-abinit-gene-0.3-mRNA-1	2783	+	augustus_masked-scaffold00604-abinit-gene-0.3	scaffold00604:27376-30665	0	0	0	0	0.001246	0.0817021	0	0	0	0	0.284123	18.5985
g9477.t1	797	-	augustus_masked-scaffold00604-abinit-gene-0.4	scaffold00604:32735-33531	0.269047	3.92435	0.373282	5.50541	0	0	0	0	0	0	0.510635	7.39307
augustus_masked-scaffold00604-abinit-gene-0.4-mRNA-1	492	-	augustus_masked-scaffold00604-abinit-gene-0.4	scaffold00604:32735-33531	2.54562	17.2003	0.391238	2.70718	0.391872	2.64949	0.130746	0.910367	0.799552	5.47374	0.0899504	0.598124
augustus_masked-scaffold00604-abinit-gene-0.7-mRNA-1	1841	-	augustus_masked-scaffold00604-abinit-gene-0.7	scaffold00604:62210-65511	14.9633	619.27	15.428	641.011	15.0619	623.413	41.0794	1708.57	32.0476	1329.18	39.2432	1619.88
g9480.t1	2141	-	augustus_masked-scaffold00604-abinit-gene-0.7	scaffold00604:62210-65511	0.273285	13.4148	0.533237	26.2617	0.52376	25.712	1.7029	83.9411	1.61455	79.3976	0.798113	39.0909
augustus_masked-scaffold00605-abinit-gene-0.1-mRNA-1	657	-	augustus_masked-scaffold00605-abinit-gene-0.1	scaffold00605:10078-10965	0	0	0	0	0	0	0	0	0	0	0	0
augustus_masked-scaffold00605-abinit-gene-0.3-mRNA-1	1951	+	augustus_masked-scaffold00605-abinit-gene-0.3	scaffold00605:25376-37877	0	0	0	0	0	0	0.0596698	2.65028	0	0	0	0
augustus_masked-scaffold00606-abinit-gene-0.14-mRNA-1	2544	-	augustus_masked-scaffold00606-abinit-gene-0.14	scaffold00606:78077-80941	0.473073	28.1157	1.39234	82.9762	0.58128	34.5491	4.24543	253.19	2.78412	165.715	3.37746	200.366
g9503.t1	2865	-	augustus_masked-scaffold00606-abinit-gene-0.14	scaffold00606:78077-80941	0.0144981	0.981121	0.493643	33.4862	0.0503511	3.40759	0.776339	52.6966	0.00139158	0.0942955	0.00997104	0.673688
augustus_masked-scaffold00606-abinit-gene-0.17-mRNA-1	837	-	augustus_masked-scaffold00606-abinit-gene-0.17	scaffold00606:95697-98365	0	0	0	0	0	0	0	0	0	0	0	0
augustus_masked-scaffold00606-abinit-gene-0.19-mRNA-1	429	-	augustus_masked-scaffold00606-abinit-gene-0.19	scaffold00606:106917-107345	0.616329	3.1687	1.16127	6.15944	1.54446	7.94847	0.510773	2.7311	0.348827	1.82458	0.317353	1.59824
augustus_masked-scaffold00606-abinit-gene-0.3-mRNA-1	360	+	augustus_masked-scaffold00606-abinit-gene-0.3	scaffold00606:15459-15874	0	0	0	0	0	0	0	0	0	0	0	0
augustus_masked-scaffold00608-abinit-gene-0.1-mRNA-1	3909	-	augustus_masked-scaffold00608-abinit-gene-0.1	scaffold00608:22206-88831	0	0	0	0	0	0	0	0	0	0	0.0300421	2.8349
maker-scaffold00608-snap-gene-0.38-mRNA-1	459	-	augustus_masked-scaffold00608-abinit-gene-0.1	scaffold00608:22206-88831	0	0	0	0	0	0	0	0	0	0	0	0
maker-scaffold00608-snap-gene-0.40-mRNA-1	666	-	augustus_masked-scaffold00608-abinit-gene-0.1	scaffold00608:22206-88831	0	0	0	0	0	0	0	0	0	0	0	0
maker-scaffold00608-snap-gene-0.37-mRNA-1	1662	-	augustus_masked-scaffold00608-abinit-gene-0.1	scaffold00608:22206-88831	0	0	0.306324	11.3197	0.138021	5.07847	0.0706642	2.61436	0.0908489	3.35051	0	0
augustus_masked-scaffold00609-abinit-gene-0.3-mRNA-1	861	-	augustus_masked-scaffold00609-abinit-gene-0.3	scaffold00609:33409-36505	0	0	0	0	0	0	0	0	0	0	0.0495698	0.799119
augustus_masked-scaffold00613-abinit-gene-0.2-mRNA-1	757	+	augustus_masked-scaffold00613-abinit-gene-0.2	scaffold00613:37256-41098	48.0108	650.99	73.4656	1008.08	59.0513	800.933	218.769	3011.42	98.3266	1342	197.84	2661.21
g9566.t1	927	+	augustus_masked-scaffold00613-abinit-gene-0.2	scaffold00613:37256-41098	19.9581	357.714	8.06066	145.784	18.1344	325.101	68.95	1250.01	45.4806	819.213	64.4943	1148.99
augustus_masked-scaffold00614-abinit-gene-0.0-mRNA-1	495	-	augustus_masked-scaffold00614-abinit-gene-0.0	scaffold00614:18640-20131	7.9006	53.9914	3.70677	25.9344	1.1466	7.84051	3.37777	23.779	1.73216	11.9917	1.17182	7.88215
g9573.t1	922	-	augustus_masked-scaffold00614-abinit-gene-0.0	scaffold00614:18640-20131	6.81902	121.344	3.52931	63.3775	4.0252	71.6442	2.06743	37.2156	3.66545	65.5529	6.6478	117.58
g9576.t1	1286	+	augustus_masked-scaffold00614-abinit-gene-0.7	scaffold00614:68266-69551	36.2325	983.308	38.9238	1062.68	39.0064	1058.75	72.8157	1991.14	60.7751	1654.78	89.9228	2430.7
augustus_masked-scaffold00614-abinit-gene-0.7-mRNA-1	729	+	augustus_masked-scaffold00614-abinit-gene-0.7	scaffold00614:68266-69551	17.6068	226.08	27.5395	358.099	26.2783	337.534	43.5989	568.814	31.5478	407.901	45.6449	581.178
augustus_masked-scaffold00614-abinit-gene-0.9-mRNA-1	1013	-	augustus_masked-scaffold00614-abinit-gene-0.9	scaffold00614:86815-92929	2.25838	45.4631	6.58144	133.56	3.93551	79.2412	4.43643	90.2232	5.60253	113.283	2.5726	51.5111
g9585.t1	687	-	augustus_masked-scaffold00615-abinit-gene-0.6	scaffold00615:44757-45631	0	0	0	0	0	0	0.380322	4.55184	0	0	0	0
augustus_masked-scaffold00615-abinit-gene-0.6-mRNA-1	402	-	augustus_masked-scaffold00615-abinit-gene-0.6	scaffold00615:44757-45631	0	0	0	0	0	0	0	0	0	0	0	0
g9597.t1	1639	+	augustus_masked-scaffold00616-abinit-gene-0.1	scaffold00616:3226-7198	0	0	0	0	0	0	0	0	0	0	0	0
augustus_masked-scaffold00616-abinit-gene-0.1-mRNA-1	1449	+	augustus_masked-scaffold00616-abinit-gene-0.1	scaffold00616:3226-7198	0	0	0	0	0	0	0	0	0	0	0	0
augustus_masked-scaffold00616-abinit-gene-0.14-mRNA-1	1281	-	augustus_masked-scaffold00616-abinit-gene-0.14	scaffold00616:78277-79557	0.650997	17.5838	0.0347036	0.943004	0.289809	7.82908	0.00011141	0.00303219	0.614604	16.6556	0.143851	3.86997
maker-scaffold00616-snap-gene-0.55-mRNA-1	553	-	augustus_masked-scaffold00616-abinit-gene-0.16	scaffold00616:95958-104572	6.72481	55.9672	6.03839	51.2364	5.68912	47.371	18.8048	160.378	4.72723	39.7638	8.39013	68.9222
augustus_masked-scaffold00616-abinit-gene-0.16-mRNA-1	849	-	augustus_masked-scaffold00616-abinit-gene-0.16	scaffold00616:95958-104572	0.398056	6.33741	0.147988	2.38017	0.249566	3.97434	0.2515	4.05592	0.0704845	1.12846	0.25265	3.99517
augustus_masked-scaffold00618-abinit-gene-0.10-mRNA-1	3736	-	augustus_masked-scaffold00618-abinit-gene-0.10	scaffold00618:77718-96308	0	0	0.000727949	0.0656565	0	0	0	0	0	0	0	0
maker-scaffold00618-augustus-gene-0.41-mRNA-1	255	-	augustus_masked-scaffold00618-abinit-gene-0.3	scaffold00618:22877-32591	0	0	0	0	0	0	0.686615	0.758639	0.780958	0.801	0	0
augustus_masked-scaffold00618-abinit-gene-0.3-mRNA-1	756	-	augustus_masked-scaffold00618-abinit-gene-0.3	scaffold00618:22877-32591	0	0	0	0	0	0	0	0	0	0	0	0
g9636.t1	1488	-	augustus_masked-scaffold00619-abinit-gene-0.4	scaffold00619:30844-32331	1.26903	41.0204	3.20511	104.124	3.19515	103.294	0.490351	15.9513	0.665441	21.5692	1.02783	33.1129
augustus_masked-scaffold00619-abinit-gene-0.4-mRNA-1	855	-	augustus_masked-scaffold00619-abinit-gene-0.4	scaffold00619:30844-32331	2.50761	40.3097	5.28355	85.7919	3.21544	51.7012	0.697732	11.3598	1.54401	24.9575	1.98006	31.6158
augustus_masked-scaffold00619-abinit-gene-0.6-mRNA-1	705	+	augustus_masked-scaffold00619-abinit-gene-0.6	scaffold00619:50446-51347	0	0	0	0	0	0	0	0	0	0	0	0
g9638.t1	902	+	augustus_masked-scaffold00619-abinit-gene-0.6	scaffold00619:50446-51347	0	0	0	0	0	0	0	0	0	0	0	0
augustus_masked-scaffold00619-abinit-gene-0.8-mRNA-1	2519	+	augustus_masked-scaffold00619-abinit-gene-0.8	scaffold00619:87424-99521	0.397583	23.374	0.257795	15.1978	0.199868	11.7512	1.73708	102.481	0.542142	31.9211	1.1216	65.8182
g9671.t1	1124	-	augustus_masked-scaffold00623-abinit-gene-0.0	scaffold00623:1698-2821	1.86311	42.8148	2.22119	51.4048	3.02302	69.4822	2.71073	62.8519	2.12511	49.0249	1.25351	28.6708
augustus_masked-scaffold00623-abinit-gene-0.0-mRNA-1	507	-	augustus_masked-scaffold00623-abinit-gene-0.0	scaffold00623:1698-2821	5.24505	37.459	3.78418	27.6413	6.96125	49.7449	8.17219	60.0477	4.82727	34.9057	2.62676	18.4772
augustus_masked-scaffold00623-abinit-gene-0.5-mRNA-1	372	-	augustus_masked-scaffold00623-abinit-gene-0.5	scaffold00623:29428-29799	0	0	0	0	0	0	0	0	0	0	0	0
augustus_masked-scaffold00623-abinit-gene-0.8-mRNA-1	735	+	augustus_masked-scaffold00623-abinit-gene-0.8	scaffold00623:38026-108610	0.00767739	0.0997639	0.796816	10.4838	3.16812	41.1811	2.94905	38.929	1.24831	16.3324	1.97488	25.4495
g9676.t1	1063	+	augustus_masked-scaffold00623-abinit-gene-0.8	scaffold00623:38026-108610	0	0	0	0	0	0	0	0	0	0	0	0
g9700.t1	1185	-	augustus_masked-scaffold00625-abinit-gene-0.13	scaffold00625:54117-55301	0	0	0	0	0	0	0	0	0	0	0	0
augustus_masked-scaffold00625-abinit-gene-0.13-mRNA-1	960	-	augustus_masked-scaffold00625-abinit-gene-0.13	scaffold00625:54117-55301	0	0	0	0	0	0	0	0	0	0	0	0
augustus_masked-scaffold00625-abinit-gene-0.16-mRNA-1	876	-	augustus_masked-scaffold00625-abinit-gene-0.16	scaffold00625:69573-70448	0	0	0	0	0	0	0	0	0	0	0	0
augustus_masked-scaffold00625-abinit-gene-1.0-mRNA-1	207	-	augustus_masked-scaffold00625-abinit-gene-1.0	scaffold00625:99883-100089	0	0	0	0	0	0	0	0	0	0	0	0
g9757.t1	732	-	augustus_masked-scaffold00629-abinit-gene-0.22	scaffold00629:67680-68411	0.0817677	1.05623	0.255779	3.34561	0.102522	1.32475	0	0	0.0701403	0.912289	0	0
augustus_masked-scaffold00629-abinit-gene-0.22-mRNA-1	258	-	augustus_masked-scaffold00629-abinit-gene-0.22	scaffold00629:67680-68411	0	0	0.662855	0.760683	0	0	0	0	0	0	0	0
augustus_masked-scaffold00629-abinit-gene-0.26-mRNA-1	1269	-	augustus_masked-scaffold00629-abinit-gene-0.26	scaffold00629:95373-98587	5.98654	159.855	4.78329	128.504	3.97841	106.25	5.37438	144.617	10.1823	272.8	4.38174	116.531
g9748.t1	1395	+	augustus_masked-scaffold00629-abinit-gene-0.5	scaffold00629:18576-19970	0.257336	7.70386	0.879969	26.4867	1.13752	34.0586	0.574871	17.3283	1.17194	35.1888	0.274593	8.19086
augustus_masked-scaffold00629-abinit-gene-0.5-mRNA-1	969	+	augustus_masked-scaffold00629-abinit-gene-0.5	scaffold00629:18576-19970	3.80244	72.2515	8.40692	161.11	4.59165	87.2664	9.47972	182.081	6.86844	131.122	9.52675	179.993
augustus_masked-scaffold00630-abinit-gene-0.3-mRNA-1	723	+	augustus_masked-scaffold00630-abinit-gene-0.3	scaffold00630:64635-66690	0.0832568	1.05623	0	0	0	0	0.282449	3.64147	0.0714087	0.912289	0.0635302	0.799119
g9781.t1	678	-	augustus_masked-scaffold00632-abinit-gene-0.5	scaffold00632:22389-23191	0	0	0	0	0	0	0	0	0	0	0	0
augustus_masked-scaffold00632-abinit-gene-0.5-mRNA-1	327	-	augustus_masked-scaffold00632-abinit-gene-0.5	scaffold00632:22389-23191	0	0	0	0	0	0	0	0	0	0	0	0
augustus_masked-scaffold00633-abinit-gene-0.1-mRNA-1	1772	-	augustus_masked-scaffold00633-abinit-gene-0.1	scaffold00633:12478-15438	1.10537	43.7889	2.61045	103.837	2.25235	89.2353	9.13623	363.811	3.17137	125.915	3.80829	150.453
maker-scaffold00633-augustus-gene-0.40-mRNA-1	195	+	augustus_masked-scaffold00633-abinit-gene-0.3	scaffold00633:31966-42747	0	0	0	0	0	0	0	0	0	0	0	0
augustus_masked-scaffold00633-abinit-gene-0.3-mRNA-1	1383	+	augustus_masked-scaffold00633-abinit-gene-0.3	scaffold00633:31966-42747	1.65017	48.8926	1.38264	41.1909	0.993982	29.4546	2.15626	64.3318	0.878709	26.1135	1.46321	43.1954
augustus_masked-scaffold00634-abinit-gene-0.18-mRNA-1	564	-	augustus_masked-scaffold00634-abinit-gene-0.18	scaffold00634:103387-104021	5.73178	49.3213	3.57311	31.3272	1.43073	12.3171	75.4995	665.22	31.1396	270.729	206.314	1753.05
g9810.t1	635	-	augustus_masked-scaffold00634-abinit-gene-0.18	scaffold00634:103387-104021	3.17095	33.065	7.70493	81.5958	3.64502	38.0232	31.3587	333.453	20.8404	219.171	49.4258	510.054
augustus_masked-scaffold00636-abinit-gene-0.1-mRNA-1	1305	-	augustus_masked-scaffold00636-abinit-gene-0.1	scaffold00636:987-5039	97.0793	2681.97	36.5273	1015.06	24.6179	680.209	14.256	396.782	28.4734	789.162	20.7419	570.791
g9820.t1	2120	-	augustus_masked-scaffold00636-abinit-gene-0.2	scaffold00636:19742-21861	0.0674836	3.27619	0	0	9.15E-07	4.44E-05	5.77E-06	0.000281195	9.12E-07	4.44E-05	9.46E-07	4.58E-05
augustus_masked-scaffold00636-abinit-gene-0.2-mRNA-1	1503	-	augustus_masked-scaffold00636-abinit-gene-0.2	scaffold00636:19742-21861	0.351921	11.5111	0.249836	8.21258	0.0809896	2.64945	0.0553071	1.82045	0.0834436	2.73682	0.0980457	3.19643
augustus_masked-scaffold00636-abinit-gene-0.9-mRNA-1	369	-	augustus_masked-scaffold00636-abinit-gene-0.9	scaffold00636:82823-85296	0.603258	2.17768	1.87929	7.09085	1.06935	3.86928	0	0	0.718291	2.65738	0.227455	0.799119
snap_masked-scaffold00636-abinit-gene-0.30-mRNA-1	540	-	augustus_masked-scaffold00636-abinit-gene-0.9	scaffold00636:82823-85296	0	0	0	0	0	0	0.222181	1.82073	0	0	0	0
g9835.t1	2572	+	augustus_masked-scaffold00637-abinit-gene-0.4	scaffold00637:15256-17827	0.280948	16.8993	0.357433	21.558	0.528519	31.793	0.799279	48.2421	0.333144	20.0686	0.811792	48.7425
augustus_masked-scaffold00637-abinit-gene-0.4-mRNA-1	2292	+	augustus_masked-scaffold00637-abinit-gene-0.4	scaffold00637:15256-17827	9.08E-06	0.000481003	0	0	1.62E-05	0.000858706	0.000139375	0.00741049	3.30E-05	0.00174816	7.19E-05	0.00379791
augustus_masked-scaffold00637-abinit-gene-0.9-mRNA-1	1113	+	augustus_masked-scaffold00637-abinit-gene-0.9	scaffold00637:64467-65579	0.874187	19.8422	0.22453	5.13286	0.173966	3.94938	0.277675	6.35985	0.116461	2.6538	0.0374919	0.846943
g9850.t1	2300	-	augustus_masked-scaffold00638-abinit-gene-0.11	scaffold00638:97942-100241	0.00076763	0.0408138	0	0	0.00129212	0.0687053	0.000127058	0.00678168	0.0526961	2.80647	0.913829	48.4884
augustus_masked-scaffold00638-abinit-gene-0.11-mRNA-1	1893	-	augustus_masked-scaffold00638-abinit-gene-0.11	scaffold00638:97942-100241	2.29471	98.0316	1.99026	85.3489	1.34125	57.3049	4.4313	190.222	2.69497	115.371	1.88083	80.1476
augustus_masked-scaffold00639-abinit-gene-0.0-mRNA-1	513	-	augustus_masked-scaffold00639-abinit-gene-0.0	scaffold00639:1022-1920	0	0	0	0	0	0	0	0	0	0	0	0
maker-scaffold00639-augustus-gene-0.48-mRNA-1	2024	-	augustus_masked-scaffold00639-abinit-gene-0.11	scaffold00639:65372-102961	0.0506691	2.33501	0	0	0.106223	4.89558	0.115699	5.35565	0.0556678	2.57033	0.158009	7.26458
augustus_masked-scaffold00639-abinit-gene-0.11-mRNA-1	1338	-	augustus_masked-scaffold00639-abinit-gene-0.11	scaffold00639:65372-102961	0	0	0	0	0	0	0	0	0	0	0	0
augustus_masked-scaffold00639-abinit-gene-0.12-mRNA-1	1519	-	augustus_masked-scaffold00639-abinit-gene-0.11	scaffold00639:65372-102961	0	0	0	0	0	0	0	0	0	0	0.212723	7.02246
g9853.t1	1032	-	augustus_masked-scaffold00639-abinit-gene-0.2	scaffold00639:17900-19941	32.1181	662.23	61.6888	1281.97	35.4442	730.954	2.50617	52.19	21.9184	453.88	3.69425	75.7717
augustus_masked-scaffold00639-abinit-gene-0.2-mRNA-1	588	-	augustus_masked-scaffold00639-abinit-gene-0.2	scaffold00639:17900-19941	36.8872	340.136	72.666	681.866	35.3595	326.193	1.89968	17.9082	21.8989	203.881	4.57571	41.6988
augustus_masked-scaffold00641-abinit-gene-0.11-mRNA-1	2853	-	augustus_masked-scaffold00641-abinit-gene-0.11	scaffold00641:89051-96939	0	0	0	0	0	0	0.000967493	0.0653738	0	0	0	0
augustus_masked-scaffold00641-abinit-gene-0.9-mRNA-1	2781	-	augustus_masked-scaffold00641-abinit-gene-0.9	scaffold00641:50469-58310	0.0153426	1.00518	0	0	0	0	0.000176191	0.0115796	0	0	0.139385	9.11689
augustus_masked-scaffold00643-abinit-gene-0.4-mRNA-1	1320	-	augustus_masked-scaffold00643-abinit-gene-0.4	scaffold00643:29092-31816	0	0	0.218619	6.15944	0.0472843	1.32471	0	0	0	0	0	0
snap_masked-scaffold00643-abinit-gene-0.24-mRNA-1	291	-	augustus_masked-scaffold00643-abinit-gene-0.4	scaffold00643:29092-31816	0	0	0	0	0	0	0	0	0	0	0	0
g9912.t1	1122	-	augustus_masked-scaffold00643-abinit-gene-1.0	scaffold00643:105280-106401	0	0	0	0	0	0	0	0	0.0396336	0.912289	0	0
augustus_masked-scaffold00643-abinit-gene-1.0-mRNA-1	798	-	augustus_masked-scaffold00643-abinit-gene-1.0	scaffold00643:105280-106401	0	0	0	0	0	0	0	0	0	0	0	0
augustus_masked-scaffold00644-abinit-gene-0.14-mRNA-1	513	+	augustus_masked-scaffold00644-abinit-gene-0.14	scaffold00644:58683-61250	0	0	0	0	0	0	0	0	0	0	0	0
augustus_masked-scaffold00644-abinit-gene-0.15-mRNA-1	252	+	augustus_masked-scaffold00644-abinit-gene-0.14	scaffold00644:58683-61250	0	0	0	0	0	0	0	0	0	0	0	0
augustus_masked-scaffold00644-abinit-gene-0.21-mRNA-1	843	-	augustus_masked-scaffold00644-abinit-gene-0.21	scaffold00644:81230-100884	1.55701	24.5492	1.6388	26.1052	0	0	0.747467	11.9392	0	0	0.000228345	0.00357566
maker-scaffold00644-snap-gene-0.58-mRNA-1	273	-	augustus_masked-scaffold00644-abinit-gene-0.21	scaffold00644:81230-100884	0	0	2.7832	4.05658	0	0	0	0	0.0199158	0.0276473	0	0
augustus_masked-scaffold00644-abinit-gene-0.23-mRNA-1	387	-	augustus_masked-scaffold00644-abinit-gene-0.21	scaffold00644:81230-100884	0	0	0.28111	1.1893	0	0	0	0	0	0	0	0
g9924.t1	1397	-	augustus_masked-scaffold00644-abinit-gene-0.21	scaffold00644:81230-100884	0	0	0.341167	10.2865	1.01045	30.3057	0.855118	25.8197	1.92727	57.9674	0.990058	29.5833
augustus_masked-scaffold00645-abinit-gene-0.13-mRNA-1	300	+	augustus_masked-scaffold00645-abinit-gene-0.13	scaffold00645:78765-80328	0	0	0	0	0	0	0	0	0	0	0	0
g9934.t1	825	+	augustus_masked-scaffold00645-abinit-gene-0.13	scaffold00645:78765-80328	15.079	230.782	10.3287	159.759	10.115	154.85	8.51918	132.14	19.9566	307.211	6.82191	103.672
g9956.t1	799	+	augustus_masked-scaffold00647-abinit-gene-0.8	scaffold00647:47856-48654	0	0	0	0	0	0	0.306652	4.55177	0	0	0.0549997	0.799119
augustus_masked-scaffold00647-abinit-gene-0.8-mRNA-1	324	+	augustus_masked-scaffold00647-abinit-gene-0.8	scaffold00647:47856-48654	0	0	0	0	0	0	2.32E-05	6.23E-05	0	0	0	0
augustus_masked-scaffold00649-abinit-gene-0.13-mRNA-1	705	+	augustus_masked-scaffold00649-abinit-gene-0.13	scaffold00649:64386-65479	0	0	0	0	0	0	0	0	0	0	0	0
g9981.t1	1094	+	augustus_masked-scaffold00649-abinit-gene-0.13	scaffold00649:64386-65479	0	0	0	0	0	0	0	0	0	0	0	0
augustus_masked-scaffold00649-abinit-gene-0.14-mRNA-1	771	+	augustus_masked-scaffold00649-abinit-gene-0.14	scaffold00649:70666-71849	0	0	0.0729017	1.02655	0	0	0	0	0	0	0	0
g9982.t1	1184	+	augustus_masked-scaffold00649-abinit-gene-0.14	scaffold00649:70666-71849	0	0	1.07E-06	2.64E-05	0	0	0.0368174	0.910367	0	0	0	0
augustus_masked-scaffold00651-abinit-gene-0.0-mRNA-1	1311	+	augustus_masked-scaffold00651-abinit-gene-0.0	scaffold00651:806-2379	0	0	0	0	0	0	0	0	0	0	0	0
g9996.t1	1574	+	augustus_masked-scaffold00651-abinit-gene-0.0	scaffold00651:806-2379	3.5787	123.579	4.05368	140.64	4.41122	152.346	21.3585	741.949	10.9882	380.425	16.2498	559.383
augustus_masked-scaffold00651-abinit-gene-0.11-mRNA-1	1011	+	augustus_masked-scaffold00651-abinit-gene-0.11	scaffold00651:50119-51607	0.157806	3.16867	0.0506784	1.02584	0.329773	6.62303	0.359013	7.28279	0.45233	9.12289	0.277169	5.53552
augustus_masked-scaffold00655-abinit-gene-0.10-mRNA-1	1021	-	augustus_masked-scaffold00655-abinit-gene-0.10	scaffold00655:35360-39492	2.29093	46.5889	2.89229	59.2885	1.77932	36.1919	8.09976	166.387	3.34248	68.2713	6.58008	133.104
augustus_masked-scaffold00656-abinit-gene-0.13-mRNA-1	2289	+	augustus_masked-scaffold00656-abinit-gene-0.13	scaffold00656:59127-63177	1.67886	88.7883	1.9423	103.037	1.46179	77.3146	2.4174	128.345	1.12173	59.4239	0.00376787	0.198862
augustus_masked-scaffold00657-abinit-gene-0.11-mRNA-1	1131	-	augustus_masked-scaffold00657-abinit-gene-0.11	scaffold00657:78615-80231	0	0	0	0	0.0135265	0.313329	0	0	5.04E-06	0.000117076	0	0
g10080.t1	1617	-	augustus_masked-scaffold00657-abinit-gene-0.11	scaffold00657:78615-80231	0	0	0	0	0.10272	3.66091	0	0	0.0510698	1.82446	0.134956	4.79471
g10081.t1	607	+	augustus_masked-scaffold00657-abinit-gene-0.12	scaffold00657:105206-105812	0	0	0	0	0	0	0	0	8.00E-05	0.00078398	9.21E-05	0.000884194
augustus_masked-scaffold00657-abinit-gene-0.12-mRNA-1	561	+	augustus_masked-scaffold00657-abinit-gene-0.12	scaffold00657:105206-105812	0	0	0	0	0	0	0	0	0.10578	0.911505	0.0948022	0.798235
augustus_masked-scaffold00658-abinit-gene-0.9-mRNA-1	366	+	augustus_masked-scaffold00658-abinit-gene-0.9	scaffold00658:58180-58545	0	0	0	0	0	0	0.132864	0.496632	0	0	0	0
augustus_masked-scaffold00659-abinit-gene-0.2-mRNA-1	1506	+	augustus_masked-scaffold00659-abinit-gene-0.1	scaffold00659:13950-31926	0.0874698	2.86781	0.0571371	1.88261	0.552307	18.1104	0	0	0	0	0	0
augustus_masked-scaffold00659-abinit-gene-0.1-mRNA-1	925	+	augustus_masked-scaffold00659-abinit-gene-0.1	scaffold00659:13950-31926	0	0	0	0	0	0	0	0	0	0	0	0
snap_masked-scaffold00661-abinit-gene-0.26-mRNA-1	459	+	augustus_masked-scaffold00661-abinit-gene-0.0	scaffold00661:992-22502	0	0	0	0	0.255413	1.51072	0	0	0	0	0	0
augustus_masked-scaffold00661-abinit-gene-0.0-mRNA-1	1527	+	augustus_masked-scaffold00661-abinit-gene-0.0	scaffold00661:992-22502	0.0878866	2.92886	0	0	0	0	0	0	0	0	0	0
g10114.t1	677	-	augustus_masked-scaffold00661-abinit-gene-0.9	scaffold00661:96515-97191	0.173792	1.99959	0.314033	3.66421	0.207972	2.3937	3.71011	43.4515	2.07173	24.0213	3.6029	41.0649
augustus_masked-scaffold00661-abinit-gene-0.9-mRNA-1	444	-	augustus_masked-scaffold00661-abinit-gene-0.9	scaffold00661:96515-97191	1.93195	10.6752	0.980061	5.57494	0.285787	1.58054	11.9557	68.5237	7.0952	39.839	9.82181	53.2312
g10117.t1	1272	+	augustus_masked-scaffold00662-abinit-gene-0.3	scaffold00662:13486-14757	0.58023	15.5382	0.244176	6.57862	1.03336	27.677	0.0701576	1.89324	0	0	0.236679	6.3126
augustus_masked-scaffold00662-abinit-gene-0.3-mRNA-1	783	+	augustus_masked-scaffold00662-abinit-gene-0.3	scaffold00662:13486-14757	1.80329	25.6549	0.398926	5.74026	0.196206	2.79216	0.184206	2.6586	0	0	0.00569126	0.0803537
augustus_masked-scaffold00664-abinit-gene-0.3-mRNA-1	243	+	augustus_masked-scaffold00664-abinit-gene-0.3	scaffold00664:35336-35841	0	0	0	0	0	0	0	0	0	0	0	0
g10141.t1	506	+	augustus_masked-scaffold00664-abinit-gene-0.3	scaffold00664:35336-35841	0	0	0	0	0	0	0	0	0	0	0	0
augustus_masked-scaffold00664-abinit-gene-0.9-mRNA-1	1272	-	augustus_masked-scaffold00664-abinit-gene-0.9	scaffold00664:88809-90401	15.069	403.539	24.3876	657.052	36.221	970.128	0.438875	11.8433	0.190518	5.11897	2.3454	62.5556
g10147.t1	1593	-	augustus_masked-scaffold00664-abinit-gene-0.9	scaffold00664:88809-90401	27.0529	947.384	72.7704	2560.23	85.6222	2998.81	0.87845	30.944	1.77706	62.3904	0.863382	30.1422
augustus_masked-scaffold00665-abinit-gene-0.1-mRNA-1	588	-	augustus_masked-scaffold00665-abinit-gene-0.1	scaffold00665:6097-7191	0	0	1.18919	11.1589	0	0	0.289711	2.7311	1.54E-05	0.000143612	3.33E-05	0.000303647
g10149.t1	1095	-	augustus_masked-scaffold00665-abinit-gene-0.1	scaffold00665:6097-7191	0	0	1.3351	29.9041	0.119132	2.64949	0	0	0.122586	2.73672	0.108327	2.39705
augustus_masked-scaffold00665-abinit-gene-0.8-mRNA-1	1868	+	augustus_masked-scaffold00665-abinit-gene-0.8	scaffold00665:71090-76406	77.4861	3260.54	30.1761	1274.69	47.0622	1980.52	26.6196	1125.61	56.0407	2363.13	56.0592	2352.87
augustus_masked-scaffold00665-abinit-gene-0.9-mRNA-1	580	+	augustus_masked-scaffold00665-abinit-gene-0.9	scaffold00665:80426-82021	0.117151	1.05619	0.00194837	0.0178825	0	0	0.890034	8.20757	0.193793	1.76444	0.634363	5.65072
g10155.t1	751	+	augustus_masked-scaffold00665-abinit-gene-0.9	scaffold00665:80426-82021	3.40E-06	4.56E-05	0.225669	3.06184	0	0	1.4035	19.1035	0.207272	2.79701	0.17601	2.34047
augustus_masked-scaffold00666-abinit-gene-0.18-mRNA-1	1305	-	augustus_masked-scaffold00666-abinit-gene-0.18	scaffold00666:101711-103251	0	0	0	0	0	0	0.0327008	0.910151	0	0	0.029031	0.798896
g10165.t1	1541	-	augustus_masked-scaffold00666-abinit-gene-0.18	scaffold00666:101711-103251	0	0	0	0	0	0	6.39E-06	0.00021672	0	0	6.63E-06	0.000222603
augustus_masked-scaffold00666-abinit-gene-0.2-mRNA-1	546	-	augustus_masked-scaffold00666-abinit-gene-0.2	scaffold00666:9742-16085	0	0	0.16361	1.35885	0	0	0.625571	5.2228	0.303282	2.49661	0	0
snap_masked-scaffold00666-abinit-gene-0.33-mRNA-1	771	-	augustus_masked-scaffold00666-abinit-gene-0.2	scaffold00666:9742-16085	2.34184	32.5952	0.872404	12.2845	1.28881	17.9437	5.72206	80.8223	0.0881726	1.2351	1.58688	21.916
snap_masked-scaffold00666-abinit-gene-0.21-mRNA-1	1971	-	augustus_masked-scaffold00666-abinit-gene-0.2	scaffold00666:9742-16085	2.28004	101.97	2.04628	91.8486	1.77518	79.3987	6.21389	279.184	1.82845	81.9368	1.78892	79.8128
augustus_masked-scaffold00666-abinit-gene-0.5-mRNA-1	459	-	augustus_masked-scaffold00666-abinit-gene-0.2	scaffold00666:9742-16085	1.06819	6.31324	0.619903	3.76463	0.685425	4.05417	2.14384	13.1121	0	0	0.310935	1.80457
augustus_masked-scaffold00667-abinit-gene-0.14-mRNA-1	654	-	augustus_masked-scaffold00667-abinit-gene-0.14	scaffold00667:66249-67231	3.40767	37.1955	2.69084	29.8087	14.2422	155.515	11.7114	130.246	11.4325	125.808	21.2134	229.26
g10173.t1	983	-	augustus_masked-scaffold00667-abinit-gene-0.14	scaffold00667:66249-67231	11.4449	221.582	21.4514	418.804	8.31917	161.099	4.92854	96.4357	33.3537	648.726	9.59253	184.684
augustus_masked-scaffold00668-abinit-gene-0.11-mRNA-1	729	-	augustus_masked-scaffold00668-abinit-gene-0.11	scaffold00668:80823-81970	0	0	0	0	0	0	0.139557	1.82073	0	0	0	0
augustus_masked-scaffold00668-abinit-gene-0.4-mRNA-1	714	-	augustus_masked-scaffold00668-abinit-gene-0.4	scaffold00668:39297-40010	0	0	0	0	0	0	0	0	0	0	0	0
g10191.t1	772	-	augustus_masked-scaffold00669-abinit-gene-0.3	scaffold00669:35140-35911	0	0	0	0	0	0	0	0	0	0	0	0
augustus_masked-scaffold00669-abinit-gene-0.3-mRNA-1	627	-	augustus_masked-scaffold00669-abinit-gene-0.3	scaffold00669:35140-35911	0	0	0	0	0	0	0	0	0	0	0	0
augustus_masked-scaffold00669-abinit-gene-0.4-mRNA-1	414	+	augustus_masked-scaffold00669-abinit-gene-0.4	scaffold00669:44185-45089	0	0	0	0	0	0	0	0	0	0	0	0
augustus_masked-scaffold00670-abinit-gene-0.16-mRNA-1	177	+	augustus_masked-scaffold00670-abinit-gene-0.16	scaffold00670:98379-98904	0	0	0	0	0	0	0	0	0	0	0	0
augustus_masked-scaffold00671-abinit-gene-0.5-mRNA-1	5085	-	augustus_masked-scaffold00671-abinit-gene-0.5	scaffold00671:23025-29613	3.12369	389.401	6.44149	804.047	4.71319	587.568	5.54462	692.338	4.14794	517.455	4.73847	590.189
augustus_masked-scaffold00671-abinit-gene-0.6-mRNA-1	4806	-	augustus_masked-scaffold00671-abinit-gene-0.6	scaffold00671:32805-39384	31.2327	3669.8	24.3218	2861.73	31.2251	3669.03	28.6083	3367.33	45.4022	5338.74	23.0512	2705.99
snap_masked-scaffold00671-abinit-gene-0.31-mRNA-1	273	-	augustus_masked-scaffold00671-abinit-gene-0.6	scaffold00671:32805-39384	0	0	0	0	0	0	0.636748	0.942592	0	0	0	0
g10220.t1	1687	-	augustus_masked-scaffold00672-abinit-gene-0.2	scaffold00672:32625-34311	1.43452	53.6979	0.513146	19.2919	0.924782	34.6208	4.408	165.912	0.873633	32.7803	2.56825	95.8593
augustus_masked-scaffold00672-abinit-gene-0.2-mRNA-1	1410	-	augustus_masked-scaffold00672-abinit-gene-0.2	scaffold00672:32625-34311	1.15714	35.0869	2.27466	69.3422	0.939271	28.4844	4.28753	130.89	2.05663	62.5443	2.03458	61.473
augustus_masked-scaffold00673-abinit-gene-0.10-mRNA-1	1767	+	augustus_masked-scaffold00673-abinit-gene-0.10	scaffold00673:94197-95963	0.45474	17.956	1.08745	43.1161	1.40647	55.5418	0.183485	7.28294	0.184415	7.29831	0.3044	11.9868
augustus_masked-scaffold00674-abinit-gene-0.3-mRNA-1	1353	+	augustus_masked-scaffold00674-abinit-gene-0.3	scaffold00674:27660-33291	0	0	0	0	0	0	0	0	0	0	0	0
g10239.t1	1326	+	augustus_masked-scaffold00674-abinit-gene-0.3	scaffold00674:27660-33291	0	0	0	0	0	0	0	0	0	0	0	0
augustus_masked-scaffold00674-abinit-gene-0.7-mRNA-1	681	+	augustus_masked-scaffold00674-abinit-gene-0.7	scaffold00674:65446-66309	0	0	0	0	0	0	8.30E-06	9.81E-05	0	0	2.06E-05	0.000236734
g10242.t1	864	+	augustus_masked-scaffold00674-abinit-gene-0.7	scaffold00674:65446-66309	0	0	0	0	0	0	0.110261	1.82064	0	0	0.0493195	0.798882
g10250.t1	1349	-	augustus_masked-scaffold00675-abinit-gene-0.0	scaffold00675:4481-6051	0	0	0	0	0	0	0	0	0	0	0	0
augustus_masked-scaffold00675-abinit-gene-0.0-mRNA-1	1104	-	augustus_masked-scaffold00675-abinit-gene-0.0	scaffold00675:4481-6051	0	0	0	0	0	0	0	0	0	0	0	0
augustus_masked-scaffold00675-abinit-gene-0.11-mRNA-1	564	-	augustus_masked-scaffold00675-abinit-gene-0.11	scaffold00675:69939-70802	0	0	0	0	0	0	0	0	0	0	0	0
g10262.t1	1608	-	augustus_masked-scaffold00675-abinit-gene-0.19	scaffold00675:100194-101801	0	0	0	0	0.149614	5.29765	1.17E-05	0.000417816	0	0	1.08E-05	0.000380937
augustus_masked-scaffold00675-abinit-gene-0.19-mRNA-1	1422	-	augustus_masked-scaffold00675-abinit-gene-0.19	scaffold00675:100194-101801	0	0	0	0	4.35E-05	0.00133255	0.0885549	2.73068	0	0	0.0785324	2.39698
augustus_masked-scaffold00676-abinit-gene-0.10-mRNA-1	1920	+	augustus_masked-scaffold00676-abinit-gene-0.10	scaffold00676:88890-91608	0.024323	1.05595	0.0235506	1.02625	0.122039	5.29869	2.13E-05	0.00092747	5.67E-06	0.000246552	0	0
augustus_masked-scaffold00676-abinit-gene-0.11-mRNA-1	1317	+	augustus_masked-scaffold00676-abinit-gene-0.11	scaffold00676:99955-104392	7.2549	202.663	5.49816	154.483	11.7943	329.518	11.4222	321.427	5.82402	163.211	7.0106	195.082
augustus_masked-scaffold00676-abinit-gene-0.7-mRNA-1	843	-	augustus_masked-scaffold00676-abinit-gene-0.7	scaffold00676:55869-58445	10.2273	161.253	15.0829	240.264	14.9873	236.364	8.21349	131.194	8.94698	141.864	5.83654	91.3944
augustus_masked-scaffold00678-abinit-gene-0.6-mRNA-1	1452	+	augustus_masked-scaffold00678-abinit-gene-0.6	scaffold00678:90146-91906	0	0	0	0	0	0	0.230422	7.28276	0.0579367	1.82438	0.0510693	1.59807
g10284.t1	1761	+	augustus_masked-scaffold00678-abinit-gene-0.6	scaffold00678:90146-91906	0	0	0	0	0	0	4.62E-06	0.000182533	4.93E-06	0.000194475	4.19E-06	0.000164494
augustus_masked-scaffold00679-abinit-gene-0.7-mRNA-1	1383	-	augustus_masked-scaffold00679-abinit-gene-0.7	scaffold00679:51172-55491	2.01957	59.8375	0.822426	24.5013	1.16404	34.4939	0.27603	8.23533	0.000764651	0.0227239	9.80E-06	0.00028921
g10291.t1	1510	-	augustus_masked-scaffold00679-abinit-gene-0.7	scaffold00679:51172-55491	0.653487	21.4926	0.625329	20.6681	1.2067	39.692	0.0262379	0.868345	0.469589	15.4862	0.0975008	3.19619
augustus_masked-scaffold00680-abinit-gene-0.8-mRNA-1	1641	+	augustus_masked-scaffold00680-abinit-gene-0.8	scaffold00680:77268-78908	2.74824	99.6286	2.82856	103	3.0828	111.77	3.44691	125.667	2.4552	89.2245	1.8768	67.8351
augustus_masked-scaffold00680-abinit-gene-0.9-mRNA-1	414	-	augustus_masked-scaffold00680-abinit-gene-0.9	scaffold00680:81081-86970	0.318931	1.51722	0	0	0	0	0.376771	1.86985	0	0	0.000438775	0.00204178
g10301.t1	643	-	augustus_masked-scaffold00680-abinit-gene-0.9	scaffold00680:81081-86970	0	0	0.422957	4.56601	0.330804	3.51873	0	0	0	0	0.291808	3.07126
augustus_masked-scaffold00682-abinit-gene-0.12-mRNA-1	483	+	augustus_masked-scaffold00682-abinit-gene-0.12	scaffold00682:82116-82929	0	0	0.153481	1.02657	0	0	6.54557	44.0642	0.349023	2.30882	1.47378	9.45975
g10314.t1	814	+	augustus_masked-scaffold00682-abinit-gene-0.12	scaffold00682:82116-82929	0	0	0	0	0	0	24.7848	377.436	2.92609	44.2179	5.04519	75.2469
augustus_masked-scaffold00682-abinit-gene-0.13-mRNA-1	306	-	augustus_masked-scaffold00682-abinit-gene-0.13	scaffold00682:86602-88641	266.914	546.371	96.3142	212.825	187.627	388.425	146.122	327.534	293.609	627.195	309.04	612.568
augustus_masked-scaffold00682-abinit-gene-0.15-mRNA-1	459	-	augustus_masked-scaffold00682-abinit-gene-0.15	scaffold00682:103621-105257	226.641	1339.5	74.2759	451.073	152.274	900.672	126.917	776.244	209.475	1256.74	192.835	1119.15
augustus_masked-scaffold00682-abinit-gene-0.9-mRNA-1	485	+	augustus_masked-scaffold00682-abinit-gene-0.7	scaffold00682:58006-66769	0	0	0	0	0	0	0	0	0	0	0	0
augustus_masked-scaffold00682-abinit-gene-0.7-mRNA-1	1416	+	augustus_masked-scaffold00682-abinit-gene-0.7	scaffold00682:58006-66769	0	0	0	0	0	0	0.00326711	0.100242	0	0	0	0
augustus_masked-scaffold00683-abinit-gene-0.6-mRNA-1	1857	-	augustus_masked-scaffold00683-abinit-gene-0.6	scaffold00683:22277-24311	0	0	0	0	0	0	0.10835	4.55099	0	0	0.0191505	0.798359
g10318.t1	2035	-	augustus_masked-scaffold00683-abinit-gene-0.6	scaffold00683:22277-24311	0	0	0	0	0	0	1.82E-05	0.000846098	0	0	1.64E-05	0.000759675
g10332.t1	1037	-	augustus_masked-scaffold00684-abinit-gene-0.14	scaffold00684:77763-78931	0	0	0	0	3.47E-06	7.20E-05	0	0	0	0	0.140982	2.90974
augustus_masked-scaffold00684-abinit-gene-0.14-mRNA-1	816	-	augustus_masked-scaffold00684-abinit-gene-0.14	scaffold00684:77763-78931	0	0	0	0	0.0878554	1.32467	0	0	0	0	0.179347	2.6841
augustus_masked-scaffold00684-abinit-gene-0.6-mRNA-1	1275	+	augustus_masked-scaffold00684-abinit-gene-0.6	scaffold00684:29506-32277	1.23591	33.1923	2.50559	67.6988	3.78753	101.735	2.5245	68.3193	2.12065	57.1424	0.8744	23.389
augustus_masked-scaffold00686-abinit-gene-0.13-mRNA-1	663	+	augustus_masked-scaffold00686-abinit-gene-0.13	scaffold00686:67386-68470	0	0	0	0	0	0	0.244932	2.78054	0	0	0	0
g10358.t1	1085	+	augustus_masked-scaffold00686-abinit-gene-0.13	scaffold00686:67386-68470	0	0	0.0463637	1.02657	0	0	0.0798417	1.7713	0.0413394	0.912289	0.0365374	0.799119
augustus_masked-scaffold00686-abinit-gene-0.15-mRNA-1	735	-	augustus_masked-scaffold00686-abinit-gene-0.15	scaffold00686:91490-92224	0	0	0	0	0	0	0	0	0.0697274	0.912289	0.0620115	0.799119
augustus_masked-scaffold00686-abinit-gene-0.16-mRNA-1	768	-	augustus_masked-scaffold00686-abinit-gene-0.16	scaffold00686:97515-98282	0	0	3.88E-05	0.000543385	0.0956791	1.32475	0.40794	5.73061	0	0	0.236459	3.24747
augustus_masked-scaffold00687-abinit-gene-0.9-mRNA-1	807	-	augustus_masked-scaffold00687-abinit-gene-0.9	scaffold00687:48147-49851	0	0	0	0	0	0	0	0	0	0	0	0
augustus_masked-scaffold00688-abinit-gene-0.10-mRNA-1	309	+	augustus_masked-scaffold00688-abinit-gene-0.10	scaffold00688:71315-71623	0	0	0	0	0	0	0	0	0	0	0	0
augustus_masked-scaffold00694-abinit-gene-0.3-mRNA-1	5259	-	augustus_masked-scaffold00694-abinit-gene-0.3	scaffold00694:21441-32581	1.56E-05	0.00201093	0	0	0	0	0	0	0	0	4.84E-06	0.000624051
g10437.t1	1678	+	augustus_masked-scaffold00694-abinit-gene-0.9	scaffold00694:53556-55233	1.00808	37.5024	2.35996	88.1782	3.98247	148.171	2.96742	111.004	3.60591	134.467	3.32912	123.49
augustus_masked-scaffold00694-abinit-gene-0.9-mRNA-1	1464	+	augustus_masked-scaffold00694-abinit-gene-0.9	scaffold00694:53556-55233	1.52478	48.3479	0.566883	18.067	0	0	0	0	0.867188	27.5743	0.000858191	0.0271191
g10453.t1	977	+	augustus_masked-scaffold00696-abinit-gene-0.0	scaffold00696:1-3196	37.295	716.315	21.5145	416.722	69.5621	1336.34	154.916	3007.35	59.8916	1155.66	76.0437	1452.35
augustus_masked-scaffold00696-abinit-gene-0.0-mRNA-1	949	+	augustus_masked-scaffold00696-abinit-gene-0.0	scaffold00696:1-3196	103.111	1906.31	132.601	2473.08	109.911	2032.48	125.377	2343.79	244.472	4541.59	172.456	3169.76
g10455.t1	930	-	augustus_masked-scaffold00696-abinit-gene-0.1	scaffold00696:11372-12301	1.27628	22.9733	0.9067	16.4682	0	0	0.845301	15.3898	0.625897	11.3221	0.338204	6.05127
augustus_masked-scaffold00696-abinit-gene-0.1-mRNA-1	378	-	augustus_masked-scaffold00696-abinit-gene-0.1	scaffold00696:11372-12301	23.1043	88.6836	14.8969	59.6128	13.0809	50.3114	7.77573	31.4384	12.612	49.5416	8.46579	31.6605
augustus_masked-scaffold00696-abinit-gene-0.11-mRNA-1	1116	-	augustus_masked-scaffold00696-abinit-gene-0.11	scaffold00696:82409-83911	0	0	0	0	0.00129781	0.0295628	1.51375	34.7873	0	0	3.72552	84.4463
g10462.t1	1503	-	augustus_masked-scaffold00696-abinit-gene-0.11	scaffold00696:82409-83911	7.87913	257.721	10.7117	352.114	9.47504	309.961	15.4825	509.612	19.693	645.901	13.661	445.37
augustus_masked-scaffold00697-abinit-gene-0.3-mRNA-1	531	+	augustus_masked-scaffold00697-abinit-gene-0.3	scaffold00697:30146-31213	0.140672	1.0913	0.201192	1.59352	0.0695074	0.53951	1.29726	10.3312	1.12091	8.79568	0	0
g10466.t1	1068	+	augustus_masked-scaffold00697-abinit-gene-0.3	scaffold00697:30146-31213	0.733818	15.8084	0.352247	7.64564	0.282372	6.08422	6.76647	147.162	4.10594	88.8193	6.07685	130.256
snap_masked-scaffold00699-abinit-gene-0.39-mRNA-1	867	+	augustus_masked-scaffold00699-abinit-gene-0.18	scaffold00699:90576-103182	10.3449	169.48	11.0939	183.555	11.0593	181.23	5.49877	91.2192	6.94051	114.325	3.8918	63.3394
augustus_masked-scaffold00699-abinit-gene-0.18-mRNA-1	1107	+	augustus_masked-scaffold00699-abinit-gene-0.18	scaffold00699:90576-103182	0.0505716	1.14008	0.161287	3.66225	0	0	0.134176	3.05249	0.0421364	0.953675	0.116156	2.60608
augustus_masked-scaffold00700-abinit-gene-0.11-mRNA-1	264	+	augustus_masked-scaffold00700-abinit-gene-0.11	scaffold00700:58375-67545	0	0	0	0	0	0	0	0	0	0	0	0
maker-scaffold00700-snap-gene-0.45-mRNA-1	1291	+	augustus_masked-scaffold00700-abinit-gene-0.11	scaffold00700:58375-67545	1.73115	47.2037	0.825281	22.6373	1.24493	33.9509	0.419443	11.5235	1.10433	30.2105	2.29437	62.3137
augustus_masked-scaffold00701-abinit-gene-0.4-mRNA-1	189	+	augustus_masked-scaffold00701-abinit-gene-0.4	scaffold00701:42649-42837	0	0	0	0	0	0	66.99	11.9908	52.194	8.64099	15.4277	2.21589
augustus_masked-scaffold00702-abinit-gene-0.1-mRNA-1	3672	+	augustus_masked-scaffold00702-abinit-gene-0.1	scaffold00702:19386-26162	0	0	0	0	0	0	0	0	0	0	0	0
augustus_masked-scaffold00702-abinit-gene-0.5-mRNA-1	1875	+	augustus_masked-scaffold00702-abinit-gene-0.5	scaffold00702:63646-65880	0	0	0	0	0	0	0	0	0	0	0.0311416	1.31264
g10519.t1	2235	+	augustus_masked-scaffold00702-abinit-gene-0.5	scaffold00702:63646-65880	0	0	0	0	0	0	0	0	0	0	0.0833044	4.28119
augustus_masked-scaffold00703-abinit-gene-0.1-mRNA-1	546	-	augustus_masked-scaffold00703-abinit-gene-0.1	scaffold00703:6617-7611	0.129714	1.05623	0	0	0	0	0	0	0	0	0	0
g10526.t1	995	-	augustus_masked-scaffold00703-abinit-gene-0.1	scaffold00703:6617-7611	0	0	0	0	0	0	0	0	0	0	0	0
g10533.t1	676	-	augustus_masked-scaffold00703-abinit-gene-0.10	scaffold00703:75766-76441	45.6589	524.163	38.7789	451.486	36.7107	421.587	153.097	1789.09	68.3388	790.618	114.091	1297.45
augustus_masked-scaffold00703-abinit-gene-0.10-mRNA-1	447	-	augustus_masked-scaffold00703-abinit-gene-0.10	scaffold00703:75766-76441	39.1656	219.426	51.8518	298.939	38.4525	215.616	186.318	1082.21	83.2451	473.815	69.1176	379.902
augustus_masked-scaffold00703-abinit-gene-0.12-mRNA-1	1716	+	augustus_masked-scaffold00703-abinit-gene-0.12	scaffold00703:82963-88891	21.7368	829.848	14.6754	562.649	17.8485	681.478	4.30399	165.201	9.67025	370.044	9.79135	372.749
augustus_masked-scaffold00704-abinit-gene-0.0-mRNA-1	402	+	augustus_masked-scaffold00704-abinit-gene-0.0	scaffold00704:2589-3273	0	0	0	0	0	0	0	0	0	0	0	0
augustus_masked-scaffold00707-abinit-gene-0.17-mRNA-1	1785	+	augustus_masked-scaffold00707-abinit-gene-0.17	scaffold00707:97846-99901	0	0	0	0	0	0	0	0	0	0	0	0
g10576.t1	2056	+	augustus_masked-scaffold00707-abinit-gene-0.17	scaffold00707:97846-99901	0	0	0	0	0	0	0.0193239	0.910367	0	0	0	0
augustus_masked-scaffold00708-abinit-gene-0.2-mRNA-1	372	-	augustus_masked-scaffold00708-abinit-gene-0.2	scaffold00708:26389-26760	0	0	0	0	0	0	0	0	0	0	0	0
augustus_masked-scaffold00709-abinit-gene-0.2-mRNA-1	2510	-	augustus_masked-scaffold00709-abinit-gene-0.2	scaffold00709:82-8712	0	0	0	0	0	0	0	0	0.195369	11.4581	0	0
augustus_masked-scaffold00710-abinit-gene-0.1-mRNA-1	1338	-	augustus_masked-scaffold00710-abinit-gene-0.1	scaffold00710:1616-2953	10.7131	305.041	6.04206	173.022	8.33726	237.427	0	0	0	0	0	0
augustus_masked-scaffold00710-abinit-gene-0.18-mRNA-1	2094	+	augustus_masked-scaffold00710-abinit-gene-0.18	scaffold00710:82540-86155	5.32058	254.752	4.49694	216.047	5.01535	240.158	10.6011	509.771	8.72805	418.682	8.9893	429.442
augustus_masked-scaffold00710-abinit-gene-0.7-mRNA-1	474	+	augustus_masked-scaffold00710-abinit-gene-0.7	scaffold00710:38564-39582	0.728346	4.58494	0.609543	3.93623	1.86328	11.7376	6.34213	41.23	12.2402	78.1437	4.80271	29.7192
augustus_masked-scaffold00711-abinit-gene-0.2-mRNA-1	1158	-	augustus_masked-scaffold00711-abinit-gene-0.2	scaffold00711:57068-58681	1.28516	30.6549	0.285376	6.85349	1.29143	30.8098	10.7276	258.097	1.48559	35.5682	4.71065	111.855
g10609.t1	1614	-	augustus_masked-scaffold00711-abinit-gene-0.2	scaffold00711:57068-58681	1.07415	38.1955	0.311619	11.1315	0	0	0	0	0	0	0	0
g10611.t1	1709	+	augustus_masked-scaffold00711-abinit-gene-0.5	scaffold00711:71726-75594	6.37122	242.09	5.02816	191.875	3.06054	116.305	6.55023	250.242	6.10576	232.548	4.55972	172.766
augustus_masked-scaffold00711-abinit-gene-0.5-mRNA-1	1257	+	augustus_masked-scaffold00711-abinit-gene-0.5	scaffold00711:71726-75594	11.2368	296.59	14.3447	380.953	12.2549	323.511	18.1427	482.604	14.3678	380.511	14.7078	386.617
augustus_masked-scaffold00712-abinit-gene-0.0-mRNA-1	456	+	augustus_masked-scaffold00712-abinit-gene-0.0	scaffold00712:5508-5963	0	0	0	0	0	0	0	0	0	0	0	0
augustus_masked-scaffold00712-abinit-gene-0.1-mRNA-1	348	-	augustus_masked-scaffold00712-abinit-gene-0.1	scaffold00712:10212-10559	0	0	0	0	0	0	0	0	0	0	0	0
augustus_masked-scaffold00713-abinit-gene-0.1-mRNA-1	2031	-	augustus_masked-scaffold00713-abinit-gene-0.1	scaffold00713:5948-9130	156.93	7260.09	137.155	6367.54	149.031	6895.25	268.863	12493.9	212.326	9841.81	218.67	10092.8
augustus_masked-scaffold00713-abinit-gene-0.14-mRNA-1	408	-	augustus_masked-scaffold00713-abinit-gene-0.14	scaffold00713:63646-68341	87.2803	401.815	94.4237	450.087	97.1278	447.73	199.306	958.514	315.049	1478.6	271.503	1221.9
g10644.t1	2098	+	augustus_masked-scaffold00714-abinit-gene-0.0	scaffold00714:5626-7723	0.258431	12.4003	1.98078	95.3662	0.484392	23.2447	0.165745	7.9871	9.70E-07	4.66E-05	0.33789	16.1766
augustus_masked-scaffold00714-abinit-gene-0.0-mRNA-1	1461	+	augustus_masked-scaffold00714-abinit-gene-0.0	scaffold00714:5626-7723	0.0754617	2.38694	0.713651	22.6897	0.31212	9.87399	0.0636658	2.02694	0.0287589	0.912243	0.095239	3.00225
g10645.t1	3697	+	augustus_masked-scaffold00714-abinit-gene-0.1	scaffold00714:13796-17492	0	0	0.082678	7.37428	0	0	0.102336	9.13208	0.0665587	5.93166	0.0324134	2.88227
augustus_masked-scaffold00714-abinit-gene-0.1-mRNA-1	2535	+	augustus_masked-scaffold00714-abinit-gene-0.1	scaffold00714:13796-17492	0.0654381	3.87401	0	0	1.19008	70.4591	0.389158	23.1188	6.21E-05	0.00368331	0.388775	22.974
g10651.t1	541	-	augustus_masked-scaffold00714-abinit-gene-0.10	scaffold00714:59601-60141	0.131791	1.05623	0.502171	4.10629	0	0	130.661	1074.1	3.75569	30.4347	77.3511	611.59
augustus_masked-scaffold00714-abinit-gene-0.10-mRNA-1	285	-	augustus_masked-scaffold00714-abinit-gene-0.10	scaffold00714:59601-60141	0	0	0	0	0.831954	1.32475	28.7175	50.2055	2.01206	3.32002	9.30034	14.12
g10667.t1	1440	-	augustus_masked-scaffold00716-abinit-gene-0.4	scaffold00716:36472-37911	4.13169	128.463	7.56277	236.372	6.01185	186.946	2.74521	85.9199	5.5165	172.011	7.04668	218.336
augustus_masked-scaffold00716-abinit-gene-0.4-mRNA-1	681	-	augustus_masked-scaffold00716-abinit-gene-0.4	scaffold00716:36472-37911	5.57789	64.7499	6.61019	77.8079	10.9247	126.862	6.41216	75.7555	5.62198	65.7629	0.0345781	0.397663
augustus_masked-scaffold00717-abinit-gene-0.11-mRNA-1	912	-	augustus_masked-scaffold00717-abinit-gene-0.11	scaffold00717:89243-92202	0.0602249	1.05623	0.000295657	0.00523336	0	0	0.159787	2.83529	1.05653	18.6238	0.378681	6.60051
augustus_masked-scaffold00717-abinit-gene-0.2-mRNA-1	828	+	augustus_masked-scaffold00717-abinit-gene-0.2	scaffold00717:10182-14721	1.65179	25.4077	1.74515	27.1273	2.39001	36.7726	6.03774	94.1156	2.28766	35.3924	3.2147	49.1012
augustus_masked-scaffold00717-abinit-gene-0.3-mRNA-1	969	-	augustus_masked-scaffold00717-abinit-gene-0.3	scaffold00717:24517-26001	0.054267	1.03115	0.608269	11.6569	1.37146	26.0653	3.38445	65.0064	0.410136	7.82971	1.54242	29.1416
g10672.t1	1485	-	augustus_masked-scaffold00717-abinit-gene-0.3	scaffold00717:24517-26001	1.17993	38.0495	1.76254	57.1235	1.65635	53.4195	6.74903	219.028	6.55707	212.032	4.61312	148.263
augustus_masked-scaffold00719-abinit-gene-0.21-mRNA-1	862	+	augustus_masked-scaffold00719-abinit-gene-0.21	scaffold00719:89615-96331	0.000490762	0.00797716	0.00713488	0.117135	0.488221	7.93785	0.49341	8.12186	0	0	1.9645	31.7203
snap_masked-scaffold00719-abinit-gene-0.45-mRNA-1	267	+	augustus_masked-scaffold00719-abinit-gene-0.21	scaffold00719:89615-96331	0	0	0	0	0	0	0	0	0	0	0	0
g10737.t1	1267	+	augustus_masked-scaffold00723-abinit-gene-0.6	scaffold00723:39456-40722	0	0	0	0	0	0	0	0	0	0	0	0
augustus_masked-scaffold00723-abinit-gene-0.6-mRNA-1	945	+	augustus_masked-scaffold00723-abinit-gene-0.6	scaffold00723:39456-40722	0	0	0	0	0	0	0	0	0	0	0	0
augustus_masked-scaffold00727-abinit-gene-0.0-mRNA-1	696	-	augustus_masked-scaffold00727-abinit-gene-0.0	scaffold00727:13-2781	2.891	34.6728	1.38495	16.8354	1.78905	21.464	3.80317	46.3964	0.900808	10.884	1.69742	20.1747
g10782.t1	1193	-	augustus_masked-scaffold00727-abinit-gene-0.0	scaffold00727:13-2781	4.5598	112.862	3.89527	97.0472	3.97099	98.3043	4.47118	111.59	2.07894	51.6423	3.33908	82.2871
augustus_masked-scaffold00729-abinit-gene-0.0-mRNA-1	1065	+	augustus_masked-scaffold00729-abinit-gene-0.0	scaffold00729:1178-3873	0	0	0	0	0	0	0	0	0	0	0	0
augustus_masked-scaffold00729-abinit-gene-0.2-mRNA-1	429	-	augustus_masked-scaffold00729-abinit-gene-0.2	scaffold00729:11016-15962	0.0515318	0.264938	0	0	0	0	0	0	0	0	0.0842755	0.424425
maker-scaffold00729-snap-gene-0.48-mRNA-1	391	-	augustus_masked-scaffold00729-abinit-gene-0.2	scaffold00729:11016-15962	0.359202	1.4977	0.628097	2.72134	0.47023	1.96387	0.123854	0.541827	0.81502	3.47128	0.484456	1.97104
g10827.t1	1848	-	augustus_masked-scaffold00731-abinit-gene-0.3	scaffold00731:31854-33701	4.83067	200.79	4.59084	191.568	5.25136	218.297	8.57703	358.276	5.61228	233.778	7.78333	322.679
augustus_masked-scaffold00731-abinit-gene-0.3-mRNA-1	1302	-	augustus_masked-scaffold00731-abinit-gene-0.3	scaffold00731:31854-33701	3.98347	109.743	6.27494	173.892	3.66435	100.966	3.36024	93.2657	2.43417	67.2774	2.51038	68.8891
augustus_masked-scaffold00732-abinit-gene-0.0-mRNA-1	1485	+	augustus_masked-scaffold00732-abinit-gene-0.0	scaffold00732:1976-4138	0.121951	3.93257	0.240401	7.79137	0.983544	31.7206	1.07492	34.8846	0.661419	21.3879	1.91569	61.5691
g10837.t1	2163	+	augustus_masked-scaffold00732-abinit-gene-0.0	scaffold00732:1976-4138	1.02696	50.9903	1.26553	63.0417	0.561163	27.865	0.51687	25.77	0.377122	18.7584	0.643424	31.8777
g10848.t1	1696	-	augustus_masked-scaffold00732-abinit-gene-0.16	scaffold00732:71936-73631	21.3694	804.85	17.8033	673.432	14.349	540.496	542.474	20543.3	45.4298	1715.1	425.478	15979.2
augustus_masked-scaffold00732-abinit-gene-0.16-mRNA-1	1482	-	augustus_masked-scaffold00732-abinit-gene-0.16	scaffold00732:71936-73631	0	0	0	0	0	0	0	0	0	0	0	0
g10849.t1	1569	-	augustus_masked-scaffold00732-abinit-gene-0.18	scaffold00732:83253-84821	0	0	0	0	0	0	0	0	0	0	0	0
augustus_masked-scaffold00732-abinit-gene-0.18-mRNA-1	1485	-	augustus_masked-scaffold00732-abinit-gene-0.18	scaffold00732:83253-84821	0	0	0	0	0	0	0	0	0	0	0	0
augustus_masked-scaffold00732-abinit-gene-0.2-mRNA-1	503	-	augustus_masked-scaffold00732-abinit-gene-0.2	scaffold00732:9545-14126	0	0	0	0	0	0	0	0	0	0	0	0
augustus_masked-scaffold00732-abinit-gene-0.8-mRNA-1	621	+	augustus_masked-scaffold00732-abinit-gene-0.7	scaffold00732:28118-29213	0	0	0.0107361	0.109838	0.000713672	0.00718822	0	0	0	0	0.0999054	0.995078
augustus_masked-scaffold00732-abinit-gene-0.7-mRNA-1	420	+	augustus_masked-scaffold00732-abinit-gene-0.7	scaffold00732:28118-29213	3.22628	15.8435	3.6372	18.4538	2.64166	12.9871	6.07219	31.068	2.89502	14.4756	7.49142	36.0065
augustus_masked-scaffold00737-abinit-gene-0.14-mRNA-1	759	-	augustus_masked-scaffold00737-abinit-gene-0.14	scaffold00737:77185-78421	0	0	0	0	0	0	0	0	0	0	0	0
g10897.t1	1237	-	augustus_masked-scaffold00737-abinit-gene-0.14	scaffold00737:77185-78421	0	0	0	0	0	0	0.0697946	1.82073	0	0	0	0
g10915.t1	1402	+	augustus_masked-scaffold00739-abinit-gene-0.17	scaffold00739:91594-100942	0	0	0	0	8.37E-06	0.000252054	8.79E-06	0.000266438	0.455604	13.7619	8.04E-06	0.000241126
augustus_masked-scaffold00739-abinit-gene-0.20-mRNA-1	645	+	augustus_masked-scaffold00739-abinit-gene-0.17	scaffold00739:91594-100942	0	0	0.189286	2.05314	0	0	0	0	0	0	0	0
augustus_masked-scaffold00739-abinit-gene-0.17-mRNA-1	1206	+	augustus_masked-scaffold00739-abinit-gene-0.17	scaffold00739:91594-100942	0	0	0	0	0.105592	2.64924	0.0359848	0.910101	0	0	0.0639778	1.598
augustus_masked-scaffold00740-abinit-gene-0.1-mRNA-1	894	+	augustus_masked-scaffold00740-abinit-gene-0.1	scaffold00740:9684-14392	0	0	0	0	0	0	0	0	0	0	0	0
g10951.t1	1735	-	augustus_masked-scaffold00742-abinit-gene-0.18	scaffold00742:96326-99441	0	0	0	0	0	0	0	0	0	0	0	0
augustus_masked-scaffold00742-abinit-gene-0.18-mRNA-1	1431	-	augustus_masked-scaffold00742-abinit-gene-0.18	scaffold00742:96326-99441	0	0	0	0	0	0	0	0	0	0	0	0
augustus_masked-scaffold00742-abinit-gene-0.2-mRNA-1	586	+	augustus_masked-scaffold00742-abinit-gene-0.2	scaffold00742:9828-15676	2.53269	23.2238	5.88186	54.8909	7.87749	72.2658	3.83073	35.9157	3.78426	35.0376	4.93404	44.711
augustus_masked-scaffold00744-abinit-gene-0.23-mRNA-1	1190	+	augustus_masked-scaffold00744-abinit-gene-0.23	scaffold00744:93083-96753	2.50357	61.7745	0	0	0.00372114	0.0918325	0.000662945	0.0164944	1.00337	24.8472	0.883718	21.71
augustus_masked-scaffold00744-abinit-gene-0.6-mRNA-1	1218	+	augustus_masked-scaffold00744-abinit-gene-0.6	scaffold00744:20886-22405	0	0	0.000143015	0.00365488	0	0	0	0	0	0	0	0
g10964.t1	1520	+	augustus_masked-scaffold00744-abinit-gene-0.6	scaffold00744:20886-22405	8.26865	274.07	9.49082	316.123	8.77008	290.726	3.21617	107.265	4.80502	159.694	3.61886	119.559
augustus_masked-scaffold00744-abinit-gene-0.7-mRNA-1	795	+	augustus_masked-scaffold00744-abinit-gene-0.7	scaffold00744:25836-26911	0.0762931	1.1089	0.283689	4.16948	0.930263	13.5249	0.00257839	0.0380075	0.279517	4.08762	0.216923	3.12951
g10965.t1	1076	+	augustus_masked-scaffold00744-abinit-gene-0.7	scaffold00744:25836-26911	0.580379	12.6221	0.559347	12.2557	0.352655	7.67101	0.37147	8.1553	0.731903	15.9827	0.22466	4.86168
augustus_masked-scaffold00745-abinit-gene-0.11-mRNA-1	1113	-	augustus_masked-scaffold00745-abinit-gene-0.11	scaffold00745:77664-79251	0.88867	20.1709	0.164367	3.75751	4.45478	101.132	23.8754	546.84	4.12303	93.9518	10.313	232.97
g10987.t1	1588	-	augustus_masked-scaffold00745-abinit-gene-0.11	scaffold00745:77664-79251	2.66101	92.8461	6.83348	239.54	5.226	182.363	84.7489	2974.46	9.85863	344.859	33.0016	1147.91
augustus_masked-scaffold00745-abinit-gene-0.5-mRNA-1	672	+	augustus_masked-scaffold00745-abinit-gene-0.5	scaffold00745:44371-47551	0	0	0	0	0	0	0	0	0	0	0	0
augustus_masked-scaffold00745-abinit-gene-0.7-mRNA-1	3560	-	augustus_masked-scaffold00745-abinit-gene-0.7	scaffold00745:48836-58399	7.70702	659.052	8.29509	710.689	6.10829	522.364	11.4836	984.363	11.4759	982.363	6.28399	536.686
augustus_masked-scaffold00746-abinit-gene-0.13-mRNA-1	1105	+	augustus_masked-scaffold00746-abinit-gene-0.13	scaffold00746:29421-32098	0	0	0	0	0	0	0.040105	0.910326	0	0	0	0
maker-scaffold00747-snap-gene-0.50-mRNA-1	492	+	augustus_masked-scaffold00747-abinit-gene-0.7	scaffold00747:34850-45397	0.00782248	0.0528553	0.0333292	0.230622	0.683529	4.62141	0.140564	0.978728	0	0	0.000991093	0.00659026
augustus_masked-scaffold00747-abinit-gene-0.7-mRNA-1	1098	+	augustus_masked-scaffold00747-abinit-gene-0.7	scaffold00747:34850-45397	0	0	0	0	0	0	0	0	0	0	0	0
augustus_masked-scaffold00747-abinit-gene-0.8-mRNA-1	2589	-	augustus_masked-scaffold00747-abinit-gene-0.8	scaffold00747:49455-52277	0.139464	8.44975	6.73E-06	0.00040862	6.99E-07	4.23E-05	0	0	0	0	6.63E-06	0.000401244
g11024.t1	1135	-	augustus_masked-scaffold00749-abinit-gene-0.7	scaffold00749:64017-65151	0	0	0	0	0	0	0.070672	1.65858	0	0	0	0
augustus_masked-scaffold00749-abinit-gene-0.7-mRNA-1	621	-	augustus_masked-scaffold00749-abinit-gene-0.7	scaffold00749:64017-65151	0	0	0	0	0	0	0.015783	0.162156	0	0	0	0
augustus_masked-scaffold00750-abinit-gene-0.1-mRNA-1	1263	+	augustus_masked-scaffold00750-abinit-gene-0.1	scaffold00750:39206-41230	0	0	0.102016	2.72495	0	0	0	0	0	0	0	0
g11027.t1	2025	+	augustus_masked-scaffold00750-abinit-gene-0.1	scaffold00750:39206-41230	0	0	0.0520384	2.40791	0	0	0	0	0	0	0	0
augustus_masked-scaffold00752-abinit-gene-0.0-mRNA-1	429	-	augustus_masked-scaffold00752-abinit-gene-0.0	scaffold00752:20248-20676	0	0	0	0	0	0	0.157629	0.842841	0	0	0	0
augustus_masked-scaffold00752-abinit-gene-0.4-mRNA-1	960	-	augustus_masked-scaffold00752-abinit-gene-0.4	scaffold00752:37065-38024	1.66E-05	0.000311943	1.11E-05	0.000209998	0	0	0	0	0	0	0	0
augustus_masked-scaffold00752-abinit-gene-0.8-mRNA-1	2211	+	augustus_masked-scaffold00752-abinit-gene-0.8	scaffold00752:66146-68846	0.00011598	0.00590153	0.00923963	0.471651	0	0	0	0	0	0	0.169803	8.62191
g11047.t1	2701	+	augustus_masked-scaffold00752-abinit-gene-0.8	scaffold00752:66146-68846	5.92645	376.107	5.83748	371.41	5.10026	323.695	7.22629	460.086	5.21732	331.569	7.52146	476.519
g11060.t1	2663	-	augustus_masked-scaffold00753-abinit-gene-0.13	scaffold00753:77419-80081	0.219743	13.731	0.179606	11.2522	0.114885	7.17926	3.09E-06	0.000193437	0	0	3.56E-06	0.000221932
augustus_masked-scaffold00753-abinit-gene-0.13-mRNA-1	2226	-	augustus_masked-scaffold00753-abinit-gene-0.13	scaffold00753:77419-80081	0	0	0.0806195	4.14639	0.0666765	3.41871	0.0353675	1.82054	0	0	0.0156153	0.798897
g11063.t1	424	-	augustus_masked-scaffold00754-abinit-gene-0.0	scaffold00754:1680-14240	0	0	0	0	0.779799	3.91345	0	0	0	0	0	0
maker-scaffold00754-snap-gene-0.39-mRNA-1	267	-	augustus_masked-scaffold00754-abinit-gene-0.0	scaffold00754:1680-14240	0	0	0	0	0	0	0	0	0	0	0	0
augustus_masked-scaffold00754-abinit-gene-0.0-mRNA-1	153	-	augustus_masked-scaffold00754-abinit-gene-0.0	scaffold00754:1680-14240	0	0	0	0	0	0	0	0	0	0	0	0
augustus_masked-scaffold00757-abinit-gene-0.0-mRNA-1	195	-	augustus_masked-scaffold00757-abinit-gene-0.0	scaffold00757:345-539	7.37762	1.31716	22.1076	5.044	21.3768	3.88223	19.1388	4.3255	98.3285	20.5238	49.4581	9.02052
augustus_masked-scaffold00757-abinit-gene-0.20-mRNA-1	1332	-	augustus_masked-scaffold00757-abinit-gene-0.20	scaffold00757:64436-66282	0	0	0	0	0	0	0	0	0	0	0	0
augustus_masked-scaffold00757-abinit-gene-0.4-mRNA-1	279	+	augustus_masked-scaffold00757-abinit-gene-0.3	scaffold00757:2156-4806	0	0	0	0	0	0	0.564467	0.910378	0	0	0.573765	0.799119
maker-scaffold00757-augustus-gene-0.61-mRNA-1	393	+	augustus_masked-scaffold00757-abinit-gene-0.3	scaffold00757:2156-4806	0	0	0	0	0	0	0	0	0	0	0	0
augustus_masked-scaffold00757-abinit-gene-0.3-mRNA-1	546	+	augustus_masked-scaffold00757-abinit-gene-0.3	scaffold00757:2156-4806	0	0	0	0	0	0	0	0	0	0	0	0
g11089.t1	1285	+	augustus_masked-scaffold00757-abinit-gene-0.3	scaffold00757:2156-4806	0	0	0	0	0	0	0	0	0	0	0	0
augustus_masked-scaffold00758-abinit-gene-0.17-mRNA-1	777	+	augustus_masked-scaffold00758-abinit-gene-0.17	scaffold00758:99212-100076	0	0	0	0	0	0	0.0637431	0.910168	0	0	0	0
augustus_masked-scaffold00758-abinit-gene-0.3-mRNA-1	639	-	augustus_masked-scaffold00758-abinit-gene-0.3	scaffold00758:14157-15151	0	0	0	0	0	0	0	0	0	0	0	0
g11106.t1	995	-	augustus_masked-scaffold00758-abinit-gene-0.3	scaffold00758:14157-15151	0	0	0	0	0	0	0	0	0	0	0	0
g11107.t1	1859	-	augustus_masked-scaffold00758-abinit-gene-0.6	scaffold00758:28993-30851	0	0	0	0	0	0	0	0	0	0	0	0
augustus_masked-scaffold00758-abinit-gene-0.6-mRNA-1	1620	-	augustus_masked-scaffold00758-abinit-gene-0.6	scaffold00758:28993-30851	0	0	0	0	0	0	0	0	0	0	0	0
augustus_masked-scaffold00759-abinit-gene-0.14-mRNA-1	2529	+	augustus_masked-scaffold00759-abinit-gene-0.14	scaffold00759:63562-67005	0	0	0.0091656	0.542692	0.0142365	0.840685	0.231129	13.6951	0.110893	6.55779	0.233094	13.7384
augustus_masked-scaffold00761-abinit-gene-0.6-mRNA-1	1793	-	augustus_masked-scaffold00761-abinit-gene-0.6	scaffold00761:18159-20245	19.5012	783.048	13.9069	560.676	14.6538	588.464	17.0632	688.665	13.1062	527.43	20.0892	804.488
augustus_masked-scaffold00762-abinit-gene-0.10-mRNA-1	1280	-	augustus_masked-scaffold00762-abinit-gene-0.10	scaffold00762:57762-61669	3.62931	97.9363	5.12363	139.094	6.227	168.06	2.27425	61.839	2.27256	61.5273	1.11224	29.8936
g11156.t1	1437	-	augustus_masked-scaffold00762-abinit-gene-0.10	scaffold00762:57762-61669	6.96924	216.152	9.96335	310.634	8.61402	267.2	1.18552	37.0131	3.52466	109.632	2.91265	90.0217
g11160.t1	483	+	augustus_masked-scaffold00763-abinit-gene-0.1	scaffold00763:13386-13868	1.80037	11.749	0.191461	1.2806	0.516675	3.37401	0.405695	2.7311	0.551619	3.64901	0.309214	1.98475
augustus_masked-scaffold00763-abinit-gene-0.1-mRNA-1	261	+	augustus_masked-scaffold00763-abinit-gene-0.1	scaffold00763:13386-13868	1.86509	1.98201	1.49001	1.79911	2.97167	3.24972	0	0	0.000132351	0.000151122	0.396488	0.412602
augustus_masked-scaffold00763-abinit-gene-0.13-mRNA-1	1077	-	augustus_masked-scaffold00763-abinit-gene-0.13	scaffold00763:85762-87261	1.43444	31.2332	3.41056	74.8153	4.16415	90.6862	0.124252	2.73104	0.506902	11.0824	0.178627	3.87011
g11169.t1	1500	-	augustus_masked-scaffold00763-abinit-gene-0.13	scaffold00763:85762-87261	2.66806	87.065	5.20006	170.536	4.40593	143.794	1.74E-06	5.72E-05	0.497726	16.2863	0.0775677	2.52285
augustus_masked-scaffold00764-abinit-gene-0.15-mRNA-1	372	+	augustus_masked-scaffold00764-abinit-gene-0.15	scaffold00764:107539-107991	0	0	0	0	0	0	0	0	0	0	0	0
augustus_masked-scaffold00764-abinit-gene-0.5-mRNA-1	804	+	augustus_masked-scaffold00764-abinit-gene-0.5	scaffold00764:26295-28802	2.96683	43.8075	1.50561	22.4763	1.64369	24.277	1.68931	25.2921	6.60382	98.0991	0.549856	8.05971
augustus_masked-scaffold00764-abinit-gene-0.6-mRNA-1	1710	-	augustus_masked-scaffold00764-abinit-gene-0.6	scaffold00764:31096-56173	5.52494	210.075	4.51758	172.507	4.8747	185.371	10.2299	391.08	4.49988	171.501	4.30854	163.359
snap_masked-scaffold00764-abinit-gene-0.22-mRNA-1	264	-	augustus_masked-scaffold00764-abinit-gene-0.6	scaffold00764:31096-56173	0	0	0	0	0	0	0	0	0	0	0	0
augustus_masked-scaffold00764-abinit-gene-0.7-mRNA-1	1113	-	augustus_masked-scaffold00764-abinit-gene-0.6	scaffold00764:31096-56173	0	0	0	0	0	0	0	0	0	0	0	0
snap_masked-scaffold00764-abinit-gene-0.32-mRNA-1	183	-	augustus_masked-scaffold00764-abinit-gene-0.6	scaffold00764:31096-56173	0	0	0	0	0	0	0	0	0	0	0	0
augustus_masked-scaffold00765-abinit-gene-0.3-mRNA-1	327	+	augustus_masked-scaffold00765-abinit-gene-0.3	scaffold00765:39776-40102	0	0	0	0	0	0	0	0	0	0	0	0
augustus_masked-scaffold00766-abinit-gene-0.12-mRNA-1	966	+	augustus_masked-scaffold00766-abinit-gene-0.12	scaffold00766:91686-93765	0	0	0	0	0	0	0	0	0	0	0.0647365	1.21811
g11194.t1	1236	+	augustus_masked-scaffold00766-abinit-gene-0.12	scaffold00766:91686-93765	0	0	0	0	0	0	0	0	0	0	0.107874	2.77748
[truncated: 47,576 more rows]
