# Supplementary material for: Transcriptomics Integrated with Changes in Cell Wall Material of Chestnut (Castanea mollissima Blume) during Storage Provides a New Insight into the “Calcification” Process
Source: Foods. 2022 Apr 14;11(8):1136. doi: 10.3390/foods11081136 (PMC9030872; doi:10.3390/foods11081136)
Supplement: Supplementary file 1 [file foods-11-01136-s001.zip › Table S2-DEG.final.xls]

#ID	FDR	log2FC	regulated
augustus_masked-scaffold00002-abinit-gene-3.8	0.00178716175913489	-3.18533357933083	down
augustus_masked-scaffold00010-abinit-gene-0.4	1.22795403120865e-06	2.64344664916435	up
augustus_masked-scaffold00011-abinit-gene-2.5	0.000800524576569166	-3.49121072646635	down
augustus_masked-scaffold00013-abinit-gene-0.2	0.00406788291748703	-2.12031939551368	down
augustus_masked-scaffold00027-abinit-gene-2.2	0.00337837770259762	-1.57914448329233	down
augustus_masked-scaffold00047-abinit-gene-0.0	0.00912649482301531	1.72219522672681	up
augustus_masked-scaffold00048-abinit-gene-0.14	3.50128436462401e-05	-Inf	down
augustus_masked-scaffold00073-abinit-gene-0.1	0.00210993559367495	4.14688335527109	up
augustus_masked-scaffold00073-abinit-gene-0.7	1.05245270572303e-08	3.82109194946778	up
augustus_masked-scaffold00076-abinit-gene-1.20	3.44578032228502e-07	2.6247267058076	up
augustus_masked-scaffold00081-abinit-gene-1.2	0.00104137991364576	-1.62825942045259	down
augustus_masked-scaffold00095-abinit-gene-0.8	1.71400298057046e-05	-5.67612195820165	down
augustus_masked-scaffold00098-abinit-gene-1.4	0.00288215529156481	-1.69323065176176	down
augustus_masked-scaffold00100-abinit-gene-0.7	0.000438025038544817	-1.78215024962309	down
augustus_masked-scaffold00114-abinit-gene-0.1	1.99747675437454e-05	-2.366280657683	down
augustus_masked-scaffold00119-abinit-gene-1.8	0.000285041112623828	-7.56327712319	down
augustus_masked-scaffold00132-abinit-gene-1.1	7.91229539776853e-05	1.9987467602038	up
augustus_masked-scaffold00134-abinit-gene-1.2	0.000964413314761438	2.63386559457743	up
augustus_masked-scaffold00137-abinit-gene-0.5	0.00226649137589486	3.58651107233163	up
augustus_masked-scaffold00137-abinit-gene-1.0	0.000317077628868073	2.65752957505059	up
augustus_masked-scaffold00147-abinit-gene-0.2	1.7605283419121e-14	-4.90920163619254	down
augustus_masked-scaffold00164-abinit-gene-1.2	6.70216144561349e-06	-2.20637478609297	down
augustus_masked-scaffold00174-abinit-gene-0.1	0.00189024494160274	1.73043968668067	up
augustus_masked-scaffold00176-abinit-gene-0.12	0.00935371735454148	4.21892289760089	up
augustus_masked-scaffold00192-abinit-gene-0.5	0.00729234122425629	-3.31491010290453	down
augustus_masked-scaffold00193-abinit-gene-0.0	0.00147202603020479	1.99659941908564	up
augustus_masked-scaffold00195-abinit-gene-1.9	0.00421448710136603	-2.54487182251066	down
augustus_masked-scaffold00199-abinit-gene-0.3	0.00147673670086644	2.51769489676272	up
augustus_masked-scaffold00202-abinit-gene-0.9	4.21334703843257e-05	6.66616529965198	up
augustus_masked-scaffold00210-abinit-gene-1.0	0.00795721855958538	4.02147215362979	up
augustus_masked-scaffold00214-abinit-gene-0.0	0.00014916571778375	2.3176387448837	up
augustus_masked-scaffold00230-abinit-gene-0.11	3.89307043109841e-06	2.57020355125254	up
augustus_masked-scaffold00246-abinit-gene-1.4	0.000434756489828471	1.81351178446724	up
augustus_masked-scaffold00257-abinit-gene-0.0	3.2286721280027e-06	-2.48896588747407	down
augustus_masked-scaffold00258-abinit-gene-1.0	1.92197501390289e-07	2.49563409852668	up
augustus_masked-scaffold00272-abinit-gene-0.4	0.00291922052967507	-3.45525475502286	down
augustus_masked-scaffold00280-abinit-gene-0.8	9.1311392356201e-06	3.74989451989747	up
augustus_masked-scaffold00284-abinit-gene-0.4	0.00451082615581692	-2.37649164513441	down
augustus_masked-scaffold00306-abinit-gene-0.1	0.00582641206090997	1.99511329104926	up
augustus_masked-scaffold00307-abinit-gene-0.3	0.00161308287679492	-2.72639770574236	down
augustus_masked-scaffold00311-abinit-gene-0.1	2.20073254501949e-06	2.68626488095069	up
augustus_masked-scaffold00311-abinit-gene-0.8	0.000188931711276329	2.45958122317397	up
augustus_masked-scaffold00315-abinit-gene-1.9	0.00584502833867005	2.62397316938781	up
augustus_masked-scaffold00325-abinit-gene-0.6	0.00563469118746302	-4.8537940408759	down
augustus_masked-scaffold00326-abinit-gene-0.10	0.00205330584061864	1.71831836588296	up
augustus_masked-scaffold00332-abinit-gene-0.9	2.00479296346524e-08	-4.61934001270289	down
augustus_masked-scaffold00351-abinit-gene-0.14	0.00964260107646993	5.28413923723376	up
augustus_masked-scaffold00363-abinit-gene-0.7	0.00646220957620162	-1.49529977308288	down
augustus_masked-scaffold00363-abinit-gene-1.2	0.00140603933360898	-2.60547765076732	down
augustus_masked-scaffold00370-abinit-gene-0.1	0.00639446018124164	1.52606533353378	up
augustus_masked-scaffold00370-abinit-gene-1.0	0.000274535604754492	3.05300658002642	up
augustus_masked-scaffold00373-abinit-gene-1.0	0.00374584986777855	2.84697959806	up
augustus_masked-scaffold00381-abinit-gene-0.13	3.51298036421047e-07	7.66449259295347	up
augustus_masked-scaffold00381-abinit-gene-0.14	0.000209498713162272	2.74841139164679	up
augustus_masked-scaffold00384-abinit-gene-0.2	0.00370089762307122	1.6160284106886	up
augustus_masked-scaffold00406-abinit-gene-0.3	0.000569239306612213	-4.21692186919404	down
augustus_masked-scaffold00436-abinit-gene-0.6	0.000340158675889076	4.53772140951917	up
augustus_masked-scaffold00445-abinit-gene-0.13	2.17577939824984e-05	-5.60782046120539	down
augustus_masked-scaffold00445-abinit-gene-0.15	0.000116864510683897	-4.98403288090288	down
augustus_masked-scaffold00485-abinit-gene-0.9	0.0065003557159593	-3.09253987791139	down
augustus_masked-scaffold00527-abinit-gene-0.1	0.00277619014805164	5.99076019736162	up
augustus_masked-scaffold00552-abinit-gene-0.0	0.000261103316742987	1.89249909180861	up
augustus_masked-scaffold00563-abinit-gene-1.2	1.74197952749203e-05	5.79844427889272	up
augustus_masked-scaffold00570-abinit-gene-0.7	2.80165422834085e-05	-2.37311050295784	down
augustus_masked-scaffold00576-abinit-gene-0.4	0.000821276944814552	-2.82987637098377	down
augustus_masked-scaffold00586-abinit-gene-0.7	0.000164391434784591	-3.18813244709175	down
augustus_masked-scaffold00592-abinit-gene-0.2	0.00222838773436209	-1.80731346818112	down
augustus_masked-scaffold00608-abinit-gene-0.1	0.000934147965630845	-1.6530726058474	down
augustus_masked-scaffold00613-abinit-gene-0.2	0.00264088480859742	1.54679123062734	up
augustus_masked-scaffold00639-abinit-gene-0.2	0.00538471145643205	-2.34477886939936	down
augustus_masked-scaffold00651-abinit-gene-0.0	0.00343315839756877	1.92565767772141	up
augustus_masked-scaffold00661-abinit-gene-0.0	0.0070204316064665	-1.9144193963754	down
augustus_masked-scaffold00661-abinit-gene-0.9	0.00147673670086644	3.38960627735214	up
augustus_masked-scaffold00664-abinit-gene-0.9	5.98649173956283e-07	-5.49985145401838	down
augustus_masked-scaffold00679-abinit-gene-0.7	0.00622546685029382	-2.98367534372385	down
augustus_masked-scaffold00697-abinit-gene-0.3	0.000358327165929753	3.5379923096056	up
augustus_masked-scaffold00710-abinit-gene-0.1	1.34942776073244e-15	-Inf	down
augustus_masked-scaffold00713-abinit-gene-0.14	0.00212502451298983	1.65866734976417	up
augustus_masked-scaffold00714-abinit-gene-0.10	0.00333886131893341	8.12853619860269	up
augustus_masked-scaffold00717-abinit-gene-0.11	0.00899909117813395	2.98076949212658	up
augustus_masked-scaffold00763-abinit-gene-0.13	2.77894553712706e-06	-4.18549401547576	down
augustus_masked-scaffold00773-abinit-gene-0.8	1.3504008790739e-05	4.25894002883856	up
augustus_masked-scaffold00778-abinit-gene-0.13	0.00041085281771045	-2.86019813339803	down
augustus_masked-scaffold00784-abinit-gene-0.8	0.00310009992338254	2.81975738996299	up
augustus_masked-scaffold00793-abinit-gene-0.7	2.83461923655353e-05	-2.40608160125655	down
augustus_masked-scaffold00811-abinit-gene-0.19	0.00911279824477038	2.74560188873796	up
augustus_masked-scaffold00818-abinit-gene-0.0	1.0708466520306e-10	-4.17724215901961	down
augustus_masked-scaffold00834-abinit-gene-0.10	0.00167051334397342	-2.22832446697505	down
augustus_masked-scaffold00871-abinit-gene-0.8	7.44761008333384e-05	-2.20543993814291	down
augustus_masked-scaffold00873-abinit-gene-0.0	3.54379462462352e-06	3.31543435030466	up
augustus_masked-scaffold00877-abinit-gene-0.3	0.000264066368294602	-2.81760022383401	down
augustus_masked-scaffold00906-abinit-gene-0.7	0.00170018129135432	1.55904038035641	up
augustus_masked-scaffold00939-abinit-gene-0.8	0.00434704952443481	-2.97610036566602	down
augustus_masked-scaffold00948-abinit-gene-0.6	0.00403537029963753	1.87084301408689	up
augustus_masked-scaffold00963-abinit-gene-0.0	0.000327137184064273	-2.15698849412368	down
augustus_masked-scaffold00971-abinit-gene-0.10	6.87057936374499e-06	-2.17231061702849	down
augustus_masked-scaffold00974-abinit-gene-0.5	0.000672277939556274	-1.69720385210952	down
augustus_masked-scaffold00985-abinit-gene-0.9	0.00078400292105986	6.535266240015	up
augustus_masked-scaffold00991-abinit-gene-0.13	6.29376594687093e-05	-1.93987201785161	down
augustus_masked-scaffold01020-abinit-gene-0.4	0.000247801122560932	2.45668285103763	up
augustus_masked-scaffold01034-abinit-gene-0.12	2.68437505807899e-06	-Inf	down
augustus_masked-scaffold01073-abinit-gene-0.12	0.00696230581927585	4.49963880811076	up
augustus_masked-scaffold01094-abinit-gene-0.7	0.00199316193615325	-2.35949143806796	down
augustus_masked-scaffold01117-abinit-gene-0.5	1.22695207701236e-11	4.72761681299563	up
augustus_masked-scaffold01122-abinit-gene-0.1	7.20249530992613e-11	-3.31774490840489	down
augustus_masked-scaffold01148-abinit-gene-0.10	0.00364291171022467	-2.3083631526518	down
augustus_masked-scaffold01177-abinit-gene-0.0	0.0040123183767927	3.14412026853023	up
augustus_masked-scaffold01197-abinit-gene-0.14	0.00590253467768292	-2.11144476049071	down
augustus_masked-scaffold01213-abinit-gene-0.2	0.00123584371607654	3.45824558597278	up
augustus_masked-scaffold01214-abinit-gene-0.8	0.00334001516311784	3.22806087326867	up
augustus_masked-scaffold01226-abinit-gene-0.10	0.00674743380425677	-1.51474946712617	down
augustus_masked-scaffold01247-abinit-gene-0.1	3.44917287915795e-10	-3.99444836320526	down
augustus_masked-scaffold01252-abinit-gene-0.11	5.24527585119575e-05	4.35969770102165	up
augustus_masked-scaffold01318-abinit-gene-0.9	7.04037138191729e-05	-4.84473807560984	down
augustus_masked-scaffold01322-abinit-gene-0.7	0.000301146065118379	1.93749839861588	up
augustus_masked-scaffold01364-abinit-gene-0.1	0.00287634553379486	4.62776625002482	up
augustus_masked-scaffold01366-abinit-gene-0.9	1.493193163736e-07	5.67157512220566	up
augustus_masked-scaffold01371-abinit-gene-0.8	0.00112483691520104	-1.98867861788285	down
augustus_masked-scaffold01386-abinit-gene-0.2	0.00747531062697852	4.77289742749528	up
augustus_masked-scaffold01390-abinit-gene-0.5	0.00602900006871525	1.8190824871112	up
augustus_masked-scaffold01394-abinit-gene-0.9	0.00922260909935939	2.98901930696087	up
augustus_masked-scaffold01408-abinit-gene-0.10	1.03113676597715e-05	-4.17646319860833	down
augustus_masked-scaffold01408-abinit-gene-0.9	8.84184913215933e-09	4.63763005983886	up
augustus_masked-scaffold01411-abinit-gene-0.17	2.46469225592432e-05	-2.20554138473682	down
augustus_masked-scaffold01415-abinit-gene-0.2	0.00511990158644154	1.85977401801147	up
augustus_masked-scaffold01415-abinit-gene-0.6	0.000761641234693685	-5.94455798015415	down
augustus_masked-scaffold01432-abinit-gene-0.14	0.00975603789947289	-1.58186705690782	down
augustus_masked-scaffold01457-abinit-gene-0.4	0.00498863599858691	-1.61662263460278	down
augustus_masked-scaffold01467-abinit-gene-0.0	0.00527952760224792	-2.16258903694386	down
augustus_masked-scaffold01472-abinit-gene-0.8	0.000993540752557515	4.89799562985586	up
augustus_masked-scaffold01488-abinit-gene-0.14	0.000430224159969917	2.0677140599839	up
augustus_masked-scaffold01489-abinit-gene-0.0	0.000291652507553506	7.29882598895551	up
augustus_masked-scaffold01489-abinit-gene-0.5	0.000412349886960864	-3.29177385167255	down
augustus_masked-scaffold01494-abinit-gene-0.11	0.00384246637948722	-2.13990609284229	down
augustus_masked-scaffold01501-abinit-gene-0.5	0.00021560108504054	-1.80506083420072	down
augustus_masked-scaffold01513-abinit-gene-0.0	0.00532287994545208	-7.8256030245676	down
augustus_masked-scaffold01513-abinit-gene-0.10	0.00778091237859061	-4.95158212552493	down
augustus_masked-scaffold01529-abinit-gene-0.2	6.95464542466693e-10	-3.97723489986962	down
augustus_masked-scaffold01551-abinit-gene-0.16	5.06079592426044e-07	3.59550389092405	up
augustus_masked-scaffold01570-abinit-gene-0.12	2.95958952858148e-10	3.14934177597597	up
augustus_masked-scaffold01598-abinit-gene-0.6	0.00646220957620162	-1.73854398771793	down
augustus_masked-scaffold01614-abinit-gene-0.9	0.00582871816466015	2.19730451599051	up
augustus_masked-scaffold01628-abinit-gene-0.5	8.15885952671871e-08	2.64102921586886	up
augustus_masked-scaffold01636-abinit-gene-0.7	0.000745429697831625	-3.12955643689066	down
augustus_masked-scaffold01640-abinit-gene-0.1	0.00113800152874131	4.85837922039847	up
augustus_masked-scaffold01687-abinit-gene-0.5	7.82979101650753e-05	-4.01469952530993	down
augustus_masked-scaffold01690-abinit-gene-0.5	6.12441844539631e-05	-2.23710675799747	down
augustus_masked-scaffold01744-abinit-gene-0.13	1.46384303668e-06	2.32234029907245	up
augustus_masked-scaffold01748-abinit-gene-0.0	0.00229841082324261	2.44276694495736	up
augustus_masked-scaffold01754-abinit-gene-0.6	2.84704356038493e-13	-4.30163918395675	down
augustus_masked-scaffold01783-abinit-gene-0.7	0.0027811138241206	3.29112825029444	up
augustus_masked-scaffold01815-abinit-gene-0.4	1.39324110772469e-09	-4.70573035630314	down
augustus_masked-scaffold01845-abinit-gene-0.9	5.89717001288431e-05	4.34199396230759	up
augustus_masked-scaffold01849-abinit-gene-0.2	0.00373035654802245	-2.58436340412048	down
augustus_masked-scaffold01857-abinit-gene-0.5	2.01174194176875e-05	-2.86325676551765	down
augustus_masked-scaffold01872-abinit-gene-0.8	0.000745429697831625	1.8550402476347	up
augustus_masked-scaffold01911-abinit-gene-0.0	0.00573055367150132	-2.81252136304331	down
augustus_masked-scaffold01970-abinit-gene-0.11	0.000156621915386502	2.19385977679295	up
augustus_masked-scaffold01993-abinit-gene-0.2	0.00261611871168899	2.13624515270299	up
augustus_masked-scaffold02045-abinit-gene-0.1	0.00288215529156481	-2.26926611917125	down
augustus_masked-scaffold02054-abinit-gene-0.10	0.000773890035733467	10.4528462461114	up
augustus_masked-scaffold02068-abinit-gene-0.0	0.000966274880782023	3.97172173297366	up
augustus_masked-scaffold02070-abinit-gene-0.1	1.49098235572097e-14	4.05912628869784	up
augustus_masked-scaffold02124-abinit-gene-0.2	0.00737518918509629	-3.05902630919033	down
augustus_masked-scaffold02167-abinit-gene-0.5	0.00153722752327024	1.69416164242511	up
augustus_masked-scaffold02172-abinit-gene-0.9	0.000156621915386502	3.72676803665983	up
augustus_masked-scaffold02184-abinit-gene-0.5	5.23007622909159e-06	2.36230214998484	up
augustus_masked-scaffold02189-abinit-gene-0.11	0.00161308287679492	-1.88775566906736	down
augustus_masked-scaffold02192-abinit-gene-0.2	8.95830218117395e-13	-3.45767182078242	down
augustus_masked-scaffold02219-abinit-gene-0.1	0.00599103396973052	2.20629090729621	up
augustus_masked-scaffold02269-abinit-gene-0.11	0.000656072861666988	-1.99931032524819	down
augustus_masked-scaffold02298-abinit-gene-0.0	2.05581956312875e-06	-2.81698333484155	down
augustus_masked-scaffold02298-abinit-gene-0.8	0.00259211392869369	-3.17682479690009	down
augustus_masked-scaffold02329-abinit-gene-0.0	0.000569239306612213	-2.27038991464479	down
augustus_masked-scaffold02330-abinit-gene-0.3	0.00256953308120176	-1.86150792737119	down
augustus_masked-scaffold02334-abinit-gene-0.1	0.00018117618824401	2.41238935344874	up
augustus_masked-scaffold02337-abinit-gene-0.5	0.00930922392269543	1.48390625905611	up
augustus_masked-scaffold02350-abinit-gene-0.2	0.00670831795594413	2.62903868417181	up
augustus_masked-scaffold02392-abinit-gene-0.3	3.00848218490245e-09	-3.40177729871313	down
augustus_masked-scaffold02397-abinit-gene-0.10	0.00924935259077072	-4.90521742377025	down
augustus_masked-scaffold02412-abinit-gene-0.8	0.00218795395265932	1.60642894273713	up
augustus_masked-scaffold02430-abinit-gene-0.2	7.115536732254e-13	3.61988510925587	up
augustus_masked-scaffold02492-abinit-gene-0.9	0.00626879974843571	2.35499281108631	up
augustus_masked-scaffold02513-abinit-gene-0.1	0.000120937632298304	-4.13286539402387	down
augustus_masked-scaffold02516-abinit-gene-0.0	0.00243919421721082	2.09844317423807	up
augustus_masked-scaffold02543-abinit-gene-0.7	0.00264059139476746	5.78884256050763	up
augustus_masked-scaffold02563-abinit-gene-0.4	0.00549762761360853	-1.95158660154493	down
augustus_masked-scaffold02586-abinit-gene-0.8	0.00173610234813008	3.8022156338144	up
augustus_masked-scaffold02605-abinit-gene-0.0	0.0010667545775041	3.80153132475282	up
augustus_masked-scaffold02615-abinit-gene-0.2	1.99203019397181e-10	-4.52408263155828	down
augustus_masked-scaffold02682-abinit-gene-0.7	0.000148293556402294	-5.20752546181434	down
augustus_masked-scaffold02721-abinit-gene-0.11	0.00621722042833559	-2.77298303660955	down
augustus_masked-scaffold02778-abinit-gene-0.6	0.00201639413367351	-1.89487057892742	down
augustus_masked-scaffold02781-abinit-gene-0.0	1.42109875590549e-07	-2.54410835403793	down
augustus_masked-scaffold02813-abinit-gene-0.2	0.00878286078443237	-1.98597038891871	down
augustus_masked-scaffold02855-abinit-gene-0.1	0.00530433611217811	1.6455861392337	up
augustus_masked-scaffold02864-abinit-gene-0.1	0.00201014608050255	1.80918382320922	up
augustus_masked-scaffold02924-abinit-gene-0.1	0.00949109925577644	-1.79196766157005	down
augustus_masked-scaffold02942-abinit-gene-0.3	0.000179216068589517	-1.83886440599741	down
augustus_masked-scaffold02949-abinit-gene-0.4	0.00535197424861178	1.75488317621265	up
augustus_masked-scaffold03011-abinit-gene-0.2	0.000874879696889614	-1.90835307141821	down
augustus_masked-scaffold03013-abinit-gene-0.0	0.00639182484176452	-2.00238333369248	down
augustus_masked-scaffold03078-abinit-gene-0.0	0.00130659632232338	-3.59899639973087	down
augustus_masked-scaffold03103-abinit-gene-0.3	0.00166791265530682	-3.65515208327981	down
augustus_masked-scaffold03149-abinit-gene-0.2	0.00419741381039128	3.02875572097816	up
augustus_masked-scaffold03173-abinit-gene-0.6	0.00143233327599744	5.85512990873588	up
augustus_masked-scaffold03183-abinit-gene-0.3	0.000254136113557382	1.87444588428623	up
augustus_masked-scaffold03192-abinit-gene-0.10	8.08504321898599e-07	2.5399503815037	up
augustus_masked-scaffold03197-abinit-gene-0.3	0.000232303132724591	-4.15431682158781	down
augustus_masked-scaffold03269-abinit-gene-0.3	0.000558324306470915	2.61643602589811	up
augustus_masked-scaffold03279-abinit-gene-0.3	3.06985910038773e-08	3.47405388727397	up
augustus_masked-scaffold03300-abinit-gene-0.3	0.000663364705559898	-2.63664641051732	down
augustus_masked-scaffold03308-abinit-gene-0.8	0.00626161770615199	1.58079455655038	up
augustus_masked-scaffold03362-abinit-gene-0.2	0.0012578012626332	2.07081405607614	up
augustus_masked-scaffold03392-abinit-gene-0.2	5.34811869862436e-05	4.16531643937646	up
augustus_masked-scaffold03402-abinit-gene-0.6	0.000908012967712138	1.75104835762845	up
augustus_masked-scaffold03409-abinit-gene-0.1	0.00557289402713684	1.70452448953396	up
augustus_masked-scaffold03478-abinit-gene-0.0	3.10133264577925e-08	-3.06523006152655	down
augustus_masked-scaffold03486-abinit-gene-0.0	0.00181506942667261	3.70637763533911	up
augustus_masked-scaffold03497-abinit-gene-0.1	0.00247021816142272	-2.26581383270244	down
augustus_masked-scaffold03517-abinit-gene-0.6	1.1013113168655e-11	-3.58490996276247	down
augustus_masked-scaffold03549-abinit-gene-0.10	1.0541486566222e-05	-3.68800171592369	down
augustus_masked-scaffold03577-abinit-gene-0.6	0.00374584986777855	3.11373588839872	up
augustus_masked-scaffold03645-abinit-gene-0.1	0.00551912406681036	1.4159919682035	up
augustus_masked-scaffold03650-abinit-gene-0.1	0.000116207441074919	-2.26274402752102	down
augustus_masked-scaffold03652-abinit-gene-0.4	6.06568777325506e-06	3.00060387571533	up
augustus_masked-scaffold03653-abinit-gene-0.0	0.00135354038782034	2.58031506903386	up
augustus_masked-scaffold03663-abinit-gene-0.0	0.00716523852277419	-1.74031709711488	down
augustus_masked-scaffold03687-abinit-gene-0.4	0.00606076360486581	-2.86503486172469	down
augustus_masked-scaffold03704-abinit-gene-0.6	0.000460554508529833	1.71593401549087	up
augustus_masked-scaffold03750-abinit-gene-0.6	0.00265362639258106	-1.64080534769208	down
augustus_masked-scaffold03831-abinit-gene-0.0	0.00201639413367351	3.22618781337138	up
augustus_masked-scaffold03834-abinit-gene-0.0	0.000281899541129835	-2.23965465114634	down
augustus_masked-scaffold03903-abinit-gene-0.5	0.00567534747458351	3.19102950385468	up
augustus_masked-scaffold03925-abinit-gene-0.3	0.00709863774312848	1.91108888533291	up
augustus_masked-scaffold03950-abinit-gene-0.5	7.75291001300955e-15	-3.87884322662428	down
augustus_masked-scaffold03967-abinit-gene-0.6	0.000247801122560932	-1.82177941470734	down
augustus_masked-scaffold03991-abinit-gene-0.6	0.00053586158382235	-4.4187859298448	down
augustus_masked-scaffold03994-abinit-gene-0.6	0.00549762761360853	1.41060632359502	up
augustus_masked-scaffold04064-abinit-gene-0.1	4.85193518095504e-05	-3.2807320991326	down
augustus_masked-scaffold04195-abinit-gene-0.1	5.36946326523189e-05	2.46391108693051	up
augustus_masked-scaffold04274-abinit-gene-0.7	0.00252316604001172	-2.65781163520846	down
augustus_masked-scaffold04289-abinit-gene-0.5	2.39296213788817e-08	-3.19614615632857	down
augustus_masked-scaffold04299-abinit-gene-0.3	0.00209899393485459	1.99067499038802	up
augustus_masked-scaffold04339-abinit-gene-0.0	0.000836367370651194	3.66662218448949	up
augustus_masked-scaffold04346-abinit-gene-0.0	0.00800336500420836	1.54895774327914	up
augustus_masked-scaffold04447-abinit-gene-0.3	0.000161129483545092	Inf	up
augustus_masked-scaffold04456-abinit-gene-0.3	7.67035866039627e-05	3.03634515466666	up
augustus_masked-scaffold04735-abinit-gene-0.4	8.20841199333406e-06	-3.36724297869457	down
augustus_masked-scaffold04736-abinit-gene-0.0	0.00769548873292688	5.80328563637091	up
augustus_masked-scaffold04744-abinit-gene-0.1	0.00278249144023462	-2.02872951188822	down
augustus_masked-scaffold04761-abinit-gene-0.0	0.000168477584638852	3.00809883963461	up
augustus_masked-scaffold04825-abinit-gene-0.4	8.73587500138612e-12	3.4068548959152	up
augustus_masked-scaffold04856-abinit-gene-0.3	0.00882320340885213	2.68840426528128	up
augustus_masked-scaffold04861-abinit-gene-0.2	0.000735493557357141	2.06652598121436	up
augustus_masked-scaffold04865-abinit-gene-0.5	7.26441258433264e-05	5.06672347018246	up
augustus_masked-scaffold04905-abinit-gene-0.3	2.59601248220629e-07	Inf	up
augustus_masked-scaffold04913-abinit-gene-0.1	3.53542922390583e-05	2.00297792281878	up
augustus_masked-scaffold04927-abinit-gene-0.5	3.79082876926931e-05	-Inf	down
augustus_masked-scaffold04931-abinit-gene-0.4	0.000164326648329792	2.00214498030843	up
augustus_masked-scaffold04952-abinit-gene-0.2	5.98797238328623e-06	-2.52418810595933	down
augustus_masked-scaffold04969-abinit-gene-0.0	0.00256352316860242	2.00596869799907	up
augustus_masked-scaffold04997-abinit-gene-0.10	2.94095432988618e-12	-3.48977256229888	down
augustus_masked-scaffold05002-abinit-gene-0.2	0.00720262004379351	2.01858534293182	up
augustus_masked-scaffold05050-abinit-gene-0.5	0.000502819042257389	1.72929228853186	up
augustus_masked-scaffold05104-abinit-gene-0.0	0.00131376411299123	6.52098972455422	up
augustus_masked-scaffold05114-abinit-gene-0.1	0.0070692144770579	-3.01410215593419	down
augustus_masked-scaffold05128-abinit-gene-0.3	8.63623296191443e-08	-2.83168787920437	down
augustus_masked-scaffold05149-abinit-gene-0.0	0.000386739443971291	-3.1541230310835	down
augustus_masked-scaffold05163-abinit-gene-0.3	0.00166274955095586	-1.93197932576062	down
augustus_masked-scaffold05178-abinit-gene-0.0	4.56271136463299e-10	-3.87455221210031	down
augustus_masked-scaffold05179-abinit-gene-0.5	4.42789214788447e-05	3.52417701242077	up
augustus_masked-scaffold05182-abinit-gene-0.9	0.00795943022269313	1.46391871286578	up
augustus_masked-scaffold05210-abinit-gene-0.0	0.000434756489828471	-3.43025106071416	down
augustus_masked-scaffold05217-abinit-gene-0.4	8.86072224291048e-06	-5.93691224263383	down
augustus_masked-scaffold05248-abinit-gene-0.1	0.00102773447937888	-1.83285564959621	down
augustus_masked-scaffold05345-abinit-gene-0.1	0.000202604044238649	2.65522867995273	up
augustus_masked-scaffold05394-abinit-gene-0.0	0.000305587001500858	-2.40975305560637	down
augustus_masked-scaffold05415-abinit-gene-0.2	0.00882320340885213	-1.88857641947524	down
augustus_masked-scaffold05434-abinit-gene-0.1	0.00414927438558929	3.27027667925851	up
augustus_masked-scaffold05491-abinit-gene-0.0	0.00606496941681865	4.29721387891525	up
augustus_masked-scaffold05501-abinit-gene-0.4	0.000210028635046583	-3.9584294719293	down
augustus_masked-scaffold05621-abinit-gene-0.1	0.00157150401387457	5.53030958006476	up
augustus_masked-scaffold05631-abinit-gene-0.6	0.00467279080000932	1.87197162678247	up
augustus_masked-scaffold05687-abinit-gene-0.0	0.00947097688721879	1.447191871974	up
augustus_masked-scaffold05690-abinit-gene-0.1	0.00320228352764539	-2.90150650739365	down
augustus_masked-scaffold05705-abinit-gene-0.3	0.00075972626346463	1.65746682562862	up
augustus_masked-scaffold05766-abinit-gene-0.1	2.29883733235138e-06	6.23693912583765	up
augustus_masked-scaffold05795-abinit-gene-0.0	7.63001340299132e-06	-3.70220262586656	down
augustus_masked-scaffold05834-abinit-gene-0.2	4.58269993383014e-11	6.70875642034933	up
augustus_masked-scaffold05957-abinit-gene-0.3	0.000156621915386502	-3.18094472931869	down
augustus_masked-scaffold06107-abinit-gene-0.4	0.00899909117813395	1.85569438786834	up
augustus_masked-scaffold06148-abinit-gene-0.2	9.3923244001043e-05	-1.94435943013395	down
augustus_masked-scaffold06153-abinit-gene-0.3	0.00472414511036436	3.47740270481417	up
augustus_masked-scaffold06186-abinit-gene-0.0	0.000488060385673331	5.84828994637893	up
augustus_masked-scaffold06296-abinit-gene-0.5	4.5116169661041e-21	Inf	up
augustus_masked-scaffold06371-abinit-gene-0.5	0.000185135110896314	4.50502348755715	up
augustus_masked-scaffold06373-abinit-gene-0.0	0.00322822390900474	3.17828395485835	up
augustus_masked-scaffold06387-abinit-gene-0.0	0.0010385759005194	3.81346021253286	up
augustus_masked-scaffold06396-abinit-gene-0.2	0.000203058440169644	-1.99900869423158	down
augustus_masked-scaffold06417-abinit-gene-0.0	0.000744475706010214	2.48678896495879	up
augustus_masked-scaffold06436-abinit-gene-0.1	0.00920269947315256	2.53421132178254	up
augustus_masked-scaffold06442-abinit-gene-0.1	0.00772663096287819	1.50628201273266	up
augustus_masked-scaffold06469-abinit-gene-0.2	0.00661539764379936	-1.36109571031134	down
augustus_masked-scaffold06509-abinit-gene-0.3	0.000672446489801089	-4.388861660225	down
augustus_masked-scaffold06509-abinit-gene-0.6	4.85872076226049e-10	-3.51736805332495	down
augustus_masked-scaffold06534-abinit-gene-0.8	0.00185492972045151	5.57623120891813	up
augustus_masked-scaffold06686-abinit-gene-0.5	1.08488479127502e-07	4.53026071613237	up
augustus_masked-scaffold06755-abinit-gene-0.0	1.42633450218087e-07	-4.21349129991912	down
augustus_masked-scaffold06764-abinit-gene-0.1	0.00196371385396854	8.61688600859829	up
augustus_masked-scaffold06786-abinit-gene-0.1	0.000168550147262475	4.88336337920649	up
augustus_masked-scaffold06849-abinit-gene-0.0	0.0062043892870411	1.69727573275033	up
augustus_masked-scaffold06954-abinit-gene-0.0	0.00828847154054638	-2.1525154613911	down
augustus_masked-scaffold06991-abinit-gene-0.1	0.00458433089540963	-1.80536540761752	down
augustus_masked-scaffold06995-abinit-gene-0.5	0.0095001449430212	-5.17423846509764	down
augustus_masked-scaffold07042-abinit-gene-0.1	0.0064174027920946	-1.84766551003643	down
augustus_masked-scaffold07058-abinit-gene-0.0	0.00171978563674405	-2.06156275358357	down
augustus_masked-scaffold07086-abinit-gene-0.2	0.00154470596028961	1.95344508614687	up
augustus_masked-scaffold07160-abinit-gene-0.0	0.00652700665610737	-3.06130370381911	down
augustus_masked-scaffold07177-abinit-gene-0.1	0.00096775167575743	-1.78098175225309	down
augustus_masked-scaffold07248-abinit-gene-0.0	6.86956805559198e-05	-3.39235833841712	down
augustus_masked-scaffold07333-abinit-gene-0.2	0.000800524576569166	1.70970259580111	up
augustus_masked-scaffold07411-abinit-gene-0.1	0.00441012636637907	4.27836309076484	up
augustus_masked-scaffold07433-abinit-gene-0.0	8.87930214233417e-10	-3.17900837354123	down
augustus_masked-scaffold07438-abinit-gene-0.2	0.000906214241485534	6.95212590394447	up
augustus_masked-scaffold07750-abinit-gene-0.3	0.00290672867223149	-1.622265000711	down
augustus_masked-scaffold07770-abinit-gene-0.4	6.11375993893202e-17	-4.22800292420516	down
augustus_masked-scaffold07902-abinit-gene-0.0	1.79061901185733e-11	-3.23804473357387	down
augustus_masked-scaffold07993-abinit-gene-0.1	2.83461923655353e-05	-6.15805546609098	down
augustus_masked-scaffold08049-abinit-gene-0.0	0.000453767808338983	-2.01275615244803	down
augustus_masked-scaffold08106-abinit-gene-0.0	9.04149589308069e-09	-3.93921573802686	down
augustus_masked-scaffold08111-abinit-gene-0.3	2.05581956312875e-06	4.83567878834275	up
augustus_masked-scaffold08140-abinit-gene-0.0	0.00999853148265505	-1.35947918307643	down
augustus_masked-scaffold08156-abinit-gene-0.2	0.00363949784242829	1.47443850585407	up
augustus_masked-scaffold08156-abinit-gene-0.4	0.00362900251785765	-1.45546938257791	down
augustus_masked-scaffold08218-abinit-gene-0.0	0.0013101977117008	-2.91190648106867	down
augustus_masked-scaffold08311-abinit-gene-0.3	9.28310782638555e-05	-Inf	down
augustus_masked-scaffold08377-abinit-gene-0.2	0.00115227276647	3.59510144133978	up
augustus_masked-scaffold08397-abinit-gene-0.2	9.28518352206971e-06	2.14246391141626	up
augustus_masked-scaffold08436-abinit-gene-0.0	0.000420180718119345	-1.84609308724453	down
augustus_masked-scaffold08507-abinit-gene-0.0	0.00421394457154436	-2.46935628331753	down
augustus_masked-scaffold08515-abinit-gene-0.0	5.98797238328623e-06	-2.19336328659027	down
augustus_masked-scaffold08554-abinit-gene-0.2	0.00581661385927035	5.13483901252103	up
augustus_masked-scaffold08603-abinit-gene-0.1	0.00188747221254646	2.26067872817925	up
augustus_masked-scaffold08917-abinit-gene-0.2	0.00705171042015516	2.001005013472	up
augustus_masked-scaffold09052-abinit-gene-0.1	0.00354727564687216	-4.61754572214902	down
augustus_masked-scaffold09203-abinit-gene-0.2	0.00679081975927283	-2.11546308227276	down
augustus_masked-scaffold09257-abinit-gene-0.2	2.83461923655353e-05	-2.02726300618636	down
augustus_masked-scaffold09269-abinit-gene-0.2	0.00600987946479858	-3.12576403226954	down
augustus_masked-scaffold09283-abinit-gene-0.0	0.000273717705538375	-2.20830309975703	down
augustus_masked-scaffold09351-abinit-gene-0.1	0.00131875263536291	-1.78462291116918	down
augustus_masked-scaffold09379-abinit-gene-0.3	9.37214215047828e-09	-3.4184156015276	down
augustus_masked-scaffold09424-abinit-gene-0.2	0.00113139661908362	1.60420740670183	up
augustus_masked-scaffold09660-abinit-gene-0.0	7.04037138191729e-05	-4.04658135623342	down
augustus_masked-scaffold09734-abinit-gene-0.2	0.00110115665564462	-1.72901264248213	down
augustus_masked-scaffold09740-abinit-gene-0.0	0.00473176971671402	3.12593575962107	up
augustus_masked-scaffold09766-abinit-gene-0.1	0.00107085141746542	-2.4141971432312	down
augustus_masked-scaffold09805-abinit-gene-0.1	0.00323367726017214	-1.89755663482508	down
augustus_masked-scaffold09840-abinit-gene-0.0	0.00131409774621474	3.56382785543672	up
augustus_masked-scaffold09987-abinit-gene-0.3	1.07537846088932e-10	-6.63454260616095	down
augustus_masked-scaffold10060-abinit-gene-0.4	0.00866640815259169	1.42066702501329	up
augustus_masked-scaffold10133-abinit-gene-0.0	1.51830602870189e-05	-4.7318646801592	down
augustus_masked-scaffold10145-abinit-gene-0.1	0.000997180298986864	-1.62519035438742	down
augustus_masked-scaffold10292-abinit-gene-0.0	0.000202897066374587	-2.15299089251054	down
augustus_masked-scaffold10489-abinit-gene-0.0	4.73854685169692e-05	-3.87924111841	down
augustus_masked-scaffold10568-abinit-gene-0.3	0.000414360986889812	-3.10386247381093	down
augustus_masked-scaffold10782-abinit-gene-0.3	0.000592352819360241	-3.66708295319216	down
augustus_masked-scaffold10804-abinit-gene-0.0	1.66695574433743e-11	3.92499749227076	up
augustus_masked-scaffold10807-abinit-gene-0.0	0.000209498713162272	-2.73830883837288	down
augustus_masked-scaffold10890-abinit-gene-0.0	0.00106376202117048	Inf	up
augustus_masked-scaffold11272-abinit-gene-0.1	1.32706008654501e-07	3.18863475004412	up
augustus_masked-scaffold11449-abinit-gene-0.0	0.00437291836184585	4.7481790097248	up
augustus_masked-scaffold11542-abinit-gene-0.2	0.00021560108504054	-1.80722087018216	down
augustus_masked-scaffold11551-abinit-gene-0.4	0.00276631692317785	3.48153940189255	up
augustus_masked-scaffold11559-abinit-gene-0.0	0.00219651782943783	2.66681432881616	up
augustus_masked-scaffold11618-abinit-gene-0.3	0.00376125586324371	3.38140365189873	up
augustus_masked-scaffold11630-abinit-gene-0.5	0.00538471145643205	-3.40793481171759	down
augustus_masked-scaffold11764-abinit-gene-0.0	6.71816553456447e-06	-2.58103996129808	down
augustus_masked-scaffold11955-abinit-gene-0.0	8.39770469203373e-10	-5.00242105164118	down
augustus_masked-scaffold11955-abinit-gene-0.3	3.36456369392328e-06	-2.38174746278338	down
augustus_masked-scaffold12193-abinit-gene-0.1	0.00417703583625194	-4.01171005276658	down
augustus_masked-scaffold12255-abinit-gene-0.0	0.00590359852656504	2.51351681096895	up
augustus_masked-scaffold12328-abinit-gene-0.0	3.04325635722296e-05	3.28172782645027	up
augustus_masked-scaffold12336-abinit-gene-0.1	0.00162020615433253	1.82141604629189	up
augustus_masked-scaffold12425-abinit-gene-0.1	0.00290672867223149	3.00822782286053	up
augustus_masked-scaffold12457-abinit-gene-0.0	4.89170269494888e-07	-5.21078162249675	down
augustus_masked-scaffold12619-abinit-gene-0.0	4.82079984453657e-05	2.63276609274678	up
augustus_masked-scaffold12641-abinit-gene-0.0	5.15952261374376e-07	5.09487623122	up
augustus_masked-scaffold12745-abinit-gene-0.0	1.5561477203827e-07	-3.83170686550025	down
augustus_masked-scaffold12807-abinit-gene-0.1	0.0041847683403345	-2.55039721201064	down
augustus_masked-scaffold13058-abinit-gene-0.0	0.000303081445188964	-3.59684996858976	down
augustus_masked-scaffold13463-abinit-gene-0.1	0.00082346750612662	4.08837795311587	up
augustus_masked-scaffold13557-abinit-gene-0.2	0.00773017471468101	-2.97328863303316	down
augustus_masked-scaffold13683-abinit-gene-0.1	0.000207758874842302	-3.68625600887681	down
augustus_masked-scaffold13951-abinit-gene-0.0	0.00256953308120176	1.60863444699466	up
augustus_masked-scaffold14074-abinit-gene-0.0	0.000246438228480991	-6.19940481850916	down
augustus_masked-scaffold14081-abinit-gene-0.2	0.00833130624557152	3.55441202927878	up
augustus_masked-scaffold14116-abinit-gene-0.3	0.00120810977933459	-2.24067418769954	down
augustus_masked-scaffold14399-abinit-gene-0.1	0.002351179519683	-5.34421645121069	down
augustus_masked-scaffold14956-abinit-gene-0.1	0.00403922560287821	-2.75972345387401	down
augustus_masked-scaffold15042-abinit-gene-0.3	8.17444194587768e-05	4.90362252890003	up
augustus_masked-scaffold15082-abinit-gene-0.0	0.000204231868266754	-2.81256621710515	down
augustus_masked-scaffold15171-abinit-gene-0.1	2.8779452036006e-10	-4.74530806171929	down
augustus_masked-scaffold15224-abinit-gene-0.0	0.00110250569759304	-2.60398242656916	down
augustus_masked-scaffold15257-abinit-gene-0.1	0.00289080088193026	2.09380607801133	up
augustus_masked-scaffold15374-abinit-gene-0.0	2.01412911611652e-06	-3.31531447307609	down
augustus_masked-scaffold15386-abinit-gene-0.0	0.00374584986777855	-2.56379740039568	down
augustus_masked-scaffold15588-abinit-gene-0.0	0.00962880649686387	4.68628026124076	up
augustus_masked-scaffold16163-abinit-gene-0.0	0.000219036943419609	-2.61091509561785	down
augustus_masked-scaffold16383-abinit-gene-0.1	2.57311606644696e-09	-3.23252557416947	down
augustus_masked-scaffold16418-abinit-gene-0.1	0.00217909391488002	2.84972700255218	up
augustus_masked-scaffold16768-abinit-gene-0.1	0.00295182250628094	-1.62967900986262	down
augustus_masked-scaffold16816-abinit-gene-0.2	0.00994201903315241	-2.68892934804921	down
augustus_masked-scaffold17412-abinit-gene-0.0	8.63209053417069e-11	-3.47394029925679	down
augustus_masked-scaffold17750-abinit-gene-0.0	1.69361861867569e-06	-Inf	down
augustus_masked-scaffold17754-abinit-gene-0.0	0.00869036425613272	1.92804470754029	up
augustus_masked-scaffold17760-abinit-gene-0.0	0.00679081975927283	-2.29949242265225	down
augustus_masked-scaffold18468-abinit-gene-0.1	5.56029308359353e-06	3.93184480430701	up
augustus_masked-scaffold18590-abinit-gene-0.0	0.0070692144770579	1.99212448721986	up
augustus_masked-scaffold18690-abinit-gene-0.0	2.17577939824984e-05	-5.60310661349618	down
augustus_masked-scaffold19076-abinit-gene-0.0	0.00848943908798624	-1.34374934758409	down
augustus_masked-scaffold19502-abinit-gene-0.0	0.00520832855500347	-3.47461484500284	down
augustus_masked-scaffold19767-abinit-gene-0.0	6.61105162631464e-06	4.54398782071812	up
augustus_masked-scaffold20308-abinit-gene-0.0	0.00585342679868186	-2.33386274365794	down
augustus_masked-scaffold20700-abinit-gene-0.1	0.000617012894188956	-1.83389454181951	down
augustus_masked-scaffold20864-abinit-gene-0.1	3.79517283137493e-07	-2.85763733059605	down
augustus_masked-scaffold21387-abinit-gene-0.0	0.000569553951213755	-4.20177587679787	down
augustus_masked-scaffold22320-abinit-gene-0.1	0.00882320340885213	-2.98451043588983	down
augustus_masked-scaffold22434-abinit-gene-0.0	0.000102032106303412	7.44719955146596	up
augustus_masked-scaffold22442-abinit-gene-0.0	5.46210716152319e-07	-3.52163645725635	down
augustus_masked-scaffold22898-abinit-gene-0.0	0.00170640204066508	-3.51977624025411	down
augustus_masked-scaffold23357-abinit-gene-0.1	2.38252144673163e-07	-6.60581140910148	down
augustus_masked-scaffold23647-abinit-gene-0.0	8.47346802579727e-06	-4.20509870856003	down
augustus_masked-scaffold23894-abinit-gene-0.0	0.00098051964169858	3.2343659995022	up
augustus_masked-scaffold24605-abinit-gene-0.0	0.00399556892021212	-2.59923915516779	down
augustus_masked-scaffold25220-abinit-gene-0.0	0.00173610234813008	-3.17365428432001	down
augustus_masked-scaffold26103-abinit-gene-0.0	6.85993192312196e-10	-5.19348023907474	down
augustus_masked-scaffold26842-abinit-gene-0.0	8.97138568379723e-05	3.54761790169087	up
augustus_masked-scaffold26985-abinit-gene-0.0	6.03397654083275e-07	-2.89822393003846	down
augustus_masked-scaffold27915-abinit-gene-0.0	7.89253818374965e-08	-3.28319356691726	down
augustus_masked-scaffold28953-abinit-gene-0.0	0.0031452461020661	2.49741628339281	up
augustus_masked-scaffold29287-abinit-gene-0.0	0.00852141597325162	1.36535559220996	up
augustus_masked-scaffold29570-abinit-gene-0.0	4.23520789977117e-08	3.16290949816131	up
augustus_masked-scaffold29797-abinit-gene-0.0	0.000777163553018337	-3.13142451640543	down
augustus_masked-scaffold32682-abinit-gene-0.0	0.000780402836822994	-1.69124874696203	down
augustus_masked-scaffold32998-abinit-gene-0.0	5.06079592426044e-07	-9.75921916621784	down
augustus_masked-scaffold34087-abinit-gene-0.0	0.000558324306470915	2.34847822422161	up
augustus_masked-scaffold35994-abinit-gene-0.0	0.00332834602144631	-3.22002434640282	down
augustus_masked-scaffold38562-abinit-gene-0.0	0.00278449476907072	-2.53455777193247	down
castanea_mollissima_newGene_1	0.00974950480107361	2.906773144457	up
castanea_mollissima_newGene_1005	0.00313182287868383	4.67758971626991	up
castanea_mollissima_newGene_1031	0.00118719299988955	-3.74508209759623	down
castanea_mollissima_newGene_1053	4.83400263886171e-11	-3.75107493938688	down
castanea_mollissima_newGene_1058	1.75736337148382e-06	-2.78382904504337	down
castanea_mollissima_newGene_106	0.00234272957929981	3.59775265485653	up
castanea_mollissima_newGene_1114	0.0059390996369166	3.69980472036647	up
castanea_mollissima_newGene_1184	0.00503135091687388	-3.05925433073749	down
castanea_mollissima_newGene_121	0.00417703583625194	-3.15367314905587	down
castanea_mollissima_newGene_1253	7.01781078400494e-07	-2.96019692127038	down
castanea_mollissima_newGene_1258	0.000208886313491387	-3.49889972825882	down
castanea_mollissima_newGene_1273	0.000145002139100194	-4.80517044605541	down
castanea_mollissima_newGene_1323	0.000794582241350239	-2.43510362675947	down
castanea_mollissima_newGene_1336	5.87041649292605e-06	-4.49691639110557	down
castanea_mollissima_newGene_1341	0.00332987233990178	1.49785250194043	up
castanea_mollissima_newGene_1349	0.000506730960147298	-3.02655084936587	down
castanea_mollissima_newGene_1378	0.000879796159757867	-3.90059044085255	down
castanea_mollissima_newGene_1426	0.000703993784706193	-2.26529564405434	down
castanea_mollissima_newGene_1430	0.00504086296749193	-5.07302657256159	down
castanea_mollissima_newGene_1493	0.00468341488824694	3.2249237211579	up
castanea_mollissima_newGene_1607	0.00273843800409106	-5.13018859584679	down
castanea_mollissima_newGene_1691	0.00647105207165178	-3.123266717718	down
castanea_mollissima_newGene_1776	0.000626495332317447	-2.16752559196218	down
castanea_mollissima_newGene_1809	0.0056083702375374	-8.00708545190847	down
castanea_mollissima_newGene_1826	0.00333886131893341	-2.40685451997585	down
castanea_mollissima_newGene_1919	0.00340421815549086	-2.67005389603856	down
castanea_mollissima_newGene_1948	0.000483330902572906	-4.26668972354852	down
castanea_mollissima_newGene_1957	0.000718621082095512	-3.28232709536281	down
castanea_mollissima_newGene_1980	5.26586571079279e-05	-3.22593238798231	down
castanea_mollissima_newGene_2095	2.9626129826254e-12	-3.79539803367171	down
castanea_mollissima_newGene_210	0.00247991006227588	-3.46655559705102	down
castanea_mollissima_newGene_2231	0.00289108059313281	-2.32670023385064	down
castanea_mollissima_newGene_2252	8.01168664340247e-08	-3.81940245144556	down
castanea_mollissima_newGene_2253	0.000480871938713165	-4.26026038777907	down
castanea_mollissima_newGene_2309	0.000444901605503492	-2.16008484414897	down
castanea_mollissima_newGene_2314	4.58269993383014e-11	6.75017414785181	up
castanea_mollissima_newGene_2315	3.597015040454e-05	-3.56097881430666	down
castanea_mollissima_newGene_2318	0.00028086895557353	-2.84543662762706	down
castanea_mollissima_newGene_2410	0.00696230581927585	-3.0941069505767	down
castanea_mollissima_newGene_2428	0.00986557714220456	-2.08806359125644	down
castanea_mollissima_newGene_2513	1.15864764778537e-05	Inf	up
castanea_mollissima_newGene_2583	0.00206158410089474	-2.93388240356066	down
castanea_mollissima_newGene_2647	0.00433366031722976	-3.24368178413415	down
castanea_mollissima_newGene_2745	1.64205341094348e-06	-4.16691664877598	down
castanea_mollissima_newGene_2751	0.008229230378335	-2.20797159519507	down
castanea_mollissima_newGene_2780	0.0076596181830988	-3.45944002774695	down
castanea_mollissima_newGene_2801	0.00104216089138677	3.94726978327748	up
castanea_mollissima_newGene_2834	0.00698521822859591	-1.72517998305534	down
castanea_mollissima_newGene_2878	0.000401758124625093	3.40768627438702	up
castanea_mollissima_newGene_2909	0.0015792959005614	-3.54762481060992	down
castanea_mollissima_newGene_2933	0.00735495961794248	-3.03210063571941	down
castanea_mollissima_newGene_296	0.00302280537880393	-1.62106703907968	down
castanea_mollissima_newGene_2968	9.00738936166648e-09	-3.30093131317334	down
castanea_mollissima_newGene_2990	0.00718197300036548	-3.44430254285022	down
castanea_mollissima_newGene_3024	1.56132724674288e-15	-6.17234061007998	down
castanea_mollissima_newGene_3031	0.00218570592250041	-3.03744862137389	down
castanea_mollissima_newGene_3081	0.00779198879307652	-2.46547618162481	down
castanea_mollissima_newGene_3152	0.0061015177252037	-2.65817167159246	down
castanea_mollissima_newGene_3228	0.000905908671650006	-6.50910904071049	down
castanea_mollissima_newGene_3229	0.000159696331351605	-5.84654415521222	down
castanea_mollissima_newGene_3265	0.000107484747836666	-2.60722602320238	down
castanea_mollissima_newGene_3272	0.00289319335452688	-3.99147889033162	down
castanea_mollissima_newGene_335	7.14249071520108e-08	-2.78159414377574	down
castanea_mollissima_newGene_3351	1.72154924479122e-07	-5.11169986300832	down
castanea_mollissima_newGene_3377	0.000897235308094364	-2.77669925451116	down
castanea_mollissima_newGene_3477	0.00235414422602921	-2.2614580614554	down
castanea_mollissima_newGene_3494	7.5967092021376e-10	-3.76314298847418	down
castanea_mollissima_newGene_3531	0.00116723794882155	3.80269282636436	up
castanea_mollissima_newGene_3550	0.00165113354136601	-2.08291880785976	down
castanea_mollissima_newGene_3576	1.07951412660892e-05	Inf	up
castanea_mollissima_newGene_359	7.43566520837961e-05	-4.33052527904681	down
castanea_mollissima_newGene_360	0.00315767471764029	-4.30724614108236	down
castanea_mollissima_newGene_3679	0.00120716632051164	3.89108315094101	up
castanea_mollissima_newGene_3707	9.30000335295408e-06	-2.67877280637166	down
castanea_mollissima_newGene_3708	3.3877204730052e-06	-8.3736605331043	down
castanea_mollissima_newGene_3762	0.0031452461020661	-2.1131845067605	down
castanea_mollissima_newGene_3781	0.000778627976462333	-1.72808567033152	down
castanea_mollissima_newGene_3851	7.40591645758454e-05	-4.8498630431107	down
castanea_mollissima_newGene_39	7.24702062214861e-06	-6.80654010859439	down
castanea_mollissima_newGene_3993	6.61105162631464e-06	-5.00374699786355	down
castanea_mollissima_newGene_4001	0.00510552933472188	-3.17837215024087	down
castanea_mollissima_newGene_4051	0.000718621082095512	-2.8523550038329	down
castanea_mollissima_newGene_410	2.94637780845795e-05	-6.00941150041131	down
castanea_mollissima_newGene_4199	0.000237358429806074	6.21684328960994	up
castanea_mollissima_newGene_420	0.0010091666970861	-2.97989709086089	down
castanea_mollissima_newGene_4252	0.000372338499254368	-4.28617527124332	down
castanea_mollissima_newGene_4271	5.30292202463984e-06	-3.02926857052817	down
castanea_mollissima_newGene_4273	5.29752975026918e-07	-2.92899464819483	down
castanea_mollissima_newGene_4275	6.0097725582664e-07	-2.70623634529914	down
castanea_mollissima_newGene_4279	4.59013343549843e-05	-4.75335504181895	down
castanea_mollissima_newGene_4661	8.97138568379723e-05	-2.79640259204742	down
castanea_mollissima_newGene_4675	0.00548407978906528	4.00397447292659	up
castanea_mollissima_newGene_4680	2.58564449526615e-10	-Inf	down
castanea_mollissima_newGene_4779	0.00206589496606615	-3.45005352713794	down
castanea_mollissima_newGene_4784	4.75280185585414e-05	-4.06638365899225	down
castanea_mollissima_newGene_480	2.71282883271256e-08	-2.8863215426411	down
castanea_mollissima_newGene_4829	1.05115376272554e-06	6.659183958224	up
castanea_mollissima_newGene_4831	0.000438025038544817	3.71374923091637	up
castanea_mollissima_newGene_4876	3.46749386638316e-05	-5.29057684569983	down
castanea_mollissima_newGene_4927	1.3287300727321e-05	-5.74442628726925	down
castanea_mollissima_newGene_4971	0.00374584986777855	-2.18583558852952	down
castanea_mollissima_newGene_5111	0.00260061342536392	-2.75705502898288	down
castanea_mollissima_newGene_5116	0.000129777070145091	2.68130401769798	up
castanea_mollissima_newGene_5258	0.000386739443971291	-2.65213286954717	down
castanea_mollissima_newGene_544	0.00729693043119814	-1.89238688032782	down
castanea_mollissima_newGene_5448	4.37941894829254e-07	-5.57335680789582	down
castanea_mollissima_newGene_5495	0.000397406013351588	-2.93852205919439	down
castanea_mollissima_newGene_55	0.00201034862687028	-2.0973462505213	down
castanea_mollissima_newGene_5536	0.000159957806636009	-3.08744646180613	down
castanea_mollissima_newGene_5962	0.00451933279873555	4.03243814967051	up
castanea_mollissima_newGene_6040	0.00962880649686387	-2.86525764669703	down
castanea_mollissima_newGene_615	0.00691735911901516	-3.38228600023963	down
castanea_mollissima_newGene_624	0.00733509901226439	-3.04954781318118	down
castanea_mollissima_newGene_748	0.000754065352589537	-3.97480256231053	down
castanea_mollissima_newGene_818	5.65946140825711e-06	-Inf	down
castanea_mollissima_newGene_829	8.30830837466855e-05	-3.60854620588797	down
castanea_mollissima_newGene_838	1.64205341094348e-06	-5.39879214879512	down
castanea_mollissima_newGene_871	0.00243311111167167	1.50750227380779	up
maker-scaffold00001-augustus-gene-2.50	0.00773189458919038	1.49833960997226	up
maker-scaffold00002-augustus-gene-1.33	0.00974950480107361	1.61044046035937	up
maker-scaffold00002-augustus-gene-1.34	0.000384541846445756	1.76262653776812	up
maker-scaffold00002-augustus-gene-2.36	0.00114588432458826	-1.60849613125488	down
maker-scaffold00006-augustus-gene-0.58	0.0032706063155565	-3.08833903525325	down
maker-scaffold00006-snap-gene-2.47	0.000919373381602181	-1.6364346883871	down
maker-scaffold00013-snap-gene-2.32	2.67589467428173e-08	2.72707219414985	up
maker-scaffold00016-augustus-gene-2.26	0.00472368640087685	2.60187461128051	up
maker-scaffold00017-augustus-gene-2.29	0.0085163654060548	2.690917693851	up
maker-scaffold00023-augustus-gene-0.21	2.88834958094085e-05	2.23643897132448	up
maker-scaffold00024-augustus-gene-2.21	0.000253108973881925	1.84057585073643	up
maker-scaffold00025-snap-gene-1.40	0.00266641222051583	2.0738871331163	up
maker-scaffold00029-augustus-gene-0.32	0.000303081445188964	-2.2523639637554	down
maker-scaffold00033-augustus-gene-1.38	0.00234083379865941	1.5173879149248	up
maker-scaffold00033-snap-gene-1.42	0.000198090936763002	2.75054626496342	up
maker-scaffold00040-augustus-gene-0.43	3.06249088664269e-05	Inf	up
maker-scaffold00040-snap-gene-2.16	2.73455903205502e-06	2.27271498593313	up
maker-scaffold00042-augustus-gene-1.39	2.35250410132685e-05	2.93817445334555	up
maker-scaffold00051-augustus-gene-1.41	3.74337399829247e-09	-2.90434983498441	down
maker-scaffold00053-augustus-gene-1.46	1.04545654106174e-06	-2.49213476539136	down
maker-scaffold00054-snap-gene-1.48	0.00247991006227588	-2.55625330052499	down
maker-scaffold00058-snap-gene-1.32	0.00643242135349715	-1.7305440648669	down
maker-scaffold00062-snap-gene-0.25	0.00141328022144864	4.069138115301	up
maker-scaffold00063-snap-gene-1.48	0.00315767471764029	1.50805717524443	up
maker-scaffold00066-snap-gene-0.53	0.00405142918784196	1.95010280188307	up
maker-scaffold00067-augustus-gene-1.37	3.61186824174366e-05	-2.25969664562097	down
maker-scaffold00073-augustus-gene-0.22	0.00657641536399784	1.58757376845558	up
maker-scaffold00078-augustus-gene-1.45	0.00041085281771045	1.77886054292797	up
maker-scaffold00084-snap-gene-0.32	0.000161129483545092	1.8389093351996	up
maker-scaffold00085-snap-gene-1.45	5.22075622127303e-06	-2.94743915166124	down
maker-scaffold00090-snap-gene-0.37	0.000412349886960864	4.16097143832735	up
maker-scaffold00092-augustus-gene-0.41	3.230731001823e-06	-4.28479361553996	down
maker-scaffold00093-augustus-gene-1.46	0.000655238336021593	1.71236372142423	up
maker-scaffold00093-snap-gene-0.50	0.00438267995753471	4.21173004718589	up
maker-scaffold00094-augustus-gene-1.34	4.44947883685552e-06	Inf	up
maker-scaffold00094-snap-gene-0.28	0.000237310667118574	2.14692581100618	up
maker-scaffold00095-augustus-gene-1.49	1.10186727665879e-08	7.67129901173739	up
maker-scaffold00095-augustus-gene-1.50	5.37144897429835e-06	3.57198852005977	up
maker-scaffold00098-augustus-gene-1.27	0.000348318099856312	1.83911166575638	up
maker-scaffold00098-snap-gene-0.37	0.00224683961741376	1.8310351534845	up
maker-scaffold00100-snap-gene-0.38	0.00848943908798624	-1.64251569638618	down
maker-scaffold00102-snap-gene-0.15	5.75831274704595e-05	-2.8835429551783	down
maker-scaffold00103-augustus-gene-1.28	0.00395755943757232	-1.7887135269179	down
maker-scaffold00105-augustus-gene-0.37	3.52478143721262e-07	4.59576681545092	up
maker-scaffold00110-snap-gene-0.43	2.24856693676282e-06	-2.32020405258618	down
maker-scaffold00110-snap-gene-1.49	6.18328460086796e-07	-2.41737965503558	down
maker-scaffold00112-augustus-gene-1.38	0.00956370066916784	-2.64187702423455	down
maker-scaffold00116-augustus-gene-0.39	0.000332988451403951	-4.451403287937	down
maker-scaffold00117-snap-gene-0.35	4.87005322415772e-12	-6.27129318807421	down
maker-scaffold00118-snap-gene-1.36	0.00165459379610551	-2.03833685082208	down
maker-scaffold00119-augustus-gene-1.32	2.21983590560729e-10	-7.09780839580412	down
maker-scaffold00124-augustus-gene-0.29	0.00943325019858236	-2.87359570607648	down
maker-scaffold00124-snap-gene-0.32	2.1074830281731e-05	-2.66432241110318	down
maker-scaffold00125-snap-gene-0.44	0.00956370066916784	1.32223041948027	up
maker-scaffold00128-augustus-gene-1.29	0.00028541557449844	2.38296538683352	up
maker-scaffold00129-augustus-gene-0.24	0.00340421815549086	-2.92708450963923	down
maker-scaffold00136-augustus-gene-1.30	8.59806166142133e-05	2.39695069969809	up
maker-scaffold00141-augustus-gene-1.24	1.96259458657092e-08	-6.6285312206261	down
maker-scaffold00145-augustus-gene-1.20	0.00070998802299698	-3.6236327477826	down
maker-scaffold00146-augustus-gene-1.16	3.87679453326924e-09	-3.31987267066294	down
maker-scaffold00163-augustus-gene-1.31	0.00426772472207272	1.59913519579405	up
maker-scaffold00165-augustus-gene-0.25	0.00815389400280739	-1.33815964773154	down
maker-scaffold00167-augustus-gene-0.41	0.00139598381954017	-2.24901251666855	down
maker-scaffold00167-augustus-gene-0.45	0.00777201857816999	1.34616716285893	up
maker-scaffold00172-snap-gene-1.40	0.00404850780270823	-1.91974213728334	down
maker-scaffold00173-snap-gene-1.24	0.000283237672723165	-2.25080060728571	down
maker-scaffold00176-snap-gene-1.26	0.00145059486288775	-1.88829634573132	down
maker-scaffold00198-snap-gene-1.28	0.00236464936990889	-1.81386155931858	down
maker-scaffold00203-augustus-gene-1.15	0.000102032106303412	-1.98153034385149	down
maker-scaffold00206-augustus-gene-0.48	0.00779198879307652	1.33544042734094	up
maker-scaffold00210-snap-gene-0.29	0.00163457592813875	-1.79538939332841	down
maker-scaffold00211-augustus-gene-0.40	0.005754368837123	-1.4872026599405	down
maker-scaffold00211-augustus-gene-0.41	6.51523729004476e-06	Inf	up
maker-scaffold00217-augustus-gene-0.30	0.00744653743921584	-1.41541596133713	down
maker-scaffold00220-snap-gene-0.26	0.000511182184940402	-2.2275917927742	down
maker-scaffold00229-augustus-gene-1.20	2.67669848297368e-06	-6.1533913886888	down
maker-scaffold00234-augustus-gene-1.20	0.00389048108028241	-3.23626570547766	down
maker-scaffold00236-snap-gene-0.28	0.00847291113323236	3.03124045132404	up
maker-scaffold00240-augustus-gene-1.25	0.00146044352163565	-1.58887530052947	down
maker-scaffold00242-snap-gene-0.45	0.000100838491732402	-5.15851114611745	down
maker-scaffold00245-snap-gene-0.29	0.00401721874496739	-1.72305349877613	down
maker-scaffold00246-augustus-gene-0.26	0.00891590742385392	-1.37112635534891	down
maker-scaffold00248-snap-gene-0.30	0.00722838318509589	2.00424280352081	up
maker-scaffold00249-augustus-gene-0.27	0.000359195053158122	-1.87777698789482	down
maker-scaffold00253-snap-gene-0.45	0.00125190127933759	1.91754768556875	up
maker-scaffold00261-snap-gene-1.36	0.000209498713162272	4.78934167349828	up
maker-scaffold00271-augustus-gene-0.34	0.000199309253472066	-1.88638147209102	down
maker-scaffold00273-snap-gene-0.25	1.66975465568232e-05	2.18129388781474	up
maker-scaffold00281-augustus-gene-0.33	2.08831830623468e-07	-2.67745047454799	down
maker-scaffold00285-snap-gene-0.40	6.245748751818e-05	3.62386745121317	up
maker-scaffold00287-augustus-gene-1.19	0.00809774978655191	1.46332707517913	up
maker-scaffold00295-augustus-gene-0.26	0.000265022448884192	2.68194565479929	up
maker-scaffold00298-augustus-gene-0.40	0.000821505283953179	1.64716161592738	up
maker-scaffold00298-augustus-gene-1.17	0.0087755384267499	-1.89902206906861	down
maker-scaffold00300-augustus-gene-0.24	0.00305579655818029	1.82081677630688	up
maker-scaffold00301-augustus-gene-0.41	0.000276721663523796	-1.88032124378357	down
maker-scaffold00305-augustus-gene-0.33	0.00961056737229594	-1.9686518738662	down
maker-scaffold00307-snap-gene-0.47	0.000240899643312541	-2.49214232457769	down
maker-scaffold00307-snap-gene-1.22	0.000177779503019503	-2.02093422338005	down
maker-scaffold00310-snap-gene-0.46	0.00266834536260631	-3.42675222222437	down
maker-scaffold00312-augustus-gene-0.51	0.00221965936815421	3.12616134896411	up
maker-scaffold00317-snap-gene-0.51	0.00549762761360853	-1.74672817919325	down
maker-scaffold00318-augustus-gene-0.31	0.000328454041253326	-2.57526406940132	down
maker-scaffold00320-augustus-gene-0.37	0.00125670142491503	1.86415190622893	up
maker-scaffold00325-snap-gene-0.41	0.00478345323509857	2.82134190613913	up
maker-scaffold00327-snap-gene-0.43	0.00382949945438579	2.17483018632864	up
maker-scaffold00331-snap-gene-1.16	3.37659865694803e-07	-2.59343757863109	down
maker-scaffold00332-snap-gene-0.49	0.00974950480107361	-2.61345908630996	down
maker-scaffold00341-snap-gene-1.19	0.00395755943757232	2.16549603377099	up
maker-scaffold00344-augustus-gene-0.29	1.70084446115588e-05	2.83835142749377	up
maker-scaffold00347-augustus-gene-0.37	0.000357864192923659	-1.90487049181992	down
maker-scaffold00352-augustus-gene-0.34	0.00654579053508245	1.46166395718379	up
maker-scaffold00358-snap-gene-1.22	0.00709526146231576	-1.3537544765823	down
maker-scaffold00362-augustus-gene-0.32	0.00104116206810938	3.58813276746951	up
maker-scaffold00369-augustus-gene-0.25	0.00856460049393833	-1.5172416061967	down
maker-scaffold00372-augustus-gene-0.39	0.000238576775719569	3.10127670693421	up
maker-scaffold00372-snap-gene-0.41	0.00318653587604593	-2.23378968364678	down
maker-scaffold00378-snap-gene-0.38	0.000226846951018704	4.58799814037976	up
maker-scaffold00383-snap-gene-0.23	0.00243015958872653	1.86468050473838	up
maker-scaffold00384-snap-gene-0.36	0.00460111510522667	-1.41665930242165	down
maker-scaffold00391-augustus-gene-0.43	0.00110115665564462	1.75428130696657	up
maker-scaffold00393-snap-gene-0.32	4.49264154757085e-05	-2.36064035269613	down
maker-scaffold00401-snap-gene-0.14	0.00209522379292206	-1.58657180072733	down
maker-scaffold00402-augustus-gene-1.21	6.51523729004476e-06	-2.24692573011552	down
maker-scaffold00406-snap-gene-0.48	0.00897472620125274	-2.87134991726615	down
maker-scaffold00408-snap-gene-0.37	0.00964260107646993	-2.26460721961072	down
maker-scaffold00411-augustus-gene-0.21	0.000139333960717572	2.04368642395556	up
maker-scaffold00414-augustus-gene-1.14	0.00399797038864259	-1.44581143948276	down
maker-scaffold00414-snap-gene-1.17	0.000613170876134725	4.22455100517695	up
maker-scaffold00416-augustus-gene-0.26	0.005231342386231	-1.67869651497632	down
maker-scaffold00435-augustus-gene-0.38	0.000911746133988835	3.9549963690325	up
maker-scaffold00445-augustus-gene-0.57	2.11405331072094e-05	-5.87556631646434	down
maker-scaffold00447-snap-gene-1.11	0.00573055367150132	1.79526516180678	up
maker-scaffold00452-snap-gene-0.36	0.00855588648783268	2.33862235011911	up
maker-scaffold00454-snap-gene-0.46	6.04565409971229e-05	-2.80561118432714	down
maker-scaffold00458-snap-gene-0.44	2.75620050539256e-05	-6.18365760885037	down
maker-scaffold00464-augustus-gene-1.14	4.29131962513974e-05	1.99048641820179	up
maker-scaffold00464-snap-gene-1.17	0.000203058440169644	2.90985990269643	up
maker-scaffold00469-augustus-gene-0.34	1.78194305250693e-05	2.60940489847317	up
maker-scaffold00469-snap-gene-0.39	0.00691307909037763	3.96695023309319	up
maker-scaffold00473-augustus-gene-0.26	0.00104116206810938	2.33811643747585	up
maker-scaffold00474-snap-gene-0.21	0.00930922392269543	-1.69554610323611	down
maker-scaffold00477-augustus-gene-0.30	0.00994080650654097	1.93804997142185	up
maker-scaffold00478-augustus-gene-0.34	0.00546065191034383	3.27529977095315	up
maker-scaffold00478-augustus-gene-0.35	0.000396997616736925	2.07761077334747	up
maker-scaffold00479-augustus-gene-0.30	0.00231099639491412	1.51629697807098	up
maker-scaffold00486-snap-gene-0.46	0.000420180718119345	3.9208337135223	up
maker-scaffold00487-augustus-gene-0.33	0.00125203216579024	1.59020447869389	up
maker-scaffold00490-snap-gene-0.41	6.2536870745959e-05	2.21765046047302	up
maker-scaffold00494-augustus-gene-1.6	5.38101423871465e-07	-3.77491534063467	down
maker-scaffold00501-augustus-gene-1.5	0.00557481824228763	-1.40448823016514	down
maker-scaffold00506-snap-gene-0.31	0.00397678824135233	-1.43458353130635	down
maker-scaffold00510-augustus-gene-0.23	8.77563732619505e-05	5.00417169086476	up
maker-scaffold00531-augustus-gene-1.12	0.00453712486554661	-2.1528711556498	down
maker-scaffold00536-snap-gene-0.51	0.000646236474288972	2.58884722309417	up
maker-scaffold00548-augustus-gene-1.11	0.00096775167575743	2.70464395010165	up
maker-scaffold00555-augustus-gene-0.35	0.00857189349839731	-1.47687034348508	down
maker-scaffold00563-augustus-gene-0.17	0.00125044618894986	2.2125433973102	up
maker-scaffold00563-augustus-gene-0.18	0.0031308206101912	-6.42226014455438	down
maker-scaffold00563-augustus-gene-1.10	9.060848081419e-06	-3.27789545791226	down
maker-scaffold00568-snap-gene-0.19	0.00696322844324695	-2.54641820194746	down
maker-scaffold00570-snap-gene-0.29	0.000362780930932452	-3.60744157799039	down
maker-scaffold00579-augustus-gene-1.8	0.00583641862133131	-2.04253770445408	down
maker-scaffold00582-augustus-gene-0.64	6.71816553456447e-06	-6.2534556971873	down
maker-scaffold00582-augustus-gene-0.65	0.00575206690371808	2.2544391467373	up
maker-scaffold00586-augustus-gene-0.44	9.97397520137111e-14	3.67753975272016	up
maker-scaffold00588-snap-gene-0.51	4.54590018244031e-20	-6.04185410542861	down
maker-scaffold00590-snap-gene-0.40	0.00032813988386503	-1.99904067125136	down
maker-scaffold00591-augustus-gene-0.48	0.00170018129135432	2.41276884961326	up
maker-scaffold00592-snap-gene-0.53	0.000457860775290244	2.42110846026667	up
maker-scaffold00617-augustus-gene-0.38	5.06635472703938e-05	3.06431829463932	up
maker-scaffold00630-augustus-gene-0.26	3.44495974849818e-05	-2.07358524295656	down
maker-scaffold00633-augustus-gene-0.42	0.00949109925577644	1.33673657224604	up
maker-scaffold00633-snap-gene-0.48	0.00549762761360853	2.76173413738768	up
maker-scaffold00637-augustus-gene-0.44	0.00911562584610776	-1.43701201573794	down
maker-scaffold00640-snap-gene-0.55	0.000400118078207021	2.96755852416107	up
maker-scaffold00641-augustus-gene-0.33	2.00479296346524e-08	-3.86624613310348	down
maker-scaffold00643-augustus-gene-0.33	0.00170791414504342	2.19073188708724	up
maker-scaffold00643-augustus-gene-1.15	8.71677415981983e-07	-7.46940521422677	down
maker-scaffold00649-augustus-gene-0.45	1.64810495263715e-07	-2.51785510593778	down
maker-scaffold00653-snap-gene-0.49	0.00117085789199316	-3.86927062057193	down
maker-scaffold00660-snap-gene-0.24	0.00664992316779706	2.27172197042618	up
maker-scaffold00662-snap-gene-0.39	0.00486370148123058	-1.97681160406986	down
maker-scaffold00664-augustus-gene-0.28	0.000915417769817135	1.70049782811143	up
maker-scaffold00669-augustus-gene-0.34	0.000379090855032607	1.7653503679515	up
maker-scaffold00672-augustus-gene-0.33	0.00294007911593482	3.95953169809618	up
maker-scaffold00674-snap-gene-0.44	0.00124249866849633	2.37259418300389	up
maker-scaffold00694-augustus-gene-0.51	0.000136503215714286	-2.30822600075703	down
maker-scaffold00732-snap-gene-0.50	8.26396504471427e-06	Inf	up
maker-scaffold00744-snap-gene-0.62	0.0036467903302396	-2.25938846281956	down
maker-scaffold00745-augustus-gene-0.40	6.12221684011026e-05	-2.25109285384288	down
maker-scaffold00761-augustus-gene-0.50	6.30108220030106e-05	-2.16558721331023	down
maker-scaffold00765-snap-gene-0.28	0.000113230606040885	2.85424386827046	up
maker-scaffold00766-augustus-gene-0.35	0.00329897565962201	1.83082031907643	up
maker-scaffold00769-augustus-gene-0.40	3.6368052618906e-05	-4.55847031123495	down
maker-scaffold00773-snap-gene-0.36	0.00021560108504054	2.01236756772357	up
maker-scaffold00777-augustus-gene-0.38	0.00777064790830914	1.43630355644761	up
maker-scaffold00782-augustus-gene-0.41	0.000167071231261423	-2.09120026287481	down
maker-scaffold00798-augustus-gene-0.49	0.00460343863241213	1.87080419739302	up
maker-scaffold00803-augustus-gene-0.41	2.55142709293646e-07	-7.48886236680406	down
maker-scaffold00806-snap-gene-0.57	0.000213690466763205	1.97306574290824	up
maker-scaffold00813-snap-gene-0.51	0.000934147965630845	2.51597594127098	up
maker-scaffold00817-augustus-gene-0.48	0.000637993407457289	-1.85580664092165	down
maker-scaffold00819-augustus-gene-0.47	3.0847077609217e-20	-Inf	down
maker-scaffold00824-snap-gene-0.27	2.97349451714073e-05	7.2532895996651	up
maker-scaffold00828-snap-gene-0.34	0.0010932095732532	-1.65921716368605	down
maker-scaffold00828-snap-gene-0.36	0.00433073207448778	3.35140114706212	up
maker-scaffold00834-snap-gene-0.39	9.24276170618597e-08	-7.36542045769402	down
maker-scaffold00834-snap-gene-0.41	4.61931276350795e-11	-3.27215530188892	down
maker-scaffold00841-augustus-gene-0.26	0.00689290328151857	1.86927299713228	up
maker-scaffold00847-snap-gene-0.44	0.00857189349839731	1.32656678315372	up
maker-scaffold00854-augustus-gene-0.40	0.000213690466763205	3.25283351609375	up
maker-scaffold00856-augustus-gene-0.31	0.00171186470872372	-3.64216849405591	down
maker-scaffold00856-augustus-gene-0.32	0.00124249866849633	8.14329141750046	up
maker-scaffold00866-augustus-gene-0.35	0.00585758593772464	-1.41586123766887	down
maker-scaffold00866-augustus-gene-0.41	7.22571973437742e-09	2.83813135243897	up
maker-scaffold00871-augustus-gene-0.29	2.00437409450097e-09	6.34225804877647	up
maker-scaffold00871-augustus-gene-0.32	0.00907173606065079	1.3561441897238	up
maker-scaffold00871-augustus-gene-0.33	9.29500352787267e-05	2.52624440647709	up
maker-scaffold00891-augustus-gene-0.33	7.04037138191729e-05	-4.24528035517872	down
maker-scaffold00893-snap-gene-0.27	0.000367950966296355	-2.07279094147294	down
maker-scaffold00896-augustus-gene-0.31	0.000211053099086554	2.17366490908372	up
maker-scaffold00897-snap-gene-0.33	0.00201014608050255	-1.53390191663646	down
maker-scaffold00900-augustus-gene-0.39	0.00282139638271636	-1.7503272733554	down
maker-scaffold00916-augustus-gene-0.36	0.00889964837873253	-2.59774853357689	down
maker-scaffold00926-augustus-gene-0.24	0.00148464751385346	1.62926981664716	up
maker-scaffold00929-augustus-gene-0.43	0.00987619668236078	2.31632276724625	up
maker-scaffold00936-augustus-gene-0.37	0.0083547680854863	-2.92508748160377	down
maker-scaffold00940-augustus-gene-0.41	0.00339747767733636	-2.30327519751543	down
maker-scaffold00941-augustus-gene-0.29	0.0010091666970861	-2.60857456490421	down
maker-scaffold00943-snap-gene-0.28	8.68253659472505e-08	-5.89791889400989	down
maker-scaffold00947-snap-gene-0.37	0.00868572374987062	1.42994980551165	up
maker-scaffold00962-augustus-gene-0.37	0.000104075859294084	1.90277932520855	up
maker-scaffold00970-augustus-gene-0.41	1.42258805213612e-09	-2.8974953824242	down
maker-scaffold00976-snap-gene-0.55	0.000437918576896726	-2.10493016774501	down
maker-scaffold00980-snap-gene-0.41	0.0068663949879139	-1.51160261427619	down
maker-scaffold00988-augustus-gene-0.37	0.00347134379258722	-1.5582716142412	down
maker-scaffold00988-snap-gene-0.41	0.00886048790529993	-1.40508328888325	down
maker-scaffold00992-snap-gene-0.47	0.000637993407457289	2.61346489261207	up
maker-scaffold00998-augustus-gene-0.30	0.00377288107302575	1.99265256236366	up
maker-scaffold01001-snap-gene-0.36	0.00585342679868186	-2.11307532901526	down
maker-scaffold01004-snap-gene-0.41	0.00297991736749681	4.13265223526748	up
maker-scaffold01006-augustus-gene-0.23	0.008501162841552	-1.48292170891009	down
maker-scaffold01008-snap-gene-0.53	5.82014681937244e-05	-2.19093119835225	down
maker-scaffold01022-augustus-gene-0.38	7.04473608544683e-05	-3.42825820187223	down
maker-scaffold01024-augustus-gene-0.33	0.00209899393485459	-3.14235573037905	down
maker-scaffold01028-augustus-gene-0.50	0.00974950480107361	7.67466574262008	up
maker-scaffold01039-augustus-gene-0.24	2.31202257826384e-06	-4.44958478623284	down
maker-scaffold01039-snap-gene-0.36	0.000396625926883073	-2.63061301222152	down
maker-scaffold01040-augustus-gene-0.27	6.51523729004476e-06	4.29756527723104	up
maker-scaffold01046-snap-gene-0.26	0.00713733286707329	-1.44328257029893	down
maker-scaffold01050-augustus-gene-0.27	0.000193300574428616	-3.57187195196121	down
maker-scaffold01058-augustus-gene-1.14	0.00110115665564462	-1.78531721263796	down
maker-scaffold01058-snap-gene-0.29	3.06249088664269e-05	-2.13865081954751	down
maker-scaffold01058-snap-gene-0.35	0.00912649482301531	-1.71630769994534	down
maker-scaffold01058-snap-gene-0.36	0.00130860999881217	-1.61828353588879	down
maker-scaffold01058-snap-gene-0.40	0.00311553985577249	-1.54468027912672	down
maker-scaffold01058-snap-gene-0.41	0.000613500420115028	-1.79684482132978	down
maker-scaffold01058-snap-gene-1.15	0.00600461718593362	-1.48510689480587	down
maker-scaffold01061-snap-gene-0.32	0.00443071122871679	-1.84531975955223	down
maker-scaffold01067-augustus-gene-0.41	0.000282839580588638	-2.07022468703837	down
maker-scaffold01086-augustus-gene-0.27	2.89056698242259e-06	-2.25597445182283	down
maker-scaffold01088-augustus-gene-0.29	0.00273735540201968	2.22506442527076	up
maker-scaffold01088-snap-gene-0.34	0.00235905741746292	1.50591271610626	up
maker-scaffold01089-augustus-gene-0.36	0.00213876069391829	5.32283778960947	up
maker-scaffold01098-augustus-gene-0.35	0.00538471145643205	-1.62104623951546	down
maker-scaffold01098-snap-gene-0.41	0.00200348949178656	-3.57349380487271	down
maker-scaffold01103-snap-gene-0.33	0.00088967551191253	-2.1469722999147	down
maker-scaffold01135-snap-gene-0.35	0.00365690823714577	-1.89287122727145	down
maker-scaffold01139-snap-gene-0.31	0.00112483691520104	-3.34782561117197	down
maker-scaffold01148-snap-gene-0.47	0.000170475616287937	3.08823667272663	up
maker-scaffold01154-augustus-gene-0.34	0.00276551067343369	1.94870489117259	up
maker-scaffold01154-snap-gene-0.40	0.00891590742385392	1.31273374774022	up
maker-scaffold01155-augustus-gene-0.30	0.000793278712833306	-3.88157651638816	down
maker-scaffold01162-augustus-gene-0.26	0.0025748393152358	3.17707138080731	up
maker-scaffold01164-augustus-gene-0.31	0.00543136871946425	-1.40580872469796	down
maker-scaffold01180-augustus-gene-0.32	4.35362175181388e-12	-3.77757726693983	down
maker-scaffold01189-augustus-gene-0.31	0.00880139354078158	2.03806988367155	up
maker-scaffold01194-augustus-gene-0.43	0.00136919616735361	6.90999399111886	up
maker-scaffold01202-snap-gene-0.30	0.000123962285157927	-2.00100255255049	down
maker-scaffold01214-augustus-gene-0.34	0.00215708822073411	1.59770410115639	up
maker-scaffold01214-augustus-gene-0.37	0.00483706916394614	4.49891672645375	up
maker-scaffold01215-snap-gene-0.39	0.00131449972693702	-3.80716592564458	down
maker-scaffold01221-augustus-gene-0.22	0.00416429196835035	3.33956643894643	up
maker-scaffold01228-snap-gene-0.69	0.00167649275359732	2.68947827419001	up
maker-scaffold01229-snap-gene-0.32	0.00397640850830703	1.71408974165876	up
maker-scaffold01233-augustus-gene-0.29	0.000161129483545092	1.83957402690792	up
maker-scaffold01237-augustus-gene-0.22	0.00488775076330454	-1.51498974490222	down
maker-scaffold01240-augustus-gene-0.24	6.0097725582664e-07	-3.39068007278225	down
maker-scaffold01249-augustus-gene-0.36	0.00992186756034009	-1.48951290284018	down
maker-scaffold01249-snap-gene-0.38	6.30231835767413e-05	-2.64699210598594	down
maker-scaffold01249-snap-gene-0.41	0.00695033910938707	-2.87362364551864	down
maker-scaffold01250-augustus-gene-0.32	0.0010091666970861	1.74365707827371	up
maker-scaffold01250-snap-gene-0.34	0.000383903146081918	2.31066697055005	up
maker-scaffold01254-augustus-gene-0.31	0.00197849836898413	-1.82058646173135	down
maker-scaffold01256-augustus-gene-0.30	4.48277219064196e-09	-Inf	down
maker-scaffold01256-snap-gene-0.31	0.00358805309666112	-1.44858902618681	down
maker-scaffold01257-augustus-gene-0.27	1.07437797359519e-06	-4.3186454934191	down
maker-scaffold01257-snap-gene-0.31	0.00548407978906528	-2.49585344563651	down
maker-scaffold01260-augustus-gene-0.20	0.000359195053158122	-2.34577186354501	down
maker-scaffold01260-snap-gene-0.21	0.00435653822448943	-1.91369980176555	down
maker-scaffold01262-snap-gene-0.45	0.00485306648603517	-1.45086195083423	down
maker-scaffold01263-augustus-gene-0.29	0.00215708822073411	-1.5563947048575	down
maker-scaffold01264-augustus-gene-0.51	0.00735519954586379	2.20114512340042	up
maker-scaffold01271-augustus-gene-0.43	0.00848943908798624	1.9009359347251	up
maker-scaffold01278-snap-gene-0.29	0.000216134107064829	-1.99186172107563	down
maker-scaffold01281-snap-gene-0.39	0.00342720618671346	-1.84673478625615	down
maker-scaffold01286-augustus-gene-0.16	0.00378462951019889	-1.72491796755755	down
maker-scaffold01286-snap-gene-0.17	0.00833725573770396	-1.84980258539617	down
maker-scaffold01287-augustus-gene-0.30	0.00225561883103544	2.3275981768875	up
maker-scaffold01292-snap-gene-0.35	0.00483319780951966	-7.13545234736286	down
maker-scaffold01295-augustus-gene-0.36	0.000993855024949834	-2.04871750509368	down
maker-scaffold01302-augustus-gene-0.36	0.00451933279873555	1.4216638801012	up
maker-scaffold01303-augustus-gene-0.34	0.00472096717795853	-1.70861158928708	down
maker-scaffold01304-augustus-gene-0.30	7.89253818374965e-08	-2.60995008620582	down
maker-scaffold01317-augustus-gene-0.31	0.00702327128390786	1.38151809847964	up
maker-scaffold01317-snap-gene-0.34	0.00815389400280739	2.07277072713152	up
maker-scaffold01334-augustus-gene-0.32	0.00386336145314739	-3.25069943342338	down
maker-scaffold01344-augustus-gene-0.35	0.00178785425447454	5.43908575361643	up
maker-scaffold01350-augustus-gene-0.28	0.00710383143085878	-1.572336718146	down
maker-scaffold01350-augustus-gene-0.29	9.30204402536678e-05	2.18637209918375	up
maker-scaffold01354-snap-gene-0.43	0.0017032336483587	-3.62644330900809	down
maker-scaffold01355-augustus-gene-0.27	0.0010091666970861	-1.73103882420224	down
maker-scaffold01366-snap-gene-0.28	8.47346802579727e-06	2.34064298223393	up
maker-scaffold01378-snap-gene-0.28	0.00965728808510647	-3.22875627177272	down
maker-scaffold01379-snap-gene-0.48	0.00288215529156481	-1.63199034402143	down
maker-scaffold01386-augustus-gene-0.42	0.00434002892758225	4.92935307619342	up
maker-scaffold01388-snap-gene-0.39	7.67035866039627e-05	2.05987666878487	up
maker-scaffold01394-augustus-gene-0.30	0.00162603684893439	2.22555760649916	up
maker-scaffold01397-augustus-gene-0.39	0.000483330902572906	1.87914885134278	up
maker-scaffold01415-augustus-gene-0.29	0.00483319780951966	1.63452493276724	up
maker-scaffold01422-augustus-gene-0.22	0.00700783926926658	-1.55942473983176	down
maker-scaffold01427-snap-gene-0.30	0.00329897565962201	-1.4720514584817	down
maker-scaffold01430-augustus-gene-0.39	0.000359195053158122	1.99434573249604	up
maker-scaffold01440-snap-gene-0.32	0.000134229498547429	-3.29987352596426	down
maker-scaffold01443-augustus-gene-0.32	0.00674842403378178	2.0139526674433	up
maker-scaffold01449-augustus-gene-0.22	0.00411519461611853	2.61503733006123	up
maker-scaffold01455-snap-gene-0.42	0.00028086895557353	4.18583561554039	up
maker-scaffold01457-augustus-gene-0.38	0.00637965890206547	4.48390728393161	up
maker-scaffold01457-snap-gene-0.47	2.01412911611652e-06	-Inf	down
maker-scaffold01457-snap-gene-0.49	5.20282102193199e-09	-Inf	down
maker-scaffold01460-augustus-gene-0.26	1.60236931329408e-09	-8.50939401118934	down
maker-scaffold01461-snap-gene-0.28	0.000876382432606116	1.64248791645345	up
maker-scaffold01462-augustus-gene-0.32	4.10749059499076e-06	-4.13097031451026	down
maker-scaffold01469-augustus-gene-0.31	0.00755602828388854	-1.753481627378	down
maker-scaffold01480-augustus-gene-0.31	0.00364592874153786	1.56481263619009	up
maker-scaffold01480-augustus-gene-0.35	0.00292227619536199	2.36895596150418	up
maker-scaffold01481-augustus-gene-0.23	0.00135328854251152	-3.18541586304851	down
maker-scaffold01485-snap-gene-0.32	0.00247991006227588	-1.86679146703931	down
maker-scaffold01486-snap-gene-0.30	0.00209899393485459	3.68340274746063	up
maker-scaffold01488-augustus-gene-0.36	2.97349451714073e-05	2.49326766655683	up
maker-scaffold01504-snap-gene-0.47	0.00014274154374428	-2.57995820893058	down
maker-scaffold01515-augustus-gene-0.27	0.00639446018124164	1.37372516752627	up
maker-scaffold01531-augustus-gene-0.26	0.00538739361212059	-2.48950076196637	down
maker-scaffold01536-augustus-gene-0.25	0.00853922195902957	1.37517142480263	up
maker-scaffold01542-augustus-gene-0.45	0.00752236011076314	-2.01765966043308	down
maker-scaffold01554-snap-gene-0.87	8.94050257770992e-08	-2.57756782396421	down
maker-scaffold01555-augustus-gene-0.23	4.31276082113879e-05	5.44586527267161	up
maker-scaffold01558-snap-gene-0.26	0.00685785642094767	-1.35251919964426	down
maker-scaffold01560-augustus-gene-0.32	0.00828172358519022	-2.17478291936025	down
maker-scaffold01578-augustus-gene-0.20	0.00389780768283925	1.81408949596294	up
maker-scaffold01578-augustus-gene-0.23	3.58971321906552e-05	2.69364873900744	up
maker-scaffold01579-snap-gene-0.33	1.84812010177495e-05	-2.18268549928221	down
maker-scaffold01594-augustus-gene-0.19	0.00015231444795861	1.97607691433718	up
maker-scaffold01600-augustus-gene-0.31	0.000895647130369925	4.21960884702913	up
maker-scaffold01606-augustus-gene-0.27	0.00920269947315256	2.80318302246623	up
maker-scaffold01606-augustus-gene-0.29	0.00355467927412363	-1.8389169481621	down
maker-scaffold01608-augustus-gene-0.33	0.00266641222051583	-2.14870140400864	down
maker-scaffold01615-augustus-gene-0.42	9.53332581225583e-05	-2.14259173031217	down
maker-scaffold01619-augustus-gene-0.30	0.000205132809419873	1.82460236703949	up
maker-scaffold01620-augustus-gene-0.24	0.00062755874332252	4.03761752832333	up
maker-scaffold01622-augustus-gene-0.28	0.00409478981352934	-1.62354512177783	down
maker-scaffold01628-augustus-gene-0.24	0.000715712991568116	1.66157050436645	up
maker-scaffold01633-snap-gene-0.23	0.00433562879163331	1.56345609856889	up
maker-scaffold01637-snap-gene-0.37	9.02231103396791e-06	2.13937231712712	up
maker-scaffold01645-snap-gene-0.37	6.30114377451328e-05	2.15987763982427	up
maker-scaffold01654-snap-gene-0.31	0.00109116306354226	4.79155815046421	up
maker-scaffold01656-augustus-gene-0.28	0.00273249131699397	1.72367326139235	up
maker-scaffold01661-augustus-gene-0.16	0.0070953451605003	-1.5367882027515	down
maker-scaffold01664-augustus-gene-0.30	0.000224073235023606	1.89735443820308	up
maker-scaffold01683-augustus-gene-0.30	0.000216134107064829	-3.95697470436381	down
maker-scaffold01697-snap-gene-0.18	0.00042686827870925	-2.14552937246139	down
maker-scaffold01703-snap-gene-0.41	3.98374585955961e-07	-5.23738692648539	down
maker-scaffold01704-snap-gene-0.28	0.00143631745340821	1.62592043567088	up
maker-scaffold01708-augustus-gene-0.17	0.0053301411716678	-1.81983005360981	down
maker-scaffold01711-augustus-gene-0.33	1.37391527715712e-07	3.33016192094595	up
maker-scaffold01730-augustus-gene-0.35	0.00860031716030018	-1.3872662792919	down
maker-scaffold01733-augustus-gene-0.21	0.0013123782214811	1.59374550586943	up
maker-scaffold01735-augustus-gene-0.31	0.00423645059580626	-1.72937236254466	down
maker-scaffold01744-snap-gene-0.38	0.000133627896635093	2.15673767652011	up
maker-scaffold01746-augustus-gene-0.17	0.00924626246603305	-2.13192106412178	down
maker-scaffold01755-augustus-gene-0.18	0.000412349886960864	1.80742381084097	up
maker-scaffold01756-snap-gene-0.27	0.0065327866300327	-1.36827829375105	down
maker-scaffold01756-snap-gene-0.30	4.89263063596944e-06	-2.47227699181953	down
maker-scaffold01763-augustus-gene-0.32	0.00155433380290052	-3.82303125807148	down
maker-scaffold01764-snap-gene-0.17	0.00460410457560747	-1.95912396653171	down
maker-scaffold01769-augustus-gene-0.43	8.96739465703008e-05	2.98596293934967	up
maker-scaffold01770-snap-gene-0.26	0.00473176971671402	-1.51059999689062	down
maker-scaffold01779-snap-gene-0.30	0.00455679664475863	1.59541301378162	up
maker-scaffold01781-augustus-gene-0.19	0.000201670783197742	-1.96208167922098	down
maker-scaffold01782-snap-gene-0.30	0.00364592874153786	-2.03601059390063	down
maker-scaffold01789-snap-gene-0.35	0.000569239306612213	1.81395279401484	up
maker-scaffold01810-augustus-gene-0.25	0.000148603374795095	-1.96191564266846	down
maker-scaffold01818-snap-gene-0.26	0.00259696464065804	-2.28735579275586	down
maker-scaffold01846-snap-gene-0.47	0.00666872178481933	1.49113280190486	up
maker-scaffold01854-augustus-gene-0.28	0.000403722401772902	-3.51256441567037	down
maker-scaffold01855-augustus-gene-0.26	0.000319288010062368	-1.98271980814884	down
maker-scaffold01888-snap-gene-0.21	0.000357864192923659	-3.74237975744544	down
maker-scaffold01895-augustus-gene-0.19	0.00546230459586687	-1.4784853305324	down
maker-scaffold01898-augustus-gene-0.25	0.00811889960463872	-1.34372642563597	down
maker-scaffold01938-augustus-gene-0.22	0.00124249866849633	-1.64804912155454	down
maker-scaffold01964-augustus-gene-0.24	0.00783067712000093	-1.34176798230929	down
maker-scaffold01980-augustus-gene-0.32	0.00302836986731255	7.02431925224289	up
maker-scaffold01981-snap-gene-0.29	8.62234198146325e-06	-4.51967489030251	down
maker-scaffold01994-snap-gene-0.33	0.00793446062415093	1.61534925271979	up
maker-scaffold02002-snap-gene-0.37	0.000136503215714286	1.87985746776796	up
maker-scaffold02023-augustus-gene-0.32	0.00848943908798624	-1.39846676904419	down
maker-scaffold02026-augustus-gene-0.19	0.0030557791796317	1.7472001795902	up
maker-scaffold02029-augustus-gene-0.26	0.00668888408162346	-1.86317552201436	down
maker-scaffold02040-augustus-gene-0.14	0.000412349886960864	-2.11560928880839	down
maker-scaffold02041-augustus-gene-0.34	0.00114665088606228	-1.65578299562799	down
maker-scaffold02041-snap-gene-0.39	0.00494902862248319	2.49845614924428	up
maker-scaffold02042-augustus-gene-0.20	9.02231103396791e-06	4.89670052848558	up
maker-scaffold02056-augustus-gene-0.28	0.00554030827469536	-2.74730085032531	down
maker-scaffold02060-augustus-gene-0.33	0.00166791265530682	-2.26459713519629	down
maker-scaffold02060-snap-gene-0.40	0.00791785917158977	3.03962138308408	up
maker-scaffold02068-snap-gene-0.16	0.000718471126032565	-4.09109881719623	down
maker-scaffold02069-augustus-gene-0.15	0.000301146065118379	-2.15484254944445	down
maker-scaffold02070-snap-gene-0.34	6.43708416385582e-05	2.57167206820658	up
maker-scaffold02071-snap-gene-0.36	0.000167818835411539	-2.43835327663817	down
maker-scaffold02084-augustus-gene-0.25	0.00475917002056902	1.55022275200792	up
maker-scaffold02088-snap-gene-0.39	0.00974950480107361	-1.589734981758	down
maker-scaffold02097-snap-gene-0.31	0.000777547453011156	3.03265411336286	up
maker-scaffold02098-snap-gene-0.17	0.00583780230324079	-3.04927849166272	down
maker-scaffold02108-augustus-gene-0.16	1.0541486566222e-05	-2.27276398935859	down
maker-scaffold02114-augustus-gene-0.15	0.000269706701631857	-1.99223912200485	down
maker-scaffold02119-snap-gene-0.34	6.06568777325506e-06	3.60848626451541	up
maker-scaffold02124-augustus-gene-0.27	0.00371601667941028	-1.7838899001776	down
maker-scaffold02128-augustus-gene-0.20	0.000684473491031658	1.67193164799181	up
maker-scaffold02147-augustus-gene-0.35	2.37781966684111e-05	-Inf	down
maker-scaffold02154-snap-gene-0.26	0.000752243870689848	2.35281388600891	up
maker-scaffold02169-snap-gene-0.36	5.36749148337364e-05	-1.95938434141565	down
maker-scaffold02192-snap-gene-0.31	0.00623438514250295	1.44195430070861	up
maker-scaffold02199-snap-gene-0.32	2.83461923655353e-05	2.2049773985455	up
maker-scaffold02222-augustus-gene-0.17	0.00154470596028961	2.17725237805979	up
maker-scaffold02243-snap-gene-0.33	0.000293295572040459	-4.22376514606268	down
maker-scaffold02256-augustus-gene-0.25	0.000613170876134725	1.6826357794205	up
maker-scaffold02266-augustus-gene-0.22	1.22795403120865e-06	-2.54500090115169	down
maker-scaffold02277-augustus-gene-0.8	0.00267249678231583	-1.83482060385661	down
maker-scaffold02279-augustus-gene-0.32	0.00256955471123044	1.59803940984782	up
maker-scaffold02299-snap-gene-0.31	0.000252530371240099	-3.32781965113588	down
maker-scaffold02300-snap-gene-0.28	0.0071370105338101	1.562656912323	up
maker-scaffold02303-augustus-gene-0.25	0.00340421815549086	2.93236878418052	up
maker-scaffold02306-snap-gene-0.25	3.65932164894197e-07	-2.66864859098402	down
maker-scaffold02307-augustus-gene-0.31	7.34804337991498e-05	-2.48698191340705	down
maker-scaffold02331-snap-gene-0.39	0.000164326648329792	-3.03456008691903	down
maker-scaffold02333-augustus-gene-0.18	0.0092589757682169	2.65644236451285	up
maker-scaffold02335-snap-gene-0.34	0.00733509901226439	8.39561700194807	up
maker-scaffold02342-augustus-gene-0.19	0.00957595872599673	-2.79425513872503	down
maker-scaffold02356-augustus-gene-0.21	3.75107943656227e-07	-3.28948146774528	down
maker-scaffold02360-augustus-gene-0.36	0.00394803122900157	-2.19926311396818	down
maker-scaffold02367-augustus-gene-0.17	0.00062074685402812	1.89773805842211	up
maker-scaffold02372-augustus-gene-0.37	2.64319067894359e-07	4.90703295315581	up
maker-scaffold02374-augustus-gene-0.21	0.00369675768388427	1.71793402591513	up
maker-scaffold02392-augustus-gene-0.19	0.000358327165929753	-2.14914627672927	down
maker-scaffold02393-snap-gene-0.28	0.0070692144770579	-1.37272195278906	down
maker-scaffold02395-snap-gene-0.36	8.57126717365426e-05	2.06767539453698	up
maker-scaffold02397-snap-gene-0.31	0.00128124400659542	-2.68537822672004	down
maker-scaffold02405-snap-gene-0.22	0.00713673288704392	-2.35709527790042	down
maker-scaffold02411-augustus-gene-0.13	0.0032231523986441	-1.52927102382717	down
maker-scaffold02418-augustus-gene-0.23	0.000862650107313753	-2.43879584320906	down
maker-scaffold02427-snap-gene-0.36	8.04910136969377e-07	3.51259121551671	up
maker-scaffold02433-augustus-gene-0.7	0.000553654456600918	3.29612670282356	up
maker-scaffold02454-snap-gene-0.30	0.00274568593105306	-1.79987081288677	down
maker-scaffold02461-augustus-gene-0.21	0.00612528778907025	-1.7854786405148	down
maker-scaffold02462-augustus-gene-0.13	1.34250546688881e-07	-3.60004055481454	down
maker-scaffold02481-augustus-gene-0.19	2.2271225144214e-06	-2.41147473666485	down
maker-scaffold02496-augustus-gene-0.28	9.07892769337492e-06	-5.21594522239706	down
maker-scaffold02523-snap-gene-0.11	0.00329897565962201	-2.82351164831065	down
maker-scaffold02524-augustus-gene-0.18	0.00277619014805164	1.67152835390615	up
maker-scaffold02551-augustus-gene-0.30	0.00278413297678964	3.18419283822908	up
maker-scaffold02583-augustus-gene-0.29	0.00225070731844325	-1.83319588545085	down
maker-scaffold02586-snap-gene-0.30	0.000640198068532583	2.78494061573358	up
maker-scaffold02589-augustus-gene-0.12	0.00405142918784196	2.0505561625324	up
maker-scaffold02592-snap-gene-0.19	0.00911279824477038	1.37311879669129	up
maker-scaffold02608-snap-gene-0.38	0.000170695942183295	2.06658132702729	up
maker-scaffold02614-snap-gene-0.19	0.00975603789947289	1.31801242404916	up
maker-scaffold02615-snap-gene-0.30	0.00930922392269543	-2.24286275379865	down
maker-scaffold02621-augustus-gene-0.23	0.00600118632191826	-1.6346583997199	down
maker-scaffold02624-augustus-gene-0.16	0.00102675823457157	-3.97166596694332	down
maker-scaffold02628-snap-gene-0.29	1.7439680535477e-05	2.95318746522853	up
maker-scaffold02637-snap-gene-0.11	0.000672446489801089	1.86620071458919	up
maker-scaffold02639-snap-gene-0.14	7.94643765927769e-06	-3.66029786424837	down
maker-scaffold02658-augustus-gene-0.24	7.71359486572697e-05	2.7986832292513	up
maker-scaffold02660-augustus-gene-0.16	0.000272584249643742	2.41878153915533	up
maker-scaffold02662-augustus-gene-0.22	3.54652720082361e-05	-2.43682162576919	down
maker-scaffold02681-snap-gene-0.13	0.00216908719229207	-1.91756088616094	down
maker-scaffold02693-snap-gene-0.34	0.00143800564844409	1.57197211027027	up
maker-scaffold02693-snap-gene-0.36	0.00184154799649864	-1.56601964410582	down
maker-scaffold02713-snap-gene-0.26	3.02549900672185e-10	-3.15333809784329	down
maker-scaffold02718-augustus-gene-0.12	4.85872076226049e-10	-3.38153125947063	down
maker-scaffold02724-augustus-gene-0.26	0.00443071122871679	3.45985697782626	up
maker-scaffold02732-snap-gene-0.20	2.09690010595975e-07	-2.66911746141654	down
maker-scaffold02735-augustus-gene-0.27	0.00160112109637379	-4.0017731105401	down
maker-scaffold02740-augustus-gene-0.16	0.000646138727550103	-3.96535875657323	down
maker-scaffold02740-augustus-gene-0.17	8.09567659570749e-06	-2.6487464130367	down
maker-scaffold02741-augustus-gene-0.23	5.32961735389968e-08	-3.2884367498189	down
maker-scaffold02751-augustus-gene-0.20	0.00920269947315256	4.97514676873188	up
maker-scaffold02765-snap-gene-0.17	0.000738771366557492	2.67687849254882	up
maker-scaffold02813-augustus-gene-0.14	0.000197299096652843	2.13045142244275	up
maker-scaffold02829-snap-gene-0.29	0.00559712478027408	1.43723186418826	up
maker-scaffold02833-augustus-gene-0.27	0.00534971364730768	-1.8962158473995	down
maker-scaffold02839-augustus-gene-0.19	0.00778352598702967	-1.33567016192509	down
maker-scaffold02858-snap-gene-0.18	0.00171985617893801	5.92192100992234	up
maker-scaffold02888-augustus-gene-0.18	0.000281899541129835	-1.80067476826964	down
maker-scaffold02892-augustus-gene-0.18	0.00385571099617838	-5.79717833389133	down
maker-scaffold02893-snap-gene-0.48	0.00803302578310852	4.00466709027275	up
maker-scaffold02907-snap-gene-0.34	0.00428434674503687	-2.31848303365088	down
maker-scaffold02912-augustus-gene-0.21	2.89035684202412e-08	Inf	up
maker-scaffold02914-augustus-gene-0.14	0.00278449476907072	1.94614681741062	up
maker-scaffold02938-augustus-gene-0.27	0.00170018129135432	3.08375508263277	up
maker-scaffold02942-augustus-gene-0.21	0.000118712366859716	3.15677335173465	up
maker-scaffold02953-augustus-gene-0.20	0.000297734082273647	-2.55749095145422	down
maker-scaffold02959-augustus-gene-0.14	0.00624547582613805	2.10869328773627	up
maker-scaffold02969-augustus-gene-0.14	0.00818812674726904	-1.70773687773922	down
maker-scaffold02976-snap-gene-0.18	0.00331958202163109	1.84130483524212	up
maker-scaffold02978-augustus-gene-0.26	5.21286893389797e-05	-2.01170809752515	down
maker-scaffold02981-augustus-gene-0.21	0.00911267627425374	1.68758151608461	up
maker-scaffold02981-snap-gene-0.26	7.04037138191729e-05	2.727439936234	up
maker-scaffold02992-augustus-gene-0.13	0.000249017684329564	-2.1312823725172	down
maker-scaffold03006-augustus-gene-0.27	0.00167051334397342	3.19083187509964	up
maker-scaffold03007-snap-gene-0.23	0.00863822379828471	1.49387573797745	up
maker-scaffold03012-snap-gene-0.27	0.00410264882654429	1.78685844134118	up
maker-scaffold03052-augustus-gene-0.22	0.00235934681742204	-2.04342290519872	down
maker-scaffold03081-snap-gene-0.18	0.00586207342589343	1.65462080168292	up
maker-scaffold03082-augustus-gene-0.24	0.00116226959421251	-1.95351358574943	down
maker-scaffold03085-augustus-gene-0.18	0.00364592874153786	-4.76097554748958	down
maker-scaffold03090-snap-gene-0.26	6.4301097834232e-08	2.63302049536343	up
maker-scaffold03091-augustus-gene-0.21	9.94185066814905e-05	3.32169601278971	up
maker-scaffold03102-snap-gene-0.20	0.00282862956283311	2.55389372460506	up
maker-scaffold03107-augustus-gene-0.20	0.00670401463245238	1.36870446379288	up
maker-scaffold03108-snap-gene-0.12	0.00527248981044465	2.98274025856921	up
maker-scaffold03121-augustus-gene-0.26	7.67321209380548e-05	2.90329991512557	up
maker-scaffold03124-snap-gene-0.16	9.34128300814441e-05	-2.54636482007135	down
maker-scaffold03126-snap-gene-0.22	1.41001052505716e-05	-2.10108737299435	down
maker-scaffold03152-augustus-gene-0.19	0.00338139875892165	-1.60149199536192	down
maker-scaffold03187-augustus-gene-0.15	0.000170873201077253	1.83681975127094	up
maker-scaffold03190-augustus-gene-0.16	0.000490612322342878	-1.75878963361648	down
maker-scaffold03192-augustus-gene-0.29	9.7049713801645e-09	-3.25848359368569	down
maker-scaffold03195-augustus-gene-0.20	0.00878286078443237	-1.45812778657715	down
maker-scaffold03199-augustus-gene-0.21	0.000272146163713938	-3.05246204079893	down
maker-scaffold03201-augustus-gene-0.24	0.00663656202399624	-1.52162261675189	down
maker-scaffold03205-augustus-gene-0.23	0.00215366802358195	1.52519136097116	up
maker-scaffold03230-snap-gene-0.29	0.000802813282486012	-1.71081924828134	down
maker-scaffold03231-augustus-gene-0.20	0.000708764844637851	2.2097133958777	up
maker-scaffold03241-augustus-gene-0.18	0.00417007708705716	1.78232741417272	up
maker-scaffold03244-augustus-gene-0.18	0.00230179096009604	1.78668058520699	up
maker-scaffold03253-snap-gene-0.20	0.00643242135349715	2.2686219943976	up
maker-scaffold03287-augustus-gene-0.16	0.0010091666970861	-4.46375846533984	down
maker-scaffold03323-snap-gene-0.26	0.00196630891840101	1.56929762722933	up
maker-scaffold03350-snap-gene-0.23	0.000145002139100194	-1.90371486246284	down
maker-scaffold03356-snap-gene-0.18	5.52791145361934e-05	3.73385273180729	up
maker-scaffold03360-snap-gene-0.15	0.00791785917158977	2.49340501032375	up
maker-scaffold03388-augustus-gene-0.19	0.000652327179304346	-2.41637015980089	down
maker-scaffold03404-snap-gene-0.37	0.00871331842874688	2.97659781614695	up
maker-scaffold03410-snap-gene-0.23	2.85640457685181e-05	-2.16592427064895	down
maker-scaffold03439-snap-gene-0.19	0.000774703838622445	2.04323896522614	up
maker-scaffold03441-augustus-gene-0.13	0.000444809386061576	-1.73059810622383	down
maker-scaffold03463-snap-gene-0.18	0.00333490537539766	1.59511055358643	up
maker-scaffold03465-snap-gene-0.20	0.00759255901432397	-2.24067812152479	down
maker-scaffold03467-snap-gene-0.20	0.00497795270995024	1.67987664653929	up
maker-scaffold03468-snap-gene-0.36	0.00742730992080265	6.37075790639859	up
maker-scaffold03473-snap-gene-0.22	1.41001052505716e-05	-2.30476960738771	down
maker-scaffold03486-augustus-gene-0.14	0.000193826579717142	3.82328465226173	up
maker-scaffold03488-snap-gene-0.25	0.00210341409595569	-1.53442050759048	down
maker-scaffold03497-augustus-gene-0.24	0.00829348387668745	4.18438907613903	up
maker-scaffold03517-augustus-gene-0.23	0.00328568570197181	-1.55281874367305	down
maker-scaffold03525-augustus-gene-0.26	0.00878370081306689	-1.32156904285822	down
maker-scaffold03527-augustus-gene-0.19	1.22974840252648e-07	-4.70860851371102	down
maker-scaffold03532-augustus-gene-0.17	0.00288492580325686	-2.28663796529606	down
maker-scaffold03535-snap-gene-0.29	0.00599111899083779	-1.53787310527922	down
maker-scaffold03571-snap-gene-0.19	0.00142570147456483	-1.60316966802839	down
maker-scaffold03573-augustus-gene-0.32	0.000264066368294602	-2.205941075971	down
maker-scaffold03575-augustus-gene-0.19	0.00118248773193474	-5.45669316015639	down
maker-scaffold03586-augustus-gene-0.16	0.00225735021662366	-2.81219024388805	down
maker-scaffold03626-augustus-gene-0.24	2.34664498370981e-07	-2.48239426642776	down
maker-scaffold03630-augustus-gene-0.11	0.000358327165929753	-1.97067081596917	down
maker-scaffold03631-augustus-gene-0.8	7.49798131109157e-07	-5.61534998547742	down
maker-scaffold03647-augustus-gene-0.24	0.00246434385932809	1.77905935147469	up
maker-scaffold03652-snap-gene-0.18	0.00455525870671806	2.2760637670187	up
maker-scaffold03657-augustus-gene-0.16	2.72216033917804e-07	-2.89487536853372	down
maker-scaffold03666-snap-gene-0.17	0.000240899643312541	-1.98435197019139	down
maker-scaffold03688-augustus-gene-0.19	0.00530433611217811	-1.63227001255117	down
maker-scaffold03693-augustus-gene-0.12	9.71813370191272e-06	-2.13675071094719	down
maker-scaffold03696-snap-gene-0.19	0.000636539358289337	4.27231001788158	up
maker-scaffold03700-augustus-gene-0.20	0.00827531007620237	-2.64147068945026	down
maker-scaffold03708-snap-gene-0.18	3.53792432165811e-05	-2.52354710404016	down
maker-scaffold03719-snap-gene-0.18	0.00484891915268597	1.53482507639884	up
maker-scaffold03756-augustus-gene-0.20	3.96014593185203e-05	5.65772489574695	up
maker-scaffold03767-snap-gene-0.12	1.87043339570176e-08	-3.00239604425373	down
maker-scaffold03776-augustus-gene-0.19	0.00432295199805877	5.35439519614555	up
maker-scaffold03801-snap-gene-0.25	0.00766252447600939	3.07185022097247	up
maker-scaffold03806-augustus-gene-0.22	9.16821876132656e-21	7.24018693481887	up
maker-scaffold03824-augustus-gene-0.13	3.64256484228762e-08	-3.09482917049261	down
maker-scaffold03828-snap-gene-0.19	0.000121361401678649	-2.48212637010421	down
maker-scaffold03831-augustus-gene-0.17	0.000177880785227602	3.66545726614701	up
maker-scaffold03838-augustus-gene-0.17	6.93843914039545e-07	-3.78966184345881	down
maker-scaffold03853-snap-gene-0.27	0.000119059061789543	2.26367271018853	up
maker-scaffold03857-augustus-gene-0.21	0.00139481325183548	-2.25733755018264	down
maker-scaffold03859-augustus-gene-0.10	9.91475627660639e-05	-4.77147380795742	down
maker-scaffold03859-snap-gene-0.15	0.00857766577551452	1.9530750894476	up
maker-scaffold03868-snap-gene-0.15	0.00915397035670946	1.46829229385537	up
maker-scaffold03869-snap-gene-0.33	0.00322229324918424	2.89097056723065	up
maker-scaffold03874-augustus-gene-0.8	0.00733509901226439	3.4096398861199	up
maker-scaffold03908-augustus-gene-0.18	3.03216210176838e-05	-3.74869634676353	down
maker-scaffold03911-augustus-gene-0.9	3.70453488431556e-06	-2.34645169209673	down
maker-scaffold03920-augustus-gene-0.10	2.52370905789685e-06	-Inf	down
maker-scaffold03921-augustus-gene-0.19	3.73960777951e-05	-2.01740792753399	down
maker-scaffold03941-snap-gene-0.29	0.00396018653705383	-2.40949492592084	down
maker-scaffold03942-snap-gene-0.16	0.00536439842827081	3.20781556560846	up
maker-scaffold03975-augustus-gene-0.20	0.00670831795594413	-6.46885703404476	down
maker-scaffold03983-snap-gene-0.26	0.00956370066916784	1.32196616870553	up
maker-scaffold03984-augustus-gene-0.27	0.000202897066374587	1.88124922114154	up
maker-scaffold04027-augustus-gene-0.14	4.44947883685552e-06	Inf	up
maker-scaffold04035-snap-gene-0.18	0.00384565103071845	-1.46132857681932	down
maker-scaffold04069-snap-gene-0.18	1.60236931329408e-09	-Inf	down
maker-scaffold04084-snap-gene-0.21	0.00171329394065257	-1.66970106876847	down
maker-scaffold04086-snap-gene-0.24	0.00222838773436209	3.26008000365769	up
maker-scaffold04091-augustus-gene-0.21	0.00089164875802184	4.46299064718584	up
maker-scaffold04091-snap-gene-0.22	0.00105373644603961	-3.83810218310183	down
maker-scaffold04102-augustus-gene-0.32	0.00036090817715909	1.98838210847648	up
maker-scaffold04120-augustus-gene-0.22	4.74297095355313e-06	3.66882506819983	up
maker-scaffold04124-snap-gene-0.24	0.000428568964763644	-2.83527470995484	down
maker-scaffold04127-augustus-gene-0.9	0.000962028932080193	3.89407708199824	up
maker-scaffold04129-snap-gene-0.23	0.00848943908798624	-1.49586176819664	down
maker-scaffold04141-augustus-gene-0.7	0.00827531007620237	1.47749108797521	up
maker-scaffold04167-augustus-gene-0.16	0.00249746441055368	5.24102535837915	up
maker-scaffold04173-augustus-gene-0.12	1.493193163736e-07	-2.83887272431856	down
maker-scaffold04206-snap-gene-0.33	0.00341450531692965	-1.60438546362333	down
maker-scaffold04208-augustus-gene-0.16	0.00473333535913127	-2.34623888169623	down
maker-scaffold04215-augustus-gene-0.16	0.0010668975845373	1.75890049191512	up
maker-scaffold04231-augustus-gene-0.29	0.00901331089271015	1.43097826037541	up
maker-scaffold04233-snap-gene-0.20	0.00482577292944644	2.4106218150414	up
maker-scaffold04258-snap-gene-0.19	0.00101468910885712	5.02453849837907	up
maker-scaffold04264-augustus-gene-0.13	1.81795033419363e-05	-2.22265626045449	down
maker-scaffold04269-augustus-gene-0.26	0.00606110779803222	1.52148326631441	up
maker-scaffold04296-snap-gene-0.17	0.00271650318810788	-2.78056481964496	down
maker-scaffold04298-augustus-gene-0.15	6.85110168860772e-05	-1.93788111736123	down
maker-scaffold04311-augustus-gene-0.23	0.00190593357105031	1.53982232097569	up
maker-scaffold04336-augustus-gene-0.21	4.89982425168955e-05	-3.31227067083727	down
maker-scaffold04341-augustus-gene-0.19	0.00147202603020479	-3.75237910476442	down
maker-scaffold04342-augustus-gene-0.13	0.00210993559367495	-1.70830617363347	down
maker-scaffold04344-augustus-gene-0.10	7.61649709908163e-05	1.91974942425534	up
maker-scaffold04364-augustus-gene-0.23	0.00999853148265505	1.51858729702115	up
maker-scaffold04373-snap-gene-0.15	2.98790292084251e-06	-2.87811479068676	down
maker-scaffold04374-snap-gene-0.16	0.00326677990733898	3.44175735444957	up
maker-scaffold04375-augustus-gene-0.15	0.00643242135349715	-1.39737664701223	down
maker-scaffold04379-snap-gene-0.30	0.00547567766834022	4.1890796521653	up
maker-scaffold04391-augustus-gene-0.12	0.00417007708705716	3.43508389612789	up
maker-scaffold04396-augustus-gene-0.17	0.000802053586474251	-3.22704634556507	down
maker-scaffold04399-augustus-gene-0.11	0.001252408404707	2.3944694701231	up
maker-scaffold04399-augustus-gene-0.12	0.00850257182466768	-1.34820588179629	down
maker-scaffold04411-augustus-gene-0.15	0.000334733939653368	1.9649442102787	up
maker-scaffold04412-augustus-gene-0.17	0.000533190923048206	1.81616795880745	up
maker-scaffold04455-snap-gene-0.25	0.000708764844637851	1.86346988717373	up
maker-scaffold04488-augustus-gene-0.25	0.00110115665564462	3.46769437103421	up
maker-scaffold04533-augustus-gene-0.7	0.00547277135520782	2.12680435528084	up
maker-scaffold04546-augustus-gene-0.22	0.00162020615433253	1.58006806751341	up
maker-scaffold04550-augustus-gene-0.19	6.22184202124362e-06	2.83053805712469	up
maker-scaffold04570-augustus-gene-0.17	0.00210993559367495	2.37191757436098	up
maker-scaffold04581-augustus-gene-0.9	0.00216908719229207	2.48265220555611	up
maker-scaffold04581-snap-gene-0.12	0.000522303092720925	4.09485537355222	up
maker-scaffold04612-augustus-gene-0.7	0.000114566411413278	-4.79919099733972	down
maker-scaffold04614-augustus-gene-0.7	0.00987759238258809	1.81051436205715	up
maker-scaffold04624-augustus-gene-0.18	0.00386962740878993	6.38714583017527	up
maker-scaffold04633-snap-gene-0.25	0.00128032672228745	1.6833151199654	up
maker-scaffold04672-augustus-gene-0.5	0.000656860338308511	-2.20580985387931	down
maker-scaffold04710-snap-gene-0.17	0.00199727434844089	1.8852850421807	up
maker-scaffold04711-augustus-gene-0.14	5.46210716152319e-07	-2.40336449021059	down
maker-scaffold04715-augustus-gene-0.7	0.00150834356503163	-1.57470509501374	down
maker-scaffold04737-augustus-gene-0.23	0.00247021816142272	-2.25499342440166	down
maker-scaffold04746-snap-gene-0.20	0.00342168722029992	1.47688966926557	up
maker-scaffold04746-snap-gene-0.21	0.000255601882582332	-3.01400046966944	down
maker-scaffold04757-snap-gene-0.19	0.00143362695421473	-3.30927304642821	down
maker-scaffold04806-augustus-gene-0.14	0.000135812764339011	-2.2086713403011	down
maker-scaffold04837-snap-gene-0.22	0.00722311595879323	1.83193627777349	up
maker-scaffold04839-augustus-gene-0.14	0.00548407978906528	-1.39968319281715	down
maker-scaffold04859-snap-gene-0.23	1.25397717268611e-07	3.62155872367369	up
maker-scaffold04870-augustus-gene-0.15	2.07156370810464e-05	-4.43516804631857	down
maker-scaffold04871-augustus-gene-0.13	0.00299408255929951	2.81546143410421	up
maker-scaffold04881-augustus-gene-0.17	0.000517866203739767	2.90262381578522	up
maker-scaffold04902-augustus-gene-0.14	0.00652700665610737	-1.80673805898995	down
maker-scaffold04907-augustus-gene-0.11	0.000281267354563605	-2.22724562361207	down
maker-scaffold04909-augustus-gene-0.29	0.00583818801216789	-3.89282011556015	down
maker-scaffold04924-snap-gene-0.15	0.00198674759418125	-1.76311834937289	down
maker-scaffold04931-augustus-gene-0.11	7.24702062214861e-06	-6.80507915091388	down
maker-scaffold04947-augustus-gene-0.12	0.00230179096009604	-1.51071510092679	down
maker-scaffold04956-snap-gene-0.17	0.00577894808389553	1.38085489565807	up
maker-scaffold04963-snap-gene-0.29	2.09552804201859e-08	2.85220546877035	up
maker-scaffold04977-snap-gene-0.17	0.00222838773436209	1.65138923705813	up
maker-scaffold04997-snap-gene-0.29	0.00782840792870393	-1.83556204117284	down
maker-scaffold05014-augustus-gene-0.13	8.88926706759712e-09	3.8336128187018	up
maker-scaffold05018-augustus-gene-0.19	0.00142904171260003	-2.87057582477523	down
maker-scaffold05038-snap-gene-0.14	0.000197299096652843	-1.87108694399882	down
maker-scaffold05039-snap-gene-0.19	0.00130538780282967	3.58701431975018	up
maker-scaffold05045-augustus-gene-0.17	0.000105546481764659	-3.86788317977076	down
maker-scaffold05081-augustus-gene-0.15	0.00256955471123044	1.72137859233152	up
maker-scaffold05089-augustus-gene-0.9	4.29131962513974e-05	3.39455287258971	up
maker-scaffold05091-snap-gene-0.18	4.29131962513974e-05	1.98078693601516	up
maker-scaffold05109-snap-gene-0.11	0.00520785477517653	1.68858120889766	up
maker-scaffold05143-augustus-gene-0.16	0.00194188787524502	6.63505445247618	up
maker-scaffold05168-snap-gene-0.21	0.00862880122940313	-3.96928347172374	down
maker-scaffold05187-snap-gene-0.24	0.00862880122940313	1.67698759309245	up
maker-scaffold05189-augustus-gene-0.18	1.99203019397181e-10	-3.67950454659217	down
maker-scaffold05196-snap-gene-0.7	0.00156021293736841	1.72850015736246	up
maker-scaffold05216-augustus-gene-0.13	0.00974950480107361	-1.41459794199462	down
maker-scaffold05219-snap-gene-0.17	0.00178760657046951	2.58430021448416	up
maker-scaffold05282-augustus-gene-0.17	0.0062933423199218	-3.13562779223264	down
maker-scaffold05303-snap-gene-0.16	0.0020081590773386	2.84006159072583	up
maker-scaffold05309-augustus-gene-0.16	3.57026741802476e-05	2.2858769063395	up
maker-scaffold05322-augustus-gene-0.6	0.000444045958648059	4.3694524706838	up
maker-scaffold05335-augustus-gene-0.14	0.000300402016456371	2.7480020933794	up
maker-scaffold05342-augustus-gene-0.14	1.04747031069541e-06	2.42102729284159	up
maker-scaffold05380-snap-gene-0.15	0.00681966717011183	-2.92717906640019	down
maker-scaffold05404-snap-gene-0.27	0.0092589757682169	1.59740563427427	up
maker-scaffold05414-snap-gene-0.10	0.00147202603020479	1.60831390178035	up
maker-scaffold05431-augustus-gene-0.15	0.00319510033399548	2.57063605467325	up
maker-scaffold05455-augustus-gene-0.8	0.000136503215714286	3.94219235449743	up
maker-scaffold05469-augustus-gene-0.6	0.00564822938121078	-1.72843095684372	down
maker-scaffold05490-augustus-gene-0.12	0.0081682665492694	-1.50544351211538	down
maker-scaffold05518-augustus-gene-0.2	1.71400298057046e-05	2.72618056119282	up
maker-scaffold05524-augustus-gene-0.23	0.000300810659793607	-2.98631292178173	down
maker-scaffold05574-snap-gene-0.12	2.49520349886194e-06	-2.87636302082903	down
maker-scaffold05586-augustus-gene-0.8	0.0053748784950574	3.44031008173968	up
maker-scaffold05589-augustus-gene-0.17	5.61566570339935e-07	-8.14528255595765	down
maker-scaffold05611-augustus-gene-0.15	0.000209498713162272	4.32640570705561	up
maker-scaffold05654-augustus-gene-0.11	0.000161281503841054	-2.4261759207608	down
maker-scaffold05665-augustus-gene-0.6	0.00388954907274238	3.31818159013392	up
maker-scaffold05688-snap-gene-0.33	0.000397083612374661	-4.22415792154868	down
maker-scaffold05742-augustus-gene-0.8	1.22974840252648e-07	-4.53640040657121	down
maker-scaffold05746-augustus-gene-0.10	0.000118712366859716	-3.15588982459042	down
maker-scaffold05755-augustus-gene-0.17	1.06317023649787e-09	3.04381899538779	up
maker-scaffold05758-augustus-gene-0.14	0.000961679743485146	1.83303672646173	up
maker-scaffold05773-snap-gene-0.12	0.000895647130369925	1.70048500789548	up
maker-scaffold05781-augustus-gene-0.17	0.00626161770615199	1.71952208739331	up
maker-scaffold05792-augustus-gene-0.13	0.00911279824477038	1.35631360544395	up
maker-scaffold05797-snap-gene-0.8	3.16913266363491e-08	-8.11898891502781	down
maker-scaffold05807-augustus-gene-0.12	2.12187678900895e-07	-Inf	down
maker-scaffold05833-augustus-gene-0.7	0.00135328854251152	1.59154440855056	up
maker-scaffold05864-augustus-gene-0.20	0.00637745675676495	1.73321321583692	up
maker-scaffold05865-augustus-gene-0.10	3.97495739143891e-06	-3.92359632033638	down
maker-scaffold05880-snap-gene-0.11	0.00527833147157418	1.39285159811707	up
maker-scaffold05909-snap-gene-0.17	0.00510513794792444	-1.47231808294358	down
maker-scaffold05921-augustus-gene-0.11	0.00123605926486488	-1.60966795074541	down
maker-scaffold05944-augustus-gene-0.25	1.53002793474286e-07	-2.53537479758759	down
maker-scaffold05951-augustus-gene-0.7	0.00901331089271015	-2.50033209780274	down
maker-scaffold05952-augustus-gene-0.13	0.00670831795594413	1.55202027706961	up
maker-scaffold05965-augustus-gene-0.12	7.29364317137826e-05	-2.10874088948807	down
maker-scaffold05972-snap-gene-0.13	5.50030977547785e-06	-2.31330276444571	down
maker-scaffold05997-snap-gene-0.16	0.00451160112405858	-1.48194127108774	down
maker-scaffold06011-snap-gene-0.13	0.00216908719229207	1.72520434159025	up
maker-scaffold06011-snap-gene-0.14	1.68506720678748e-07	-2.67066758075493	down
maker-scaffold06017-snap-gene-0.19	0.00302288836854736	1.77953563025927	up
maker-scaffold06019-augustus-gene-0.7	0.0062933423199218	-2.60535999244706	down
maker-scaffold06030-snap-gene-0.10	0.00129257516708167	1.71330733788203	up
maker-scaffold06051-augustus-gene-0.14	8.73214912226729e-06	-2.38247819445808	down
maker-scaffold06070-snap-gene-0.13	0.00159725952258228	2.60283446058003	up
maker-scaffold06123-augustus-gene-0.16	1.35509295699856e-07	-3.0404602582591	down
maker-scaffold06160-augustus-gene-0.18	0.00142473689573052	-1.82665885868122	down
maker-scaffold06169-augustus-gene-0.14	0.00298619945307869	8.75178791605533	up
maker-scaffold06178-augustus-gene-0.9	0.000176422626972473	5.18943347147363	up
maker-scaffold06195-augustus-gene-0.7	0.00413858120080315	1.45901033770082	up
maker-scaffold06234-augustus-gene-0.13	0.00289319335452688	-2.45533997590501	down
maker-scaffold06256-snap-gene-0.15	0.00794602534151229	-2.13062627667424	down
maker-scaffold06261-augustus-gene-0.12	0.00862880122940313	1.66107492807205	up
maker-scaffold06274-augustus-gene-0.11	3.91377365208101e-05	-2.23002292721689	down
maker-scaffold06310-augustus-gene-0.11	0.0026854999083272	1.6263019920204	up
maker-scaffold06378-augustus-gene-0.13	1.0708466520306e-10	-3.89131006309904	down
maker-scaffold06382-augustus-gene-0.14	0.00130534109297693	-1.63159001106601	down
maker-scaffold06405-augustus-gene-0.6	0.00057078692943447	3.00846286315593	up
maker-scaffold06412-snap-gene-0.19	0.00200348949178656	1.82330702856596	up
maker-scaffold06426-augustus-gene-0.4	7.34804337991498e-05	-2.04378231435875	down
maker-scaffold06445-augustus-gene-0.7	5.29861881154165e-12	6.84580298992446	up
maker-scaffold06454-augustus-gene-0.18	2.68007482703757e-05	2.88262556262608	up
maker-scaffold06455-snap-gene-0.18	0.00305720376849347	-1.75051509621524	down
maker-scaffold06465-snap-gene-0.16	0.00562886852946334	7.52094828596592	up
maker-scaffold06500-snap-gene-0.15	6.30114377451328e-05	2.31123176868693	up
maker-scaffold06503-snap-gene-0.17	0.00642537439035589	-1.66026830247736	down
maker-scaffold06525-augustus-gene-0.14	0.000301255227342124	2.46286737663035	up
maker-scaffold06550-augustus-gene-0.14	0.000953140477976067	1.62796781342193	up
maker-scaffold06562-snap-gene-0.23	0.000684473491031658	4.41151730091959	up
maker-scaffold06565-augustus-gene-0.12	0.000744475706010214	1.69857489770008	up
maker-scaffold06573-snap-gene-0.13	1.53337692160374e-08	-3.68452723371347	down
maker-scaffold06585-augustus-gene-0.9	0.00625956861411316	7.47919526803515	up
maker-scaffold06588-augustus-gene-0.10	6.91430029851421e-10	-3.13967757148381	down
maker-scaffold06604-augustus-gene-0.13	0.00340349853539999	1.67274992258931	up
maker-scaffold06616-augustus-gene-0.11	2.4998150570132e-08	4.36333638795263	up
maker-scaffold06628-augustus-gene-0.16	3.3644296868442e-16	-4.06663909031534	down
maker-scaffold06636-augustus-gene-0.10	0.00169634690501127	-2.74338723699195	down
maker-scaffold06644-augustus-gene-0.13	0.00210993559367495	-2.51086665224951	down
maker-scaffold06651-snap-gene-0.9	1.16403827720775e-05	2.16119185250892	up
maker-scaffold06659-augustus-gene-0.10	0.00719013692298837	1.35179531402209	up
maker-scaffold06747-snap-gene-0.11	0.000732305328059892	-1.68478134151825	down
maker-scaffold06762-augustus-gene-0.9	9.00463197088155e-06	2.28582614309167	up
maker-scaffold06773-augustus-gene-0.11	6.38797386701737e-05	1.99712020605973	up
maker-scaffold06781-augustus-gene-0.23	4.89982425168955e-05	2.84611402396016	up
maker-scaffold06826-snap-gene-0.5	1.42258805213612e-09	-4.76088461744508	down
maker-scaffold06835-snap-gene-0.19	0.00548407978906528	-1.98404457078411	down
maker-scaffold06842-augustus-gene-0.9	6.29376594687093e-05	-4.49161622764009	down
maker-scaffold06878-augustus-gene-0.8	0.00600118632191826	-3.02962022376656	down
maker-scaffold06912-snap-gene-0.15	0.00338842181108124	1.6462172724194	up
maker-scaffold06940-snap-gene-0.8	0.000851398534724268	-3.63735437922851	down
maker-scaffold06954-augustus-gene-0.10	0.000969498301985685	2.18151405524117	up
maker-scaffold06972-augustus-gene-0.4	1.99203019397181e-10	-3.72613903455125	down
maker-scaffold07004-augustus-gene-0.12	0.000200948113031186	2.44021502755808	up
maker-scaffold07049-snap-gene-0.16	0.00040792656918789	-4.09157256709947	down
maker-scaffold07094-augustus-gene-0.7	0.00257069353924481	1.67535803489974	up
maker-scaffold07104-augustus-gene-0.11	0.000522675243409558	-3.77021567053706	down
maker-scaffold07129-augustus-gene-0.10	6.41314906905224e-05	1.96413572744678	up
maker-scaffold07143-augustus-gene-0.13	0.000265022448884192	3.21041163255914	up
maker-scaffold07196-snap-gene-0.16	0.00642006228808176	3.15420667544497	up
maker-scaffold07209-snap-gene-0.11	0.00344002888459985	1.52581035227446	up
maker-scaffold07211-snap-gene-0.10	5.89717001288431e-05	-2.21941291748274	down
maker-scaffold07217-augustus-gene-0.12	0.00556029326324553	-1.64608123489851	down
maker-scaffold07219-augustus-gene-0.9	5.57403041332671e-05	-2.33612422308267	down
maker-scaffold07242-snap-gene-0.8	0.00179149218139304	-2.9911436561437	down
maker-scaffold07304-augustus-gene-0.12	0.00482932857451299	-1.41104582440011	down
maker-scaffold07308-snap-gene-0.10	0.000159696331351605	3.39613235703543	up
maker-scaffold07343-augustus-gene-0.16	2.70157158341516e-05	6.46690120208628	up
maker-scaffold07346-snap-gene-0.15	0.00228396408349576	-3.55246308881942	down
maker-scaffold07370-snap-gene-0.8	5.38079328705123e-11	-3.57148692463744	down
maker-scaffold07381-snap-gene-0.11	0.000162163717178018	-3.1837361781776	down
maker-scaffold07387-snap-gene-0.17	0.00520923443765781	1.66449828574554	up
maker-scaffold07484-snap-gene-0.11	0.00343315839756877	-1.50596891263893	down
maker-scaffold07513-augustus-gene-0.10	0.00401800720030103	-1.77126709070853	down
maker-scaffold07601-augustus-gene-0.7	4.57572477373257e-06	-2.86404006688583	down
maker-scaffold07605-augustus-gene-0.9	2.57352802008551e-11	-3.89583750695814	down
maker-scaffold07641-augustus-gene-0.14	0.00547245801238818	1.51465026705059	up
maker-scaffold07670-augustus-gene-0.14	0.000287326234427662	-2.95814796939362	down
maker-scaffold07711-augustus-gene-0.5	0.00167649275359732	-1.6122725193636	down
maker-scaffold07724-augustus-gene-0.16	0.00328114556139772	1.59794568704715	up
maker-scaffold07766-augustus-gene-0.10	1.85951735553549e-11	-3.25049836098307	down
maker-scaffold07771-snap-gene-0.22	0.00583970721777008	5.06450158280451	up
maker-scaffold07775-snap-gene-0.18	0.00141683101859777	3.41675424224347	up
maker-scaffold07781-augustus-gene-0.8	0.00201920882032832	-1.53723803102361	down
maker-scaffold07835-snap-gene-0.15	0.00691256896165529	1.39274044280878	up
maker-scaffold07839-augustus-gene-0.6	0.00140352716992103	2.27473738187429	up
maker-scaffold07852-snap-gene-0.7	0.00291303062119817	-1.91728752720236	down
maker-scaffold07870-snap-gene-0.13	0.0062933423199218	2.9094583786704	up
maker-scaffold07887-augustus-gene-0.11	0.000102181496010432	-1.90465918176125	down
maker-scaffold07893-snap-gene-0.10	0.00114521063481093	Inf	up
maker-scaffold07912-augustus-gene-0.13	0.00133307526672823	2.85860179412341	up
maker-scaffold07914-augustus-gene-0.17	0.00574842584916384	-1.80919356524734	down
maker-scaffold07955-augustus-gene-0.13	0.000490612322342878	3.99518912390247	up
maker-scaffold07982-snap-gene-0.12	4.98623531095455e-06	-Inf	down
maker-scaffold08003-augustus-gene-0.12	1.07675014178313e-06	-3.33311866643937	down
maker-scaffold08019-augustus-gene-0.16	0.000213119856246116	-4.35720658370765	down
maker-scaffold08037-augustus-gene-0.8	0.00470954287293111	-1.80053344498766	down
maker-scaffold08056-snap-gene-0.12	1.77929790540327e-10	3.14358165975368	up
maker-scaffold08098-snap-gene-0.6	7.04037138191729e-05	1.92893601281426	up
maker-scaffold08100-augustus-gene-0.4	0.00480439801214926	1.46197630941744	up
maker-scaffold08126-augustus-gene-0.7	4.6721819048708e-07	-2.48438607235644	down
maker-scaffold08137-snap-gene-0.8	0.00303429919339282	2.32077255478532	up
maker-scaffold08154-augustus-gene-0.4	0.00243931601424946	1.5864250571302	up
maker-scaffold08189-snap-gene-0.10	0.00143362695421473	2.79165726700809	up
maker-scaffold08215-snap-gene-0.9	2.59915225103201e-07	-4.15415797507599	down
maker-scaffold08261-augustus-gene-0.12	0.00112659720697024	1.70069709530096	up
maker-scaffold08269-snap-gene-0.14	0.00102963341319282	1.9970680852821	up
maker-scaffold08278-augustus-gene-0.11	0.000177779503019503	-2.43659945547904	down
maker-scaffold08289-snap-gene-0.13	0.000201844338523342	-2.31471276197701	down
maker-scaffold08320-augustus-gene-0.13	8.47346802579727e-06	4.21357037585928	up
maker-scaffold08321-augustus-gene-0.10	0.000502890520538159	1.71189253248269	up
maker-scaffold08323-augustus-gene-0.10	0.00179973408401356	-2.51799191573464	down
maker-scaffold08336-augustus-gene-0.7	0.00010098275985614	-2.17394454768255	down
maker-scaffold08362-augustus-gene-0.10	0.00770800222740827	1.77020943027792	up
maker-scaffold08374-augustus-gene-0.10	0.00769344151918584	1.72723137065113	up
maker-scaffold08386-snap-gene-0.11	0.00180669506218197	-3.2566528110534	down
maker-scaffold08423-snap-gene-0.14	0.00215708822073411	1.76764084886575	up
maker-scaffold08456-augustus-gene-0.5	0.00974950480107361	2.49911193052128	up
maker-scaffold08490-augustus-gene-0.14	0.00122455472513558	-6.94738298537376	down
maker-scaffold08526-augustus-gene-0.6	0.000110821104167687	-4.24324046264678	down
maker-scaffold08555-augustus-gene-0.14	0.000906214241485534	Inf	up
maker-scaffold08584-augustus-gene-0.15	0.00160112109637379	1.56421126045779	up
maker-scaffold08592-augustus-gene-0.3	0.00139481325183548	-6.042301308782	down
maker-scaffold08667-augustus-gene-0.5	0.000136036745192105	-4.91567779529704	down
maker-scaffold08750-augustus-gene-0.7	0.00289319335452688	1.68705751920278	up
maker-scaffold08760-augustus-gene-0.10	3.61186824174366e-05	-2.38170076577558	down
maker-scaffold08824-augustus-gene-0.9	0.00199727434844089	3.34366083939896	up
maker-scaffold08828-augustus-gene-0.7	0.0010438043113779	1.69665320210094	up
maker-scaffold08905-snap-gene-0.8	9.10049892585597e-09	-Inf	down
maker-scaffold08921-snap-gene-0.9	4.11966895720355e-12	-3.97122901068932	down
maker-scaffold08988-augustus-gene-0.7	2.29085805341816e-06	2.27914416177469	up
maker-scaffold08992-augustus-gene-0.15	0.000203058440169644	5.68764034771809	up
maker-scaffold09006-augustus-gene-0.9	0.000164428422273494	2.07115966049196	up
maker-scaffold09012-snap-gene-0.9	0.00142570147456483	-2.06388900104575	down
maker-scaffold09021-snap-gene-0.7	0.00194875942519231	1.79154271959977	up
maker-scaffold09046-augustus-gene-0.3	0.00777201857816999	2.99599940200284	up
maker-scaffold09105-augustus-gene-0.4	0.00329897565962201	-1.53206770481198	down
maker-scaffold09135-augustus-gene-0.7	0.00311553985577249	-2.85666354308009	down
maker-scaffold09142-snap-gene-0.8	9.97099581812988e-05	-2.34675310869381	down
maker-scaffold09149-snap-gene-0.13	9.98692437853472e-05	3.54929505482989	up
maker-scaffold09196-snap-gene-0.6	0.00201920882032832	-2.02980170505606	down
maker-scaffold09202-snap-gene-0.11	0.00994132286113752	-1.77207935653723	down
maker-scaffold09233-augustus-gene-0.11	3.73711629838081e-07	2.97529424372544	up
maker-scaffold09376-snap-gene-0.5	0.000931932206865196	2.03481346200668	up
maker-scaffold09377-augustus-gene-0.7	0.00652700665610737	3.31411617997002	up
maker-scaffold09400-augustus-gene-0.7	0.00339747767733636	2.40441069595358	up
maker-scaffold09408-augustus-gene-0.9	0.00133044895494153	1.80258956584371	up
maker-scaffold09408-snap-gene-0.13	0.0061015177252037	1.6104464191996	up
maker-scaffold09423-augustus-gene-0.8	0.00475917002056902	1.40672834748672	up
maker-scaffold09596-augustus-gene-0.15	0.000552527777015778	2.92565756767927	up
maker-scaffold09602-augustus-gene-0.5	0.000429860012596934	-1.72552359752333	down
maker-scaffold09682-augustus-gene-0.5	0.00141939461151788	1.76965973556478	up
maker-scaffold09727-augustus-gene-0.4	2.51021522879646e-05	-3.8471777356448	down
maker-scaffold09731-augustus-gene-0.8	0.00277172763265732	-1.87875860403246	down
maker-scaffold09784-augustus-gene-0.10	4.37941894829254e-07	4.38944256369344	up
maker-scaffold09786-augustus-gene-0.7	2.02909815154704e-11	5.78286040687568	up
maker-scaffold09802-snap-gene-0.12	0.00330883842490148	-2.77030784697778	down
maker-scaffold09884-augustus-gene-0.5	0.00201920882032832	-1.53221986062209	down
maker-scaffold09965-augustus-gene-0.5	0.00168466968975253	-3.97985905374178	down
maker-scaffold09991-augustus-gene-0.6	0.00702108816103141	-2.44999019638137	down
maker-scaffold10025-augustus-gene-0.6	3.96066870011858e-05	-2.00458845597354	down
maker-scaffold10103-augustus-gene-0.9	0.00417007708705716	-1.46451036124649	down
maker-scaffold10113-augustus-gene-0.5	3.51298036421047e-07	-2.46887187683604	down
maker-scaffold10128-augustus-gene-0.6	0.000110821104167687	-Inf	down
maker-scaffold10146-snap-gene-0.14	6.36035382962144e-12	-5.79156398580978	down
maker-scaffold10161-augustus-gene-0.10	8.7541677105304e-13	3.46929882257189	up
maker-scaffold10211-snap-gene-0.10	2.35250410132685e-05	-Inf	down
maker-scaffold10220-snap-gene-0.9	0.00171259302663284	1.84688178576357	up
maker-scaffold10242-snap-gene-0.8	0.000526782688400055	-2.79848042904157	down
maker-scaffold10244-snap-gene-0.12	0.000794369965909549	-1.65048820886677	down
maker-scaffold10255-augustus-gene-0.2	0.00664122361539714	1.71643374968404	up
maker-scaffold10324-augustus-gene-0.6	0.000951193885419118	-1.72187071737613	down
maker-scaffold10377-augustus-gene-0.9	1.26469240961911e-05	2.11808770572157	up
maker-scaffold10405-snap-gene-0.10	0.00433366031722976	-1.62782963095856	down
maker-scaffold10436-snap-gene-0.8	0.00904729171525325	1.67017178956662	up
maker-scaffold10440-snap-gene-0.3	3.68896595152754e-06	-4.59708193995379	down
maker-scaffold10463-augustus-gene-0.9	0.000274535604754492	2.18293792592598	up
maker-scaffold10517-augustus-gene-0.6	0.0013266178630667	-1.80862777838716	down
maker-scaffold10531-snap-gene-0.8	0.000835851518595566	1.64965068683034	up
maker-scaffold10539-augustus-gene-0.5	0.000448599345982468	2.02542286316548	up
maker-scaffold10543-augustus-gene-0.9	8.86580242007057e-11	3.66398661426664	up
maker-scaffold10620-snap-gene-0.5	0.00938607227969653	2.71077463811794	up
maker-scaffold10721-snap-gene-0.12	0.00320915972624312	-1.83382227819156	down
maker-scaffold10774-augustus-gene-0.8	0.00222838773436209	1.74339955575155	up
maker-scaffold10776-snap-gene-0.4	8.21692445855379e-14	-3.87433752439732	down
maker-scaffold10831-snap-gene-0.9	0.00669548740548381	-1.98334092351976	down
maker-scaffold10920-snap-gene-0.12	0.00573961862632261	2.57815304316768	up
maker-scaffold10922-augustus-gene-0.0	0.000125373622624202	-2.24242673594471	down
maker-scaffold10927-snap-gene-0.5	0.0043739054455027	8.53079777225898	up
maker-scaffold10988-augustus-gene-0.9	0.00417007708705716	-1.44631750091722	down
maker-scaffold11006-snap-gene-0.10	6.71816553456447e-06	-3.53606880706787	down
maker-scaffold11032-augustus-gene-0.3	0.0036137196857404	1.52503360677266	up
maker-scaffold11044-snap-gene-0.4	0.000123673503675524	-3.16513660216895	down
maker-scaffold11119-snap-gene-0.14	0.000652327179304346	2.34886381208865	up
maker-scaffold11189-snap-gene-0.12	7.83574734808703e-05	-5.19481200140548	down
maker-scaffold11202-augustus-gene-0.5	3.69320744956255e-05	2.50130501099904	up
maker-scaffold11217-augustus-gene-0.8	0.00382498070885017	-1.82490576750239	down
maker-scaffold11225-snap-gene-0.7	0.000934147965630845	2.27300804832503	up
maker-scaffold11273-snap-gene-0.7	4.29131962513974e-05	-2.47714862998535	down
maker-scaffold11281-augustus-gene-0.8	0.000301255227342124	-3.29763346656827	down
maker-scaffold11300-augustus-gene-0.9	0.00676102845619353	1.73319208046093	up
maker-scaffold11314-augustus-gene-0.5	0.00585342679868186	-1.42123351112866	down
maker-scaffold11321-snap-gene-0.6	2.91565603834018e-16	-7.86081637794459	down
maker-scaffold11324-snap-gene-0.9	0.00201920882032832	-2.0226311381768	down
maker-scaffold11428-snap-gene-0.5	3.61158904525074e-05	-4.38901659908	down
maker-scaffold11431-snap-gene-0.10	6.41314906905224e-05	4.81536920744533	up
maker-scaffold11601-augustus-gene-0.6	0.00178716175913489	2.46220323199148	up
maker-scaffold11624-snap-gene-0.11	1.10733883671352e-05	-4.24794854132096	down
maker-scaffold11646-augustus-gene-0.5	0.000144873153058264	3.32077778200974	up
maker-scaffold11797-augustus-gene-0.7	0.00274181338972086	3.05543750328903	up
maker-scaffold11799-snap-gene-0.3	0.00889977481188538	-2.13926506202586	down
maker-scaffold11820-augustus-gene-0.10	0.000109935106640722	Inf	up
maker-scaffold11864-snap-gene-0.4	1.50129303301362e-21	4.9365401756682	up
maker-scaffold11944-snap-gene-0.5	0.000248764015157615	4.74380712128143	up
maker-scaffold11948-snap-gene-0.9	1.17635284437021e-05	-2.32242704379471	down
maker-scaffold11971-augustus-gene-0.6	0.00833130624557152	-2.0567926194552	down
maker-scaffold12072-augustus-gene-0.6	9.51265156772548e-14	Inf	up
maker-scaffold12092-snap-gene-0.10	3.37014603936576e-05	4.93466314827686	up
maker-scaffold12144-augustus-gene-0.5	0.00297063336666471	1.48013916950977	up
maker-scaffold12163-snap-gene-0.5	0.00416167459981873	1.92341886585076	up
maker-scaffold12171-augustus-gene-0.5	4.97488594696613e-09	7.6491005879385	up
maker-scaffold12193-augustus-gene-0.5	0.000438025038544817	3.55989292715425	up
maker-scaffold12220-augustus-gene-0.6	0.00274612825533407	1.49228802728704	up
maker-scaffold12229-augustus-gene-0.6	8.87930214233417e-10	3.33497520526982	up
maker-scaffold12236-snap-gene-0.6	2.05581956312875e-06	2.34765561226022	up
maker-scaffold12244-augustus-gene-0.7	2.02606783181872e-07	-3.24619665254937	down
maker-scaffold12291-augustus-gene-0.2	0.00767364719629086	-1.96957115775159	down
maker-scaffold12304-snap-gene-0.13	0.000872828391680627	-2.04472597978898	down
maker-scaffold12308-snap-gene-0.6	0.00100789543385639	-1.97190814608471	down
maker-scaffold12312-augustus-gene-0.5	1.43821429662985e-21	-5.92654411291802	down
maker-scaffold12371-augustus-gene-0.9	0.00567293641748616	-3.17967593764498	down
maker-scaffold12440-augustus-gene-0.9	0.00148464751385346	3.10100005068271	up
maker-scaffold12466-snap-gene-0.4	0.00189024494160274	-1.53581708796659	down
maker-scaffold12490-snap-gene-0.3	2.20325068692799e-14	-4.18514646397491	down
maker-scaffold12514-snap-gene-0.12	4.37896394018852e-05	-2.66111678341309	down
maker-scaffold12535-snap-gene-0.10	0.000684473491031658	-1.80963229308311	down
maker-scaffold12576-augustus-gene-0.6	0.000137337247107002	2.06082472965404	up
maker-scaffold12584-augustus-gene-0.4	9.44561263987372e-05	1.98607850673533	up
maker-scaffold12610-augustus-gene-0.8	0.00674842403378178	2.92487606704448	up
maker-scaffold12622-snap-gene-0.6	0.00858934304851469	-2.60589484194897	down
maker-scaffold12629-snap-gene-0.6	0.000914253375010553	3.79383302865624	up
maker-scaffold12633-augustus-gene-0.8	0.0052870164968404	1.75824911356533	up
maker-scaffold12693-snap-gene-0.7	0.00536407409099733	1.58595852418192	up
maker-scaffold12705-snap-gene-0.9	5.39967340042262e-07	-7.58886456093318	down
maker-scaffold12809-augustus-gene-0.6	0.000281003237969814	5.56215938477638	up
maker-scaffold12876-snap-gene-0.4	0.00994080650654097	-1.392659498855	down
maker-scaffold12902-snap-gene-0.14	0.00679081975927283	2.49012918594942	up
maker-scaffold13006-augustus-gene-0.3	0.00401551451980031	2.49513807445785	up
maker-scaffold13007-augustus-gene-0.7	0.000497310796396817	-1.97133201630379	down
maker-scaffold13007-snap-gene-0.8	0.000516610540696238	1.90494911780719	up
maker-scaffold13018-snap-gene-0.5	0.00107147285094182	2.579518991708	up
maker-scaffold13309-augustus-gene-0.9	9.02231103396791e-06	-3.90179220662229	down
maker-scaffold13325-augustus-gene-0.6	0.00475374827169041	5.52434944187703	up
maker-scaffold13372-augustus-gene-0.10	2.38252144673163e-07	-2.74245720480158	down
maker-scaffold13459-augustus-gene-0.7	0.00174850233917648	3.62166738945823	up
maker-scaffold13524-augustus-gene-0.4	3.41085454733482e-11	-4.72787969656628	down
maker-scaffold13538-augustus-gene-0.9	3.94736335667941e-11	4.08911952741186	up
maker-scaffold13548-snap-gene-0.5	1.96680289599292e-10	-3.18971523133801	down
maker-scaffold13601-snap-gene-0.5	1.21908324947171e-05	3.56533581628983	up
maker-scaffold13787-augustus-gene-0.3	0.00458841614841183	-1.73093064638913	down
maker-scaffold13828-augustus-gene-0.5	0.000672446489801089	-1.76053620718285	down
maker-scaffold13879-snap-gene-0.5	0.00170116840917944	-2.77113848638663	down
maker-scaffold13925-snap-gene-0.7	0.00143631745340821	-1.66110810469719	down
maker-scaffold13969-augustus-gene-0.5	0.000595952440792658	-2.94473152845946	down
maker-scaffold14016-augustus-gene-0.5	1.30775954998031e-11	-3.69981298077445	down
maker-scaffold14056-snap-gene-0.4	3.996241535199e-06	3.2647846627318	up
maker-scaffold14132-snap-gene-0.7	0.00923077434386929	-1.49473544852207	down
maker-scaffold14169-augustus-gene-0.5	0.00666872178481933	-1.84449492202112	down
maker-scaffold14209-augustus-gene-0.4	0.000897235308094364	1.87925771045654	up
maker-scaffold14224-augustus-gene-0.5	0.00182020655467238	1.92811746417065	up
maker-scaffold14244-augustus-gene-0.3	0.00139481325183548	2.82673209234259	up
maker-scaffold14288-augustus-gene-0.6	0.00950706175077704	1.4902631007583	up
maker-scaffold14396-augustus-gene-0.2	0.00497352611990027	-1.7691902485123	down
maker-scaffold14416-augustus-gene-0.3	0.00265362639258106	1.69441723859169	up
maker-scaffold14464-snap-gene-0.6	0.00115563805787164	-3.77569111227438	down
maker-scaffold14626-augustus-gene-0.5	0.0040662185937966	-2.13386642897177	down
maker-scaffold14626-snap-gene-0.8	1.06317023649787e-09	-3.08863704809531	down
maker-scaffold14797-snap-gene-0.6	0.000330279805914185	1.846346974285	up
maker-scaffold14946-snap-gene-0.6	0.00647930030323323	-1.86376075828979	down
maker-scaffold14977-augustus-gene-0.5	0.00318653587604593	-1.46605099416238	down
maker-scaffold14980-augustus-gene-0.2	0.00715877631184611	-1.42603069410224	down
maker-scaffold15019-augustus-gene-0.7	0.000343033779694678	-2.56336454024116	down
maker-scaffold15041-augustus-gene-0.6	0.00404486966034765	2.79217880868235	up
maker-scaffold15072-snap-gene-0.8	0.000579955823499743	-1.87198478665243	down
maker-scaffold15082-snap-gene-0.13	0.000124579389649749	-3.01307205739143	down
maker-scaffold15191-snap-gene-0.4	0.00574623299022755	1.40661508224765	up
maker-scaffold15198-augustus-gene-0.3	6.86956805559198e-05	-2.36872502085454	down
maker-scaffold15247-augustus-gene-0.6	0.00299513108380851	-2.745225063035	down
maker-scaffold15247-snap-gene-0.9	0.00643242135349715	-2.05223496933845	down
maker-scaffold15270-augustus-gene-0.6	0.000490612322342878	1.70995285259051	up
maker-scaffold15479-augustus-gene-0.7	1.66321605081425e-09	3.01197457468396	up
maker-scaffold15640-augustus-gene-0.3	0.00485855441334384	1.4652853048649	up
maker-scaffold15731-snap-gene-0.10	0.000387639751200892	-1.76822938990247	down
maker-scaffold15755-snap-gene-0.5	0.0074017146523547	-2.28136944253331	down
maker-scaffold15919-augustus-gene-0.3	0.00135799446019033	-3.06584958230647	down
maker-scaffold16068-augustus-gene-0.4	1.99203019397181e-10	-3.23489902559603	down
maker-scaffold16078-snap-gene-0.6	0.00297991736749681	2.48542867509106	up
maker-scaffold16089-augustus-gene-0.4	0.00465755309010348	4.02195530506128	up
maker-scaffold16106-snap-gene-0.5	8.20166874046524e-05	4.33122745089507	up
maker-scaffold16369-snap-gene-0.8	0.00334001516311784	-2.56886586055076	down
maker-scaffold16481-augustus-gene-0.3	9.02231103396791e-06	2.90377004366208	up
maker-scaffold16492-augustus-gene-0.5	3.61021814951753e-06	-5.02438290493047	down
maker-scaffold16498-augustus-gene-0.2	3.9397272218312e-08	4.93798645919301	up
maker-scaffold16687-augustus-gene-0.5	0.00275332333046215	-1.72879163142641	down
maker-scaffold16796-augustus-gene-0.2	6.90984976314902e-06	Inf	up
maker-scaffold16852-snap-gene-0.5	4.83696342524499e-13	-3.55349012161518	down
maker-scaffold16856-augustus-gene-0.2	0.00378318728237774	-2.08207484658428	down
maker-scaffold16955-augustus-gene-0.3	0.00128124400659542	2.23349139503976	up
maker-scaffold16965-snap-gene-0.5	8.47346802579727e-06	-2.22563657394771	down
maker-scaffold17038-augustus-gene-0.3	1.90301244886675e-06	-3.13228327763143	down
maker-scaffold17049-snap-gene-0.7	0.00521414000644053	-2.8107143291009	down
maker-scaffold17167-snap-gene-0.5	0.000421409417192784	-2.29230360010516	down
maker-scaffold17290-snap-gene-0.3	0.00737518918509629	-1.51629167207115	down
maker-scaffold17371-snap-gene-0.5	0.00327935021102728	-2.87653175734889	down
maker-scaffold17475-augustus-gene-0.2	8.73587500138612e-12	4.6928503589069	up
maker-scaffold17492-augustus-gene-0.2	0.00122417346746814	-1.95448080137761	down
maker-scaffold17596-augustus-gene-0.2	0.00940171808330118	-1.70032732280259	down
maker-scaffold17654-augustus-gene-0.3	2.10106382829492e-05	2.450849725339	up
maker-scaffold17713-snap-gene-0.7	0.00793316704650381	-2.96650638314772	down
maker-scaffold17901-snap-gene-0.4	0.00389780768283925	3.36778433544194	up
maker-scaffold17984-augustus-gene-0.2	0.000613500420115028	-5.64518544401402	down
maker-scaffold18010-augustus-gene-0.2	0.00991498904297348	2.73612019838713	up
maker-scaffold18217-augustus-gene-0.4	4.50885678015721e-07	4.02727913413388	up
maker-scaffold18474-augustus-gene-0.2	0.0036665696696053	3.31168464614873	up
maker-scaffold18723-augustus-gene-0.2	0.00159725952258228	6.18150883649784	up
maker-scaffold18848-snap-gene-0.6	0.00131642269835382	4.50445518268399	up
maker-scaffold18860-augustus-gene-0.2	0.00977791142196201	1.45240101051292	up
maker-scaffold18935-snap-gene-0.3	0.00300874084384075	-2.22349484213386	down
maker-scaffold18963-snap-gene-0.5	0.00889977481188538	1.83491189900748	up
maker-scaffold18979-snap-gene-0.4	2.49324074069315e-05	-3.13220845653323	down
maker-scaffold19051-snap-gene-0.3	0.00415765188047462	-1.67513673378688	down
maker-scaffold19167-snap-gene-0.4	0.00680809454940311	-1.35521185661084	down
maker-scaffold19289-augustus-gene-0.8	0.00430163303436381	-3.04419988818432	down
maker-scaffold19355-snap-gene-0.6	3.9086949711178e-05	5.2128407428631	up
maker-scaffold19472-augustus-gene-0.2	7.90506718325446e-06	-2.54844145932291	down
maker-scaffold19553-augustus-gene-0.4	0.00575206690371808	-2.73690875379718	down
maker-scaffold19701-augustus-gene-0.5	0.00904076472871377	-3.55172370136151	down
maker-scaffold19713-augustus-gene-0.2	5.29103193928097e-09	-2.88090761201868	down
maker-scaffold19986-snap-gene-0.3	0.000745429697831625	2.63528951034337	up
maker-scaffold20393-augustus-gene-0.0	0.00441925912945803	-1.75294709808776	down
maker-scaffold21033-snap-gene-0.2	0.00501489694378521	-2.87409403537199	down
maker-scaffold21099-snap-gene-0.7	0.00178380790137411	-3.129333728806	down
maker-scaffold21284-snap-gene-0.3	0.0084887597695056	2.17391165126796	up
maker-scaffold21647-snap-gene-0.6	2.52454625247911e-05	-4.3901239107035	down
maker-scaffold21819-snap-gene-0.2	1.72154924479122e-07	-2.52623496402956	down
maker-scaffold22302-augustus-gene-0.0	0.000159957806636009	-2.16653632885808	down
maker-scaffold22368-augustus-gene-0.5	0.000200948113031186	5.74203601970621	up
maker-scaffold22505-augustus-gene-0.3	1.24080192415122e-13	-4.86681845454779	down
maker-scaffold22517-augustus-gene-0.6	0.00361117269601208	-2.83527002540711	down
maker-scaffold22534-augustus-gene-0.2	0.00427130884536579	1.92608590909266	up
maker-scaffold22745-snap-gene-0.2	2.37502008986116e-08	-2.67960673936581	down
maker-scaffold22764-augustus-gene-0.4	1.46889291717074e-05	2.81722320793511	up
maker-scaffold22960-augustus-gene-0.2	0.00116723794882155	3.8012072170603	up
maker-scaffold22974-snap-gene-0.3	0.00424923589548547	2.94458365719829	up
maker-scaffold23316-augustus-gene-0.0	0.00118719299988955	-3.74493585060083	down
maker-scaffold23429-augustus-gene-0.2	0.00957595872599673	-1.43651704834998	down
maker-scaffold23790-augustus-gene-0.4	4.63735451894326e-05	-5.20199701939039	down
maker-scaffold23873-snap-gene-0.3	0.000996319766460928	4.19916113528196	up
maker-scaffold23902-augustus-gene-0.1	0.0026854999083272	-4.39413562587456	down
maker-scaffold24044-augustus-gene-0.2	0.00132008743762066	-3.02150905244553	down
maker-scaffold24341-augustus-gene-0.5	1.77825600238388e-05	-2.31485332239272	down
maker-scaffold24377-snap-gene-0.4	0.00978004574477954	-1.36406740454327	down
maker-scaffold24656-snap-gene-0.3	0.000358327165929753	-4.05200911932717	down
maker-scaffold24886-snap-gene-0.1	5.44986611393737e-06	-2.53370973218666	down
maker-scaffold25189-augustus-gene-0.2	0.000520111067652315	2.43439124694849	up
maker-scaffold25265-augustus-gene-0.3	0.00165254614608433	-3.67941397982434	down
maker-scaffold25279-snap-gene-0.3	0.000645080700330542	3.9948390570095	up
maker-scaffold25302-augustus-gene-0.2	2.83665084427255e-07	3.12029749507006	up
maker-scaffold25720-augustus-gene-0.4	0.00968531317173301	-2.85151543092661	down
maker-scaffold25851-augustus-gene-0.2	0.00488775076330454	1.63764020991508	up
maker-scaffold26094-augustus-gene-0.2	0.00098051964169858	-3.91587168593991	down
maker-scaffold26681-augustus-gene-0.3	1.44965767279818e-13	-4.08991256271424	down
maker-scaffold27261-snap-gene-0.4	0.00072751450437289	-3.7796001386299	down
maker-scaffold27394-augustus-gene-0.4	0.00647930030323323	-1.99107038330169	down
maker-scaffold27394-snap-gene-0.5	0.00201920882032832	-2.20404204677946	down
maker-scaffold27402-augustus-gene-0.4	0.00062074685402812	5.55880837508257	up
maker-scaffold27515-augustus-gene-0.0	0.00201614063074006	-2.30362307670046	down
maker-scaffold27857-snap-gene-0.3	3.2435889022371e-05	-2.93442518959878	down
maker-scaffold28027-snap-gene-0.2	0.000703993784706193	-2.20951848165329	down
maker-scaffold28689-snap-gene-0.3	0.00532982670622741	-1.89326289438286	down
maker-scaffold28923-augustus-gene-0.5	0.00497795270995024	-2.08540430501379	down
maker-scaffold29684-snap-gene-0.3	0.000684473491031658	2.12873118651822	up
maker-scaffold29992-augustus-gene-0.2	0.00234908473974276	-2.40439318046295	down
maker-scaffold30606-augustus-gene-0.2	0.000176263651185296	-4.79547074826796	down
maker-scaffold30832-snap-gene-0.3	2.36796793655419e-08	-6.04396131444959	down
maker-scaffold31160-snap-gene-0.3	0.00521414000644053	1.83081327183442	up
maker-scaffold31759-augustus-gene-0.2	1.62286684816056e-06	-2.97981960503448	down
maker-scaffold31887-augustus-gene-0.2	2.35016065834658e-07	3.92974978573603	up
maker-scaffold32732-snap-gene-0.4	2.11850970607974e-05	-2.23494253686064	down
maker-scaffold33488-snap-gene-0.0	8.84898990257607e-06	-2.17761578337684	down
maker-scaffold34022-augustus-gene-0.2	0.00289319335452688	-3.36282296610957	down
maker-scaffold34735-snap-gene-0.3	0.00181335664854032	-4.45293685721722	down
maker-scaffold34956-augustus-gene-0.3	0.00128197488891142	-3.09969593361334	down
maker-scaffold36000-augustus-gene-0.2	0.00987251121979647	2.94992718376765	up
maker-scaffold38344-snap-gene-0.3	2.11405331072094e-05	-3.11438893901532	down
maker-scaffold39211-augustus-gene-0.0	1.87129521831438e-06	-3.05501109389077	down
snap_masked-scaffold00072-abinit-gene-1.23	0.00819690113030275	-2.98344463555367	down
snap_masked-scaffold00121-abinit-gene-0.19	0.00275548398962595	Inf	up
snap_masked-scaffold00196-abinit-gene-0.20	0.000133649847733873	-4.48534942052549	down
snap_masked-scaffold00239-abinit-gene-0.17	2.88834958094085e-05	2.05284288312837	up
snap_masked-scaffold00264-abinit-gene-1.7	0.00511990158644154	-1.90661645772761	down
snap_masked-scaffold00369-abinit-gene-0.14	8.08888205807549e-06	-3.56256639918506	down
snap_masked-scaffold00470-abinit-gene-0.33	1.64590854758983e-05	2.17893838690843	up
snap_masked-scaffold00697-abinit-gene-0.25	1.07437797359519e-06	-2.36082498704305	down
snap_masked-scaffold00803-abinit-gene-0.26	3.5634160856759e-06	-3.80111321357093	down
snap_masked-scaffold00985-abinit-gene-0.20	0.00426772472207272	3.34446040708951	up
snap_masked-scaffold01032-abinit-gene-0.29	0.00234083379865941	-1.79911629132546	down
snap_masked-scaffold01058-abinit-gene-0.15	0.00423645059580626	-1.95429892846809	down
snap_masked-scaffold01076-abinit-gene-0.13	0.00520995832358646	1.60743172209664	up
snap_masked-scaffold01187-abinit-gene-0.13	0.00178173697893754	2.1171996310619	up
snap_masked-scaffold01241-abinit-gene-0.32	9.20513028354871e-09	-3.23018641922052	down
snap_masked-scaffold01305-abinit-gene-0.9	0.00151611796807289	-2.52202928431818	down
snap_masked-scaffold01495-abinit-gene-0.19	0.0031452461020661	-1.47879777798236	down
snap_masked-scaffold01508-abinit-gene-0.28	0.00511101565084439	-2.85376169624803	down
snap_masked-scaffold01551-abinit-gene-0.26	0.00818812674726904	-2.182568258908	down
snap_masked-scaffold01839-abinit-gene-0.15	1.84607843818863e-06	-5.04849780707057	down
snap_masked-scaffold02001-abinit-gene-0.9	0.000906710093291075	4.40273570482272	up
snap_masked-scaffold02049-abinit-gene-0.15	0.000319584108585196	-2.16069314310879	down
snap_masked-scaffold02129-abinit-gene-0.17	0.00234908473974276	-1.63987016052117	down
snap_masked-scaffold02154-abinit-gene-0.13	0.00783067712000093	2.42155521367286	up
snap_masked-scaffold02189-abinit-gene-0.16	4.06263656437134e-06	Inf	up
snap_masked-scaffold02219-abinit-gene-0.16	0.00171259302663284	2.64257962355044	up
snap_masked-scaffold02314-abinit-gene-0.15	0.00278413297678964	-3.51255907941089	down
snap_masked-scaffold02791-abinit-gene-0.9	0.00833725573770396	1.81361905713624	up
snap_masked-scaffold02849-abinit-gene-0.13	9.66321022493704e-05	-2.32283221455761	down
snap_masked-scaffold03047-abinit-gene-0.10	5.75831274704595e-05	-2.11377233174541	down
snap_masked-scaffold03307-abinit-gene-0.16	0.000256474192537763	2.27041085556172	up
snap_masked-scaffold03636-abinit-gene-0.10	0.00386962740878993	-2.15038261821594	down
snap_masked-scaffold03871-abinit-gene-0.13	0.000910345098427246	-3.29644832750817	down
snap_masked-scaffold04302-abinit-gene-0.11	0.00302836986731255	-2.107965306012	down
snap_masked-scaffold04309-abinit-gene-0.9	0.0017006540656708	5.20299086367719	up
snap_masked-scaffold04399-abinit-gene-0.8	0.00602428463240283	3.27684617569607	up
snap_masked-scaffold04403-abinit-gene-0.12	0.000595952440792658	-3.18569662730519	down
snap_masked-scaffold05002-abinit-gene-0.9	0.000102032106303412	-2.1563117986155	down
snap_masked-scaffold06008-abinit-gene-0.13	0.00112483691520104	-3.11357121423478	down
snap_masked-scaffold06044-abinit-gene-0.13	2.53970960335359e-06	Inf	up
snap_masked-scaffold06475-abinit-gene-0.5	0.00110107666887804	-3.72059451845533	down
snap_masked-scaffold06482-abinit-gene-0.1	1.23348364456294e-05	-2.43526069790463	down
snap_masked-scaffold06717-abinit-gene-0.5	0.0040193753791123	-5.88723089939353	down
snap_masked-scaffold06885-abinit-gene-0.9	0.000287326234427662	-1.8973191713707	down
snap_masked-scaffold07236-abinit-gene-0.5	0.00116127439262723	5.04312317596267	up
snap_masked-scaffold08412-abinit-gene-0.3	0.00133900675892468	2.16665508498461	up
snap_masked-scaffold08772-abinit-gene-0.2	0.000148293556402294	4.29094891588528	up
snap_masked-scaffold08952-abinit-gene-0.5	0.000802813282486012	-1.75049348891922	down
snap_masked-scaffold09409-abinit-gene-0.3	2.75620050539256e-05	-4.45193775069158	down
snap_masked-scaffold09519-abinit-gene-0.5	0.00722311595879323	4.09692883777312	up
snap_masked-scaffold09919-abinit-gene-0.6	7.76458612220663e-07	-6.1144018644236	down
snap_masked-scaffold10038-abinit-gene-0.5	0.00862880122940313	-2.98408497330181	down
snap_masked-scaffold10637-abinit-gene-0.4	0.000585723344769304	-1.73366346351735	down
snap_masked-scaffold10688-abinit-gene-0.7	0.00572456208731749	1.39310738801261	up
snap_masked-scaffold11027-abinit-gene-0.4	0.00857189349839731	2.594815314207	up
snap_masked-scaffold12308-abinit-gene-0.3	2.56798278206807e-06	-3.04619673970429	down
snap_masked-scaffold12342-abinit-gene-0.7	0.0011008300515265	2.32690761452238	up
snap_masked-scaffold12568-abinit-gene-0.2	8.4602106039841e-07	-4.31379791105926	down
snap_masked-scaffold13190-abinit-gene-0.2	1.31321463281271e-05	2.31521558811811	up
snap_masked-scaffold13338-abinit-gene-0.1	3.24309572563235e-06	-2.6316016617863	down
snap_masked-scaffold13524-abinit-gene-0.2	0.00549762761360853	-2.39991022785609	down
snap_masked-scaffold14138-abinit-gene-0.5	0.00256660447035822	1.55347490153952	up
snap_masked-scaffold14406-abinit-gene-0.2	6.754813608532e-06	-7.97083660773415	down
snap_masked-scaffold15789-abinit-gene-0.1	0.00674743380425677	-3.11027571936022	down
snap_masked-scaffold15841-abinit-gene-0.1	0.00674842403378178	2.34075982703931	up
snap_masked-scaffold16014-abinit-gene-0.2	4.49272957059422e-05	-3.36401902064279	down
snap_masked-scaffold17669-abinit-gene-0.3	0.00117085789199316	2.33472930262563	up
snap_masked-scaffold20678-abinit-gene-0.2	2.36796793655419e-08	-4.62375330578541	down
snap_masked-scaffold21806-abinit-gene-0.2	0.000460554508529833	-3.18438197728006	down
snap_masked-scaffold22009-abinit-gene-0.1	0.00779102525126263	-1.706741239454	down
snap_masked-scaffold23433-abinit-gene-0.3	1.0541486566222e-05	3.98947332139491	up
snap_masked-scaffold24325-abinit-gene-0.1	0.000906214241485534	1.637643233231	up
snap_masked-scaffold24614-abinit-gene-0.1	1.37162599765268e-14	-5.05162918844893	down
snap_masked-scaffold24762-abinit-gene-0.1	0.00322302895313686	-2.23341730528589	down
snap_masked-scaffold26044-abinit-gene-0.1	0.00305910642771278	3.45854872136299	up
snap_masked-scaffold29792-abinit-gene-0.1	8.86072224291048e-06	2.79413710512383	up
snap_masked-scaffold37855-abinit-gene-0.1	2.83461923655353e-05	4.97373617418481	up
