# Supplementary material for: Transcriptomics Integrated with Changes in Cell Wall Material of Chestnut (Castanea mollissima Blume) during Storage Provides a New Insight into the “Calcification” Process
Source: Foods. 2022 Apr 14;11(8):1136. doi: 10.3390/foods11081136 (PMC9030872; doi:10.3390/foods11081136)
Supplement: Supplementary file 1 [file foods-11-01136-s001.zip › Table S3-castanea_mollissima.fa.GO_tree.stat.xls]

#GO_Function	Unigene_number	Unigene_ID
Biological Process	53809
Biological Process: 'de novo' AMP biosynthetic process (GO:0044208);	2	maker-scaffold00310-augustus-gene-0.44;maker-scaffold05738-augustus-gene-0.11
Biological Process: 'de novo' CTP biosynthetic process (GO:0044210);	3	augustus_masked-scaffold06955-abinit-gene-0.0;maker-scaffold10797-snap-gene-0.5;maker-scaffold10543-augustus-gene-0.9
Biological Process: 'de novo' GDP-L-fucose biosynthetic process (GO:0042351);	2	augustus_masked-scaffold27621-abinit-gene-0.0;augustus_masked-scaffold22070-abinit-gene-0.0
Biological Process: 'de novo' IMP biosynthetic process (GO:0006189);	15	maker-scaffold04889-snap-gene-0.30;maker-scaffold01991-augustus-gene-0.16;maker-scaffold17969-snap-gene-0.5;snap_masked-scaffold15827-abinit-gene-0.3;maker-scaffold00310-augustus-gene-0.44;maker-scaffold02367-augustus-gene-0.18;maker-scaffold00017-snap-gene-1.65;maker-scaffold00511-snap-gene-0.45;maker-scaffold00535-snap-gene-0.31;maker-scaffold14938-snap-gene-0.7;maker-scaffold17969-snap-gene-0.…
Biological Process: 'de novo' L-methionine biosynthetic process (GO:0071266);	2	snap_masked-scaffold14770-abinit-gene-0.5;augustus_masked-scaffold31694-abinit-gene-0.1
Biological Process: 'de novo' UMP biosynthetic process (GO:0044205);	16	maker-scaffold10420-snap-gene-0.9;augustus_masked-scaffold07819-abinit-gene-0.4;snap_masked-scaffold09970-abinit-gene-0.6;maker-scaffold03471-augustus-gene-0.17;maker-scaffold03428-snap-gene-0.15;maker-scaffold00075-snap-gene-0.42;maker-scaffold08136-snap-gene-0.13;maker-scaffold05710-snap-gene-0.20;maker-scaffold04943-snap-gene-0.22;maker-scaffold18455-augustus-gene-0.2;maker-scaffold04212-snap-…
Biological Process: 'de novo' pyrimidine nucleobase biosynthetic process (GO:0006207);	13	augustus_masked-scaffold07819-abinit-gene-0.4;maker-scaffold03428-snap-gene-0.15;snap_masked-scaffold09970-abinit-gene-0.6;maker-scaffold03471-augustus-gene-0.17;maker-scaffold00075-snap-gene-0.42;maker-scaffold11202-augustus-gene-0.5;maker-scaffold07033-augustus-gene-0.17;augustus_masked-scaffold01582-abinit-gene-0.13;augustus_masked-scaffold07033-abinit-gene-0.4;snap_masked-scaffold07687-abinit…
Biological Process: (+)-lariciresinol biosynthetic process (GO:1902132);	6	maker-scaffold12139-augustus-gene-0.5;maker-scaffold27345-augustus-gene-0.4;maker-scaffold01814-snap-gene-0.35;maker-scaffold22754-augustus-gene-0.2;maker-scaffold13522-snap-gene-0.4;maker-scaffold02052-snap-gene-0.27
Biological Process: (+)-lariciresinol catabolic process (GO:1902131);	6	maker-scaffold22754-augustus-gene-0.2;maker-scaffold27345-augustus-gene-0.4;maker-scaffold01814-snap-gene-0.35;maker-scaffold12139-augustus-gene-0.5;maker-scaffold02052-snap-gene-0.27;maker-scaffold13522-snap-gene-0.4
Biological Process: (+)-pinoresinol catabolic process (GO:1902125);	6	maker-scaffold22754-augustus-gene-0.2;maker-scaffold12139-augustus-gene-0.5;maker-scaffold27345-augustus-gene-0.4;maker-scaffold01814-snap-gene-0.35;maker-scaffold02052-snap-gene-0.27;maker-scaffold13522-snap-gene-0.4
Biological Process: (-)-pinoresinol biosynthetic process (GO:1901599);	1	augustus_masked-scaffold00204-abinit-gene-0.12
Biological Process: (-)-secoisolariciresinol biosynthetic process (GO:1902138);	6	maker-scaffold22754-augustus-gene-0.2;maker-scaffold27345-augustus-gene-0.4;maker-scaffold01814-snap-gene-0.35;maker-scaffold12139-augustus-gene-0.5;maker-scaffold02052-snap-gene-0.27;maker-scaffold13522-snap-gene-0.4
Biological Process: (-)-secologanin biosynthetic process (GO:1900994);	6	snap_masked-scaffold21952-abinit-gene-0.3;maker-scaffold12572-snap-gene-0.7;augustus_masked-scaffold20513-abinit-gene-0.2;maker-scaffold01169-snap-gene-0.36;maker-scaffold07386-snap-gene-0.11;augustus_masked-scaffold08764-abinit-gene-0.0
Biological Process: (1->3)-beta-D-glucan biosynthetic process (GO:0006075);	44	snap_masked-scaffold07867-abinit-gene-0.19;snap_masked-scaffold12019-abinit-gene-0.1;maker-scaffold00116-augustus-gene-0.39;maker-scaffold00816-augustus-gene-0.43;augustus_masked-scaffold07867-abinit-gene-0.4;augustus_masked-scaffold13745-abinit-gene-0.0;castanea_mollissima_newGene_845;augustus_masked-scaffold03795-abinit-gene-0.5;augustus_masked-scaffold00300-abinit-gene-0.1;maker-scaffold13745-…
Biological Process: (R)-2-hydroxy-alpha-linolenic acid biosynthetic process (GO:1902609);	1	maker-scaffold01366-augustus-gene-0.25
Biological Process: 1-aminocyclopropane-1-carboxylate biosynthetic process (GO:0042218);	10	augustus_masked-scaffold08558-abinit-gene-0.0;snap_masked-scaffold13825-abinit-gene-0.2;maker-scaffold18367-augustus-gene-0.6;maker-scaffold00642-augustus-gene-0.48;maker-scaffold06026-snap-gene-0.15;maker-scaffold14731-augustus-gene-0.3;maker-scaffold19506-augustus-gene-0.6;maker-scaffold04196-augustus-gene-0.12;augustus_masked-scaffold11727-abinit-gene-0.1;maker-scaffold04240-snap-gene-0.21
Biological Process: 1-methylguanosine metabolic process (GO:0080179);	1	snap_masked-scaffold01307-abinit-gene-0.16
Biological Process: 11-oxo-beta-amyrin catabolic process (GO:1902382);	1	maker-scaffold17800-augustus-gene-0.6
Biological Process: 2-methylguanosine metabolic process (GO:0080180);	1	maker-scaffold03658-snap-gene-0.22
Biological Process: 2-oxoglutarate metabolic process (GO:0006103);	1	maker-scaffold02099-augustus-gene-0.27
Biological Process: 5-carbamoylmethyluridine metabolic process (GO:0080178);	2	augustus_masked-scaffold01678-abinit-gene-0.1;maker-scaffold02368-augustus-gene-0.27
Biological Process: 5-formyltetrahydrofolate transport (GO:0015885);	1	maker-scaffold08208-augustus-gene-0.9
Biological Process: 7-methylguanosine RNA capping (GO:0009452);	2	maker-scaffold01787-snap-gene-0.22;maker-scaffold01482-snap-gene-0.27
Biological Process: 7-methylguanosine mRNA capping (GO:0006370);	11	maker-scaffold05362-snap-gene-0.13;maker-scaffold06391-snap-gene-0.17;maker-scaffold01556-snap-gene-0.21;maker-scaffold05362-augustus-gene-0.12;augustus_masked-scaffold04746-abinit-gene-0.4;maker-scaffold13577-snap-gene-0.9;maker-scaffold06980-snap-gene-0.7;maker-scaffold28286-snap-gene-0.8;maker-scaffold10546-snap-gene-0.13;augustus_masked-scaffold10654-abinit-gene-0.0;maker-scaffold00166-august…
Biological Process: 7-methylguanosine metabolic process (GO:0008618);	1	maker-scaffold00839-augustus-gene-0.52
Biological Process: 9,9'-di-cis-zeta-carotene desaturation to 7,9,7',9'-tetra-cis-lycopene (GO:0052889);	34	maker-scaffold05064-snap-gene-0.16;maker-scaffold03192-augustus-gene-0.29;maker-scaffold11743-augustus-gene-0.12;maker-scaffold02146-snap-gene-0.29;maker-scaffold05324-snap-gene-0.15;maker-scaffold00699-augustus-gene-0.55;maker-scaffold11980-snap-gene-0.6;maker-scaffold04887-snap-gene-0.11;maker-scaffold04902-augustus-gene-0.14;maker-scaffold02767-augustus-gene-0.25;maker-scaffold00081-snap-gene-…
Biological Process: ADP transport (GO:0015866);	5	castanea_mollissima_newGene_1269;maker-scaffold10627-augustus-gene-0.10;maker-scaffold02005-snap-gene-0.26;maker-scaffold00598-augustus-gene-0.50;augustus_masked-scaffold01713-abinit-gene-0.2
Biological Process: AMP biosynthetic process (GO:0006167);	7	maker-scaffold01030-snap-gene-0.38;maker-scaffold03181-snap-gene-0.23;maker-scaffold03181-snap-gene-0.25;maker-scaffold01088-augustus-gene-0.31;maker-scaffold01645-snap-gene-0.37;castanea_mollissima_newGene_2301;maker-scaffold03181-snap-gene-0.24
Biological Process: ATP biosynthetic process (GO:0006754);	14	maker-scaffold01554-snap-gene-0.85;maker-scaffold00448-snap-gene-0.56;maker-scaffold07631-snap-gene-0.5;maker-scaffold03490-snap-gene-0.25;maker-scaffold00765-snap-gene-0.27;maker-scaffold14407-augustus-gene-0.6;maker-scaffold05851-snap-gene-0.13;augustus_masked-scaffold04492-abinit-gene-0.5;snap_masked-scaffold09964-abinit-gene-0.5;maker-scaffold01466-snap-gene-0.36;maker-scaffold19247-snap-gene…
Biological Process: ATP hydrolysis coupled proton transport (GO:0015991);	49	maker-scaffold08811-augustus-gene-0.6;maker-scaffold07040-augustus-gene-0.11;maker-scaffold03477-augustus-gene-0.14;augustus_masked-scaffold09572-abinit-gene-0.0;maker-scaffold07062-snap-gene-0.20;augustus_masked-scaffold05232-abinit-gene-0.4;snap_masked-scaffold33444-abinit-gene-0.3;maker-scaffold00214-augustus-gene-1.28;snap_masked-scaffold30727-abinit-gene-0.1;maker-scaffold05536-snap-gene-0.2…
Biological Process: ATP metabolic process (GO:0046034);	8	snap_masked-scaffold37389-abinit-gene-0.3;maker-scaffold03081-snap-gene-0.18;maker-scaffold03528-augustus-gene-0.14;maker-scaffold07062-snap-gene-0.20;castanea_mollissima_newGene_3809;snap_masked-scaffold02298-abinit-gene-0.19;snap_masked-scaffold39396-abinit-gene-0.5;maker-scaffold02298-snap-gene-0.27
Biological Process: ATP synthesis coupled electron transport (GO:0042773);	18	augustus_masked-scaffold00284-abinit-gene-0.4;maker-scaffold13925-snap-gene-0.5;maker-scaffold00007-augustus-gene-1.101;augustus_masked-scaffold05577-abinit-gene-0.4;snap_masked-scaffold19072-abinit-gene-0.0;augustus_masked-scaffold16980-abinit-gene-0.2;maker-scaffold03432-snap-gene-0.32;maker-scaffold26655-snap-gene-0.1;maker-scaffold40970-snap-gene-0.0;maker-scaffold00007-snap-gene-0.94;maker-s…
Biological Process: ATP synthesis coupled proton transport (GO:0015986);	47	augustus_masked-scaffold12247-abinit-gene-0.0;maker-scaffold13404-augustus-gene-0.15;augustus_masked-scaffold29108-abinit-gene-0.1;maker-scaffold02908-augustus-gene-0.23;augustus_masked-scaffold03140-abinit-gene-0.2;augustus_masked-scaffold02730-abinit-gene-0.6;maker-scaffold07040-augustus-gene-0.11;augustus_masked-scaffold28698-abinit-gene-0.1;maker-scaffold16629-augustus-gene-0.7;augustus_maske…
Biological Process: ATP transport (GO:0015867);	7	maker-scaffold10620-snap-gene-0.5;maker-scaffold10627-augustus-gene-0.10;maker-scaffold00598-augustus-gene-0.50;maker-scaffold02005-snap-gene-0.26;castanea_mollissima_newGene_1269;augustus_masked-scaffold01713-abinit-gene-0.2;augustus_masked-scaffold24373-abinit-gene-0.2
Biological Process: ATP-dependent chromatin remodeling (GO:0043044);	2	maker-scaffold05897-augustus-gene-0.11;maker-scaffold04682-augustus-gene-0.14
Biological Process: Arp2/3 complex-mediated actin nucleation (GO:0034314);	10	maker-scaffold07769-augustus-gene-0.10;maker-scaffold00209-snap-gene-0.38;castanea_mollissima_newGene_1666;maker-scaffold00261-augustus-gene-0.30;maker-scaffold07280-augustus-gene-0.10;augustus_masked-scaffold06502-abinit-gene-0.2;maker-scaffold04574-augustus-gene-0.13;maker-scaffold06474-augustus-gene-0.10;maker-scaffold07280-augustus-gene-0.9;snap_masked-scaffold35232-abinit-gene-0.5
Biological Process: C-5 methylation of cytosine (GO:0090116);	7	maker-scaffold12039-augustus-gene-0.8;maker-scaffold09280-snap-gene-0.9;maker-scaffold01768-snap-gene-0.38;maker-scaffold03820-snap-gene-0.12;maker-scaffold24399-augustus-gene-0.2;maker-scaffold01768-snap-gene-0.37;maker-scaffold01814-snap-gene-0.32
Biological Process: C-terminal protein methylation (GO:0006481);	1	augustus_masked-scaffold32825-abinit-gene-0.0
Biological Process: CAAX-box protein maturation (GO:0080120);	1	maker-scaffold06816-augustus-gene-0.7
Biological Process: CAAX-box protein processing (GO:0071586);	1	maker-scaffold00847-snap-gene-0.44
Biological Process: CDP metabolic process (GO:0046704);	1	maker-scaffold35542-augustus-gene-0.7
Biological Process: CDP phosphorylation (GO:0061508);	1	maker-scaffold39884-augustus-gene-0.4
Biological Process: CDP-choline pathway (GO:0006657);	6	snap_masked-scaffold13826-abinit-gene-0.7;maker-scaffold13611-snap-gene-0.6;maker-scaffold04237-snap-gene-0.17;maker-scaffold10521-augustus-gene-0.8;maker-scaffold06577-snap-gene-0.8;maker-scaffold00827-snap-gene-0.45
Biological Process: CDP-diacylglycerol biosynthetic process (GO:0016024);	8	maker-scaffold02993-snap-gene-0.21;maker-scaffold05138-snap-gene-0.13;maker-scaffold03228-augustus-gene-0.20;maker-scaffold07813-augustus-gene-0.3;maker-scaffold00047-augustus-gene-1.34;maker-scaffold00562-augustus-gene-0.27;maker-scaffold02993-augustus-gene-0.19;maker-scaffold02255-augustus-gene-0.22
Biological Process: CMP-keto-3-deoxy-D-manno-octulosonic acid biosynthetic process (GO:0033468);	2	maker-scaffold02269-snap-gene-0.33;maker-scaffold04620-augustus-gene-0.16
Biological Process: COP9 signalosome assembly (GO:0010387);	4	castanea_mollissima_newGene_2752;maker-scaffold26963-augustus-gene-0.5;maker-scaffold08836-augustus-gene-0.10;maker-scaffold12902-snap-gene-0.14
Biological Process: CTP biosynthetic process (GO:0006241);	6	maker-scaffold02716-snap-gene-0.31;maker-scaffold39884-augustus-gene-0.4;maker-scaffold04181-augustus-gene-0.24;maker-scaffold07167-augustus-gene-0.11;maker-scaffold05562-augustus-gene-0.23;maker-scaffold02942-augustus-gene-0.21
Biological Process: CTP salvage (GO:0044211);	5	maker-scaffold04397-snap-gene-0.22;maker-scaffold03853-snap-gene-0.26;maker-scaffold02882-augustus-gene-0.17;maker-scaffold01175-snap-gene-0.34;maker-scaffold02108-augustus-gene-0.17
Biological Process: D-amino acid catabolic process (GO:0019478);	1	maker-scaffold00781-augustus-gene-0.54
Biological Process: D-cysteine catabolic process (GO:0019447);	1	maker-scaffold00492-snap-gene-0.39
Biological Process: D-galacturonate metabolic process (GO:0046396);	1	maker-scaffold01277-snap-gene-0.25
Biological Process: D-gluconate metabolic process (GO:0019521);	1	maker-scaffold00062-snap-gene-0.25
Biological Process: D-ribose metabolic process (GO:0006014);	10	maker-scaffold05761-augustus-gene-0.7;maker-scaffold01110-snap-gene-0.34;augustus_masked-scaffold00032-abinit-gene-2.5;maker-scaffold08440-augustus-gene-0.10;maker-scaffold01652-snap-gene-0.31;maker-scaffold01088-augustus-gene-0.31;maker-scaffold00003-snap-gene-0.41;maker-scaffold00145-augustus-gene-0.26;maker-scaffold00365-snap-gene-1.17;augustus_masked-scaffold04108-abinit-gene-0.6
Biological Process: D-serine biosynthetic process (GO:0070179);	1	maker-scaffold07980-snap-gene-0.16
Biological Process: D-serine metabolic process (GO:0070178);	2	augustus_masked-scaffold00216-abinit-gene-1.12;maker-scaffold07980-snap-gene-0.15
Biological Process: D-xylose metabolic process (GO:0042732);	14	maker-scaffold05400-snap-gene-0.20;maker-scaffold01154-augustus-gene-0.36;maker-scaffold07538-augustus-gene-0.17;maker-scaffold03399-augustus-gene-0.12;maker-scaffold10595-augustus-gene-0.9;augustus_masked-scaffold00311-abinit-gene-0.0;maker-scaffold01611-snap-gene-0.35;maker-scaffold04837-snap-gene-0.23;augustus_masked-scaffold00336-abinit-gene-1.8;augustus_masked-scaffold10595-abinit-gene-0.1;m…
Biological Process: DNA biosynthetic process (GO:0071897);	47	maker-scaffold05081-snap-gene-0.16;maker-scaffold02557-snap-gene-0.13;maker-scaffold00492-snap-gene-0.41;maker-scaffold04951-augustus-gene-0.12;augustus_masked-scaffold00214-abinit-gene-1.0;snap_masked-scaffold05278-abinit-gene-0.9;maker-scaffold11582-snap-gene-0.10;snap_masked-scaffold04232-abinit-gene-0.12;maker-scaffold02598-snap-gene-0.20;maker-scaffold07465-augustus-gene-0.13;maker-scaffold0…
Biological Process: DNA catabolic process (GO:0006308);	4	maker-scaffold01647-snap-gene-0.20;augustus_masked-scaffold22131-abinit-gene-0.0;maker-scaffold01647-snap-gene-0.21;maker-scaffold01973-augustus-gene-0.25
Biological Process: DNA catabolic process, endonucleolytic (GO:0000737);	22	maker-scaffold02215-snap-gene-0.29;maker-scaffold05458-augustus-gene-0.14;snap_masked-scaffold31966-abinit-gene-0.6;maker-scaffold02289-augustus-gene-0.25;maker-scaffold01667-augustus-gene-0.33;snap_masked-scaffold01586-abinit-gene-0.26;augustus_masked-scaffold05983-abinit-gene-0.4;maker-scaffold00406-snap-gene-0.53;snap_masked-scaffold01173-abinit-gene-0.15;maker-scaffold00002-augustus-gene-0.40…
Biological Process: DNA catabolic process, exonucleolytic (GO:0000738);	8	maker-scaffold02289-augustus-gene-0.25;snap_masked-scaffold31966-abinit-gene-0.6;augustus_masked-scaffold17773-abinit-gene-0.1;maker-scaffold31415-augustus-gene-0.3;maker-scaffold18420-snap-gene-0.4;maker-scaffold21061-augustus-gene-0.3;maker-scaffold00350-snap-gene-1.18;augustus_masked-scaffold37553-abinit-gene-0.0
Biological Process: DNA damage checkpoint (GO:0000077);	11	maker-scaffold00608-snap-gene-0.38;augustus_masked-scaffold07778-abinit-gene-0.7;maker-scaffold00350-snap-gene-0.32;castanea_mollissima_newGene_3082;castanea_mollissima_newGene_5449;maker-scaffold00350-snap-gene-1.18;maker-scaffold03205-augustus-gene-0.23;augustus_masked-scaffold00608-abinit-gene-0.1;snap_masked-scaffold40201-abinit-gene-0.3;snap_masked-scaffold40201-abinit-gene-0.5;maker-scaffol…
Biological Process: DNA duplex unwinding (GO:0032508);	32	maker-scaffold28039-augustus-gene-0.2;maker-scaffold06452-snap-gene-0.13;maker-scaffold00926-snap-gene-0.30;maker-scaffold05295-augustus-gene-0.26;maker-scaffold38694-snap-gene-0.3;maker-scaffold00011-augustus-gene-1.35;snap_masked-scaffold02268-abinit-gene-0.13;maker-scaffold04528-snap-gene-0.14;maker-scaffold38339-snap-gene-0.2;snap_masked-scaffold04528-abinit-gene-0.8;maker-scaffold05738-snap-…
Biological Process: DNA endoreduplication (GO:0042023);	48	augustus_masked-scaffold13152-abinit-gene-0.1;maker-scaffold05007-augustus-gene-0.17;maker-scaffold00058-snap-gene-0.41;maker-scaffold01995-augustus-gene-0.29;maker-scaffold00575-snap-gene-0.29;maker-scaffold00094-augustus-gene-1.37;maker-scaffold24754-augustus-gene-0.1;maker-scaffold04931-augustus-gene-0.11;snap_masked-scaffold03890-abinit-gene-0.12;maker-scaffold05588-augustus-gene-0.19;maker-s…
Biological Process: DNA integration (GO:0015074);	30	castanea_mollissima_newGene_480;augustus_masked-scaffold00884-abinit-gene-0.8;augustus_masked-scaffold05845-abinit-gene-0.3;castanea_mollissima_newGene_655;augustus_masked-scaffold00053-abinit-gene-1.0;castanea_mollissima_newGene_4945;castanea_mollissima_newGene_1957;maker-scaffold38694-snap-gene-0.3;maker-scaffold00926-snap-gene-0.30;castanea_mollissima_newGene_650;maker-scaffold07673-snap-gene-…
Biological Process: DNA ligation (GO:0006266);	1	augustus_masked-scaffold04746-abinit-gene-0.4
Biological Process: DNA ligation involved in DNA repair (GO:0051103);	7	snap_masked-scaffold05278-abinit-gene-0.16;maker-scaffold02351-snap-gene-0.23;maker-scaffold02976-snap-gene-0.21;maker-scaffold02351-augustus-gene-0.20;snap_masked-scaffold05278-abinit-gene-0.9;maker-scaffold05278-snap-gene-0.19;augustus_masked-scaffold05278-abinit-gene-0.7
Biological Process: DNA mediated transformation (GO:0009294);	15	maker-scaffold02241-augustus-gene-0.24;maker-scaffold15516-augustus-gene-0.5;maker-scaffold02368-snap-gene-0.29;maker-scaffold18672-augustus-gene-0.4;maker-scaffold05258-augustus-gene-0.16;maker-scaffold00618-snap-gene-0.46;maker-scaffold07846-snap-gene-0.19;snap_masked-scaffold05926-abinit-gene-0.7;maker-scaffold06452-snap-gene-0.13;augustus_masked-scaffold00370-abinit-gene-0.1;maker-scaffold044…
Biological Process: DNA metabolic process (GO:0006259);	85	castanea_mollissima_newGene_5337;maker-scaffold00019-snap-gene-0.42;augustus_masked-scaffold01784-abinit-gene-0.4;snap_masked-scaffold04584-abinit-gene-0.6;maker-scaffold01517-snap-gene-0.29;augustus_masked-scaffold03885-abinit-gene-0.10;snap_masked-scaffold00289-abinit-gene-0.17;maker-scaffold08916-augustus-gene-0.4;maker-scaffold05207-snap-gene-0.18;castanea_mollissima_newGene_5293;castanea_mol…
Biological Process: DNA methylation (GO:0006306);	105	augustus_masked-scaffold08404-abinit-gene-0.4;castanea_mollissima_newGene_4994;maker-scaffold15471-snap-gene-0.7;maker-scaffold15287-snap-gene-0.5;snap_masked-scaffold02598-abinit-gene-0.16;snap_masked-scaffold06175-abinit-gene-0.16;maker-scaffold07511-augustus-gene-0.7;maker-scaffold01221-snap-gene-0.29;maker-scaffold20915-snap-gene-0.0;maker-scaffold00811-augustus-gene-0.40;maker-scaffold00050-…
Biological Process: DNA methylation on adenine (GO:0032775);	3	augustus_masked-scaffold10226-abinit-gene-0.2;augustus_masked-scaffold33449-abinit-gene-0.0;augustus_masked-scaffold15587-abinit-gene-0.0
Biological Process: DNA methylation on cytosine within a CNG sequence (GO:0010425);	4	maker-scaffold01768-snap-gene-0.37;maker-scaffold24399-augustus-gene-0.2;maker-scaffold09280-snap-gene-0.9;maker-scaffold01768-snap-gene-0.38
Biological Process: DNA packaging (GO:0006323);	1	augustus_masked-scaffold20563-abinit-gene-0.0
Biological Process: DNA recombination (GO:0006310);	77	maker-scaffold03488-snap-gene-0.25;maker-scaffold30267-snap-gene-0.4;maker-scaffold21286-snap-gene-0.4;maker-scaffold05975-snap-gene-0.16;snap_masked-scaffold05163-abinit-gene-0.7;maker-scaffold08539-snap-gene-0.14;maker-scaffold05081-snap-gene-0.16;maker-scaffold04053-snap-gene-0.14;castanea_mollissima_newGene_1201;maker-scaffold06108-augustus-gene-0.11;maker-scaffold05011-augustus-gene-0.15;sna…
Biological Process: DNA repair (GO:0006281);	134	augustus_masked-scaffold05131-abinit-gene-0.1;maker-scaffold00608-snap-gene-0.38;maker-scaffold06389-snap-gene-0.7;maker-scaffold36395-augustus-gene-0.9;maker-scaffold10516-snap-gene-0.13;augustus_masked-scaffold00295-abinit-gene-0.8;snap_masked-scaffold04368-abinit-gene-0.10;augustus_masked-scaffold12193-abinit-gene-0.1;maker-scaffold39748-augustus-gene-0.2;augustus_masked-scaffold00158-abinit-g…
Biological Process: DNA replication (GO:0006260);	80	snap_masked-scaffold02555-abinit-gene-0.12;maker-scaffold02351-augustus-gene-0.20;maker-scaffold00158-snap-gene-1.52;maker-scaffold12637-snap-gene-0.11;maker-scaffold04476-snap-gene-0.19;maker-scaffold06810-snap-gene-0.19;maker-scaffold01167-augustus-gene-0.37;maker-scaffold03581-augustus-gene-0.18;augustus_masked-scaffold05278-abinit-gene-0.7;maker-scaffold00560-snap-gene-0.40;maker-scaffold0227…
Biological Process: DNA replication checkpoint (GO:0000076);	2	snap_masked-scaffold40201-abinit-gene-0.3;snap_masked-scaffold40201-abinit-gene-0.5
Biological Process: DNA replication initiation (GO:0006270);	49	castanea_mollissima_newGene_5714;maker-scaffold05107-snap-gene-0.19;maker-scaffold04374-snap-gene-0.16;maker-scaffold00540-snap-gene-0.40;maker-scaffold04859-augustus-gene-0.18;augustus_masked-scaffold00158-abinit-gene-0.3;maker-scaffold03253-snap-gene-0.20;maker-scaffold07377-snap-gene-0.17;maker-scaffold02135-augustus-gene-0.28;maker-scaffold01881-snap-gene-0.31;maker-scaffold03006-snap-gene-0.…
Biological Process: DNA replication proofreading (GO:0045004);	1	maker-scaffold31415-augustus-gene-0.3
Biological Process: DNA replication, Okazaki fragment processing (GO:0033567);	2	maker-scaffold02215-snap-gene-0.29;maker-scaffold02215-snap-gene-0.28
Biological Process: DNA replication, removal of RNA primer (GO:0043137);	3	snap_masked-scaffold01173-abinit-gene-0.15;augustus_masked-scaffold37553-abinit-gene-0.0;maker-scaffold01436-snap-gene-0.33
Biological Process: DNA replication, synthesis of RNA primer (GO:0006269);	4	maker-scaffold00552-snap-gene-0.34;maker-scaffold07874-snap-gene-0.16;maker-scaffold01178-snap-gene-0.44;maker-scaffold00552-snap-gene-0.35
Biological Process: DNA rewinding (GO:0036292);	1	snap_masked-scaffold02268-abinit-gene-0.13
Biological Process: DNA strand elongation involved in DNA replication (GO:0006271);	3	maker-scaffold24117-snap-gene-0.7;augustus_masked-scaffold39852-abinit-gene-0.0;maker-scaffold38339-snap-gene-0.2
Biological Process: DNA strand renaturation (GO:0000733);	1	maker-scaffold08539-snap-gene-0.14
Biological Process: DNA topological change (GO:0006265);	21	maker-scaffold24938-snap-gene-0.5;maker-scaffold01049-snap-gene-0.47;augustus_masked-scaffold00395-abinit-gene-1.5;maker-scaffold00560-snap-gene-0.40;maker-scaffold04473-augustus-gene-0.11;augustus_masked-scaffold00158-abinit-gene-0.3;maker-scaffold16728-snap-gene-0.3;snap_masked-scaffold37389-abinit-gene-0.3;maker-scaffold09380-snap-gene-0.13;maker-scaffold05317-snap-gene-0.17;augustus_masked-sc…
Biological Process: DNA unwinding involved in DNA replication (GO:0006268);	9	maker-scaffold06956-snap-gene-0.14;maker-scaffold01884-snap-gene-0.32;augustus_masked-scaffold39852-abinit-gene-0.0;castanea_mollissima_newGene_5714;maker-scaffold01039-snap-gene-0.37;maker-scaffold04859-augustus-gene-0.18;maker-scaffold05367-augustus-gene-0.12;castanea_mollissima_newGene_4994;maker-scaffold00050-snap-gene-1.60
Biological Process: DNA-dependent DNA replication (GO:0006261);	47	maker-scaffold15076-augustus-gene-0.6;maker-scaffold00358-snap-gene-1.21;maker-scaffold05555-augustus-gene-0.16;maker-scaffold02925-augustus-gene-0.15;maker-scaffold03377-snap-gene-0.31;maker-scaffold19553-augustus-gene-0.4;augustus_masked-scaffold02152-abinit-gene-0.1;maker-scaffold03350-augustus-gene-0.21;maker-scaffold00094-augustus-gene-1.37;maker-scaffold08290-snap-gene-0.13;maker-scaffold00…
Biological Process: DNA-templated transcription, elongation (GO:0006354);	50	maker-scaffold04102-augustus-gene-0.30;maker-scaffold13504-snap-gene-0.12;augustus_masked-scaffold14649-abinit-gene-0.0;maker-scaffold02564-augustus-gene-0.13;maker-scaffold03224-snap-gene-0.16;maker-scaffold02535-snap-gene-0.25;augustus_masked-scaffold07524-abinit-gene-0.0;maker-scaffold00090-snap-gene-1.51;augustus_masked-scaffold12998-abinit-gene-0.3;augustus_masked-scaffold17786-abinit-gene-0…
Biological Process: DNA-templated transcription, initiation (GO:0006352);	25	augustus_masked-scaffold03361-abinit-gene-0.0;maker-scaffold05109-snap-gene-0.11;maker-scaffold08676-snap-gene-0.13;maker-scaffold10590-snap-gene-0.5;maker-scaffold02874-snap-gene-0.14;maker-scaffold03791-snap-gene-0.10;maker-scaffold00156-augustus-gene-1.47;maker-scaffold03901-augustus-gene-0.19;maker-scaffold10397-snap-gene-0.8;maker-scaffold04181-augustus-gene-0.25;maker-scaffold10680-snap-gen…
Biological Process: DNA-templated transcription, termination (GO:0006353);	10	castanea_mollissima_newGene_228;castanea_mollissima_newGene_4391;maker-scaffold03791-snap-gene-0.11;castanea_mollissima_newGene_5431;maker-scaffold15471-snap-gene-0.7;snap_masked-scaffold28814-abinit-gene-0.7;snap_masked-scaffold11970-abinit-gene-0.5;castanea_mollissima_newGene_5600;maker-scaffold23689-snap-gene-0.5;castanea_mollissima_newGene_4207
Biological Process: ER body organization (GO:0080119);	2	maker-scaffold02411-augustus-gene-0.11;maker-scaffold04863-snap-gene-0.20
Biological Process: ER to Golgi vesicle-mediated transport (GO:0006888);	125	maker-scaffold01271-snap-gene-0.49;maker-scaffold25939-snap-gene-0.4;maker-scaffold08326-augustus-gene-0.6;maker-scaffold03234-augustus-gene-0.11;maker-scaffold11820-snap-gene-0.11;maker-scaffold04093-augustus-gene-0.21;maker-scaffold00669-augustus-gene-0.36;maker-scaffold01508-augustus-gene-0.34;maker-scaffold00324-augustus-gene-0.40;maker-scaffold02661-snap-gene-0.22;augustus_masked-scaffold300…
Biological Process: ER-associated misfolded protein catabolic process (GO:0071712);	1	maker-scaffold35408-snap-gene-0.5
Biological Process: ER-associated ubiquitin-dependent protein catabolic process (GO:0030433);	4	augustus_masked-scaffold08577-abinit-gene-0.1;maker-scaffold02011-augustus-gene-0.32;maker-scaffold03220-snap-gene-0.29;maker-scaffold06598-augustus-gene-0.7
Biological Process: ER-nucleus signaling pathway (GO:0006984);	7	maker-scaffold03165-snap-gene-0.20;maker-scaffold10673-augustus-gene-0.10;maker-scaffold00669-augustus-gene-0.36;maker-scaffold00030-snap-gene-2.15;maker-scaffold01241-augustus-gene-0.34;maker-scaffold17754-snap-gene-0.6;augustus_masked-scaffold17754-abinit-gene-0.0
Biological Process: FAD metabolic process (GO:0046443);	1	maker-scaffold09935-augustus-gene-0.7
Biological Process: G-protein coupled receptor signaling pathway (GO:0007186);	17	maker-scaffold00013-snap-gene-1.54;maker-scaffold00427-augustus-gene-1.21;maker-scaffold12720-snap-gene-0.8;augustus_masked-scaffold03613-abinit-gene-0.5;maker-scaffold02382-augustus-gene-0.24;maker-scaffold06363-augustus-gene-0.15;maker-scaffold11172-snap-gene-0.9;maker-scaffold00992-snap-gene-0.51;maker-scaffold06363-augustus-gene-0.16;maker-scaffold08510-augustus-gene-0.13;maker-scaffold00418-…
Biological Process: G-protein coupled receptor signaling pathway, coupled to S1P second messenger (GO:0001789);	1	maker-scaffold02271-snap-gene-0.25
Biological Process: G1/S transition of mitotic cell cycle (GO:0000082);	3	maker-scaffold07216-snap-gene-0.10;maker-scaffold05945-augustus-gene-0.10;maker-scaffold01995-augustus-gene-0.29
Biological Process: G2/M transition of mitotic cell cycle (GO:0000086);	1	augustus_masked-scaffold38441-abinit-gene-0.0
Biological Process: GDP-L-fucose salvage (GO:0042352);	1	snap_masked-scaffold06748-abinit-gene-0.9
Biological Process: GDP-mannose biosynthetic process (GO:0009298);	4	maker-scaffold11497-augustus-gene-0.7;maker-scaffold01085-snap-gene-0.51;snap_masked-scaffold14380-abinit-gene-0.3;maker-scaffold09415-snap-gene-0.16
Biological Process: GDP-mannose metabolic process (GO:0019673);	3	augustus_masked-scaffold00745-abinit-gene-0.11;augustus_masked-scaffold01176-abinit-gene-0.17;augustus_masked-scaffold22070-abinit-gene-0.0
Biological Process: GDP-mannose transport (GO:0015784);	1	maker-scaffold13663-snap-gene-0.7
Biological Process: GMP biosynthetic process (GO:0006177);	3	maker-scaffold18710-snap-gene-0.8;maker-scaffold05484-snap-gene-0.18;maker-scaffold07473-augustus-gene-0.11
Biological Process: GPI anchor biosynthetic process (GO:0006506);	19	maker-scaffold03576-augustus-gene-0.14;maker-scaffold09868-snap-gene-0.12;maker-scaffold00037-augustus-gene-0.25;augustus_masked-scaffold24624-abinit-gene-0.0;maker-scaffold01077-augustus-gene-0.31;maker-scaffold03265-augustus-gene-0.25;augustus_masked-scaffold05853-abinit-gene-0.1;maker-scaffold16412-snap-gene-0.10;maker-scaffold26347-augustus-gene-0.3;augustus_masked-scaffold01173-abinit-gene-0…
Biological Process: GPI anchor metabolic process (GO:0006505);	4	maker-scaffold01969-augustus-gene-0.20;maker-scaffold03507-snap-gene-0.26;augustus_masked-scaffold00317-abinit-gene-0.0;maker-scaffold04535-augustus-gene-0.16
Biological Process: GTP biosynthetic process (GO:0006183);	6	maker-scaffold39884-augustus-gene-0.4;maker-scaffold02716-snap-gene-0.31;maker-scaffold04181-augustus-gene-0.24;maker-scaffold07167-augustus-gene-0.11;maker-scaffold05562-augustus-gene-0.23;maker-scaffold02942-augustus-gene-0.21
Biological Process: Golgi localization (GO:0051645);	14	maker-scaffold04945-augustus-gene-0.14;snap_masked-scaffold32232-abinit-gene-0.0;maker-scaffold00621-snap-gene-0.43;augustus_masked-scaffold39269-abinit-gene-0.0;maker-scaffold04786-snap-gene-0.14;maker-scaffold01455-snap-gene-0.44;maker-scaffold15994-augustus-gene-0.4;maker-scaffold01455-snap-gene-0.43;snap_masked-scaffold01455-abinit-gene-0.30;snap_masked-scaffold30025-abinit-gene-0.1;maker-sca…
Biological Process: Golgi organization (GO:0007030);	114	snap_masked-scaffold40299-abinit-gene-0.2;maker-scaffold03012-snap-gene-0.26;maker-scaffold02768-augustus-gene-0.20;maker-scaffold04103-augustus-gene-0.17;augustus_masked-scaffold00418-abinit-gene-0.15;augustus_masked-scaffold00315-abinit-gene-1.5;castanea_mollissima_newGene_5577;maker-scaffold06679-augustus-gene-0.17;maker-scaffold03746-augustus-gene-0.13;maker-scaffold15486-augustus-gene-0.3;au…
Biological Process: Golgi to plasma membrane transport (GO:0006893);	2	maker-scaffold01884-augustus-gene-0.30;maker-scaffold03546-snap-gene-0.26
Biological Process: Golgi to vacuole transport (GO:0006896);	8	snap_masked-scaffold39349-abinit-gene-0.2;augustus_masked-scaffold32185-abinit-gene-0.1;snap_masked-scaffold28139-abinit-gene-0.5;maker-scaffold05880-snap-gene-0.11;maker-scaffold00767-snap-gene-0.32;snap_masked-scaffold32185-abinit-gene-0.4;maker-scaffold04180-snap-gene-0.10;maker-scaffold07528-augustus-gene-0.21
Biological Process: Golgi vesicle budding (GO:0048194);	2	maker-scaffold10346-snap-gene-0.10;maker-scaffold03443-augustus-gene-0.18
Biological Process: Golgi vesicle transport (GO:0048193);	96	augustus_masked-scaffold30127-abinit-gene-0.0;augustus_masked-scaffold02122-abinit-gene-0.2;maker-scaffold09035-snap-gene-0.9;maker-scaffold01585-augustus-gene-0.26;maker-scaffold00574-augustus-gene-0.32;maker-scaffold05282-snap-gene-0.24;snap_masked-scaffold11247-abinit-gene-0.3;maker-scaffold05999-snap-gene-0.16;maker-scaffold11300-augustus-gene-0.9;maker-scaffold21048-augustus-gene-0.4;augustu…
Biological Process: Group II intron splicing (GO:0000373);	7	augustus_masked-scaffold12325-abinit-gene-0.2;augustus_masked-scaffold02563-abinit-gene-0.3;maker-scaffold00032-snap-gene-1.47;augustus_masked-scaffold12325-abinit-gene-0.1;maker-scaffold00988-augustus-gene-0.33;maker-scaffold01214-snap-gene-0.41;snap_masked-scaffold02010-abinit-gene-0.12
Biological Process: Group III intron splicing (GO:0000374);	1	augustus_masked-scaffold00792-abinit-gene-0.5
Biological Process: I-kappaB phosphorylation (GO:0007252);	2	snap_masked-scaffold02216-abinit-gene-0.14;augustus_masked-scaffold03744-abinit-gene-0.9
Biological Process: IMP salvage (GO:0032264);	3	castanea_mollissima_newGene_2523;maker-scaffold04070-snap-gene-0.14;maker-scaffold04511-augustus-gene-0.18
Biological Process: Kdo2-lipid A biosynthetic process (GO:0036104);	1	maker-scaffold03619-snap-gene-0.25
Biological Process: L-alanine transport (GO:0015808);	2	maker-scaffold12633-augustus-gene-0.8;maker-scaffold06583-augustus-gene-0.10
Biological Process: L-amino acid transport (GO:0015807);	2	maker-scaffold00649-snap-gene-0.46;augustus_masked-scaffold00341-abinit-gene-1.2
Biological Process: L-arabinose metabolic process (GO:0046373);	10	maker-scaffold08882-snap-gene-0.12;maker-scaffold09977-augustus-gene-0.10;snap_masked-scaffold08674-abinit-gene-0.11;maker-scaffold08882-snap-gene-0.13;maker-scaffold08674-snap-gene-0.15;snap_masked-scaffold08674-abinit-gene-0.9;maker-scaffold08458-augustus-gene-0.8;maker-scaffold06849-snap-gene-0.12;augustus_masked-scaffold06849-abinit-gene-0.0;snap_masked-scaffold29589-abinit-gene-0.1
Biological Process: L-arginine import (GO:0043091);	10	maker-scaffold00341-augustus-gene-0.39;maker-scaffold11646-augustus-gene-0.5;augustus_masked-scaffold00341-abinit-gene-0.13;maker-scaffold00341-augustus-gene-1.13;augustus_masked-scaffold14229-abinit-gene-0.0;maker-scaffold00649-snap-gene-0.48;snap_masked-scaffold39087-abinit-gene-0.1;augustus_masked-scaffold02350-abinit-gene-0.2;maker-scaffold04651-snap-gene-0.16;maker-scaffold00341-snap-gene-0.…
Biological Process: L-ascorbic acid biosynthetic process (GO:0019853);	10	maker-scaffold00498-augustus-gene-0.37;maker-scaffold00323-snap-gene-1.18;maker-scaffold04710-snap-gene-0.17;maker-scaffold02063-augustus-gene-0.8;augustus_masked-scaffold11466-abinit-gene-0.1;snap_masked-scaffold06278-abinit-gene-0.16;maker-scaffold09415-snap-gene-0.16;maker-scaffold05373-augustus-gene-0.13;maker-scaffold04679-augustus-gene-0.18;maker-scaffold30746-snap-gene-0.3
Biological Process: L-asparagine biosynthetic process (GO:0070981);	5	maker-scaffold21407-snap-gene-0.2;maker-scaffold18884-snap-gene-0.3;maker-scaffold18230-snap-gene-0.5;maker-scaffold11941-snap-gene-0.5;maker-scaffold01666-augustus-gene-0.24
Biological Process: L-cysteine catabolic process to pyruvate (GO:0019450);	1	augustus_masked-scaffold02071-abinit-gene-0.0
Biological Process: L-glutamate biosynthetic process (GO:0097054);	2	maker-scaffold07486-augustus-gene-0.8;maker-scaffold00517-snap-gene-0.37
Biological Process: L-glutamate import (GO:0051938);	7	maker-scaffold00341-augustus-gene-0.39;maker-scaffold00649-snap-gene-0.48;maker-scaffold00341-augustus-gene-1.13;augustus_masked-scaffold00341-abinit-gene-0.13;maker-scaffold00341-snap-gene-0.40;maker-scaffold04651-snap-gene-0.16;augustus_masked-scaffold02350-abinit-gene-0.2
Biological Process: L-idonate catabolic process (GO:0046183);	1	maker-scaffold00229-augustus-gene-0.44
Biological Process: L-kynurenine metabolic process (GO:0097052);	1	augustus_masked-scaffold20826-abinit-gene-0.1
Biological Process: L-lysine catabolic process (GO:0019477);	1	maker-scaffold02885-augustus-gene-0.17
Biological Process: L-methionine biosynthetic process from L-homoserine via cystathionine (GO:0019279);	5	snap_masked-scaffold14770-abinit-gene-0.4;augustus_masked-scaffold14770-abinit-gene-0.1;snap_masked-scaffold14770-abinit-gene-0.3;snap_masked-scaffold14770-abinit-gene-0.6;maker-scaffold05006-augustus-gene-0.18
Biological Process: L-methionine biosynthetic process from S-adenosylmethionine (GO:0019284);	3	maker-scaffold08539-snap-gene-0.13;maker-scaffold01065-augustus-gene-0.42;maker-scaffold18770-snap-gene-0.8
Biological Process: L-methionine biosynthetic process from homoserine via O-acetyl-L-homoserine and cystathionine (GO:0019280);	1	maker-scaffold39619-augustus-gene-0.5
Biological Process: L-methionine salvage from methylthioadenosine (GO:0019509);	10	maker-scaffold18770-snap-gene-0.8;maker-scaffold34052-augustus-gene-0.2;maker-scaffold01065-augustus-gene-0.42;maker-scaffold06500-snap-gene-0.15;augustus_masked-scaffold25247-abinit-gene-0.1;maker-scaffold25077-augustus-gene-0.2;maker-scaffold00823-snap-gene-0.47;maker-scaffold12343-snap-gene-0.5;maker-scaffold10350-snap-gene-0.13;maker-scaffold08539-snap-gene-0.13
Biological Process: L-phenylalanine biosynthetic process (GO:0009094);	9	maker-scaffold02271-snap-gene-0.25;snap_masked-scaffold03044-abinit-gene-0.16;maker-scaffold04500-snap-gene-0.20;maker-scaffold05645-snap-gene-0.10;maker-scaffold00204-snap-gene-0.35;maker-scaffold02112-snap-gene-0.21;augustus_masked-scaffold00472-abinit-gene-0.0;maker-scaffold18464-snap-gene-0.7;maker-scaffold02112-snap-gene-0.22
Biological Process: L-phenylalanine catabolic process (GO:0006559);	12	augustus_masked-scaffold09836-abinit-gene-0.1;augustus_masked-scaffold26150-abinit-gene-0.0;augustus_masked-scaffold27728-abinit-gene-0.0;maker-scaffold30697-augustus-gene-0.2;augustus_masked-scaffold20658-abinit-gene-0.0;augustus_masked-scaffold26894-abinit-gene-0.0;maker-scaffold01092-augustus-gene-0.40;maker-scaffold09836-snap-gene-0.13;augustus_masked-scaffold09836-abinit-gene-0.0;augustus_ma…
Biological Process: L-proline biosynthetic process (GO:0055129);	2	maker-scaffold01740-snap-gene-0.26;maker-scaffold17187-snap-gene-0.10
Biological Process: L-serine biosynthetic process (GO:0006564);	7	maker-scaffold05903-augustus-gene-0.21;augustus_masked-scaffold04656-abinit-gene-0.5;maker-scaffold03908-augustus-gene-0.19;maker-scaffold00133-snap-gene-0.44;augustus_masked-scaffold14136-abinit-gene-0.0;maker-scaffold08990-snap-gene-0.9;maker-scaffold04784-augustus-gene-0.14
Biological Process: L-serine metabolic process (GO:0006563);	13	maker-scaffold19223-augustus-gene-0.4;augustus_masked-scaffold09208-abinit-gene-0.5;maker-scaffold00887-augustus-gene-0.40;maker-scaffold24264-augustus-gene-0.4;maker-scaffold11237-snap-gene-0.9;augustus_masked-scaffold11862-abinit-gene-0.1;maker-scaffold00490-snap-gene-0.41;maker-scaffold01823-augustus-gene-0.19;augustus_masked-scaffold14983-abinit-gene-0.1;augustus_masked-scaffold00216-abinit-g…
Biological Process: Lewis a epitope biosynthetic process (GO:0010493);	2	augustus_masked-scaffold03370-abinit-gene-0.6;augustus_masked-scaffold00369-abinit-gene-0.7
Biological Process: MAPK cascade (GO:0000165);	183	maker-scaffold12070-augustus-gene-0.9;maker-scaffold03503-augustus-gene-0.14;maker-scaffold10852-snap-gene-0.13;maker-scaffold27204-snap-gene-0.2;maker-scaffold10140-augustus-gene-0.11;maker-scaffold13569-augustus-gene-0.9;snap_masked-scaffold06141-abinit-gene-0.18;maker-scaffold05857-augustus-gene-0.13;maker-scaffold13519-augustus-gene-0.3;maker-scaffold08557-augustus-gene-0.13;augustus_masked-s…
Biological Process: Mo-molybdopterin cofactor biosynthetic process (GO:0006777);	13	augustus_masked-scaffold02498-abinit-gene-0.3;augustus_masked-scaffold11732-abinit-gene-0.1;maker-scaffold37132-augustus-gene-0.2;maker-scaffold10117-augustus-gene-0.7;maker-scaffold00985-snap-gene-0.44;maker-scaffold01308-snap-gene-0.35;snap_masked-scaffold02498-abinit-gene-0.12;snap_masked-scaffold01403-abinit-gene-0.11;maker-scaffold04215-augustus-gene-0.16;maker-scaffold03932-augustus-gene-0.…
Biological Process: N-acetylglucosamine metabolic process (GO:0006044);	3	augustus_masked-scaffold05163-abinit-gene-0.0;augustus_masked-scaffold06517-abinit-gene-0.0;snap_masked-scaffold04168-abinit-gene-0.18
Biological Process: N-acylethanolamine metabolic process (GO:0070291);	1	maker-scaffold01780-augustus-gene-0.16
Biological Process: N-glycan processing (GO:0006491);	4	maker-scaffold07306-snap-gene-0.16;maker-scaffold11641-snap-gene-0.8;maker-scaffold04746-snap-gene-0.20;maker-scaffold07306-snap-gene-0.17
Biological Process: N-methylnicotinate transport (GO:2001143);	1	maker-scaffold03333-augustus-gene-0.9
Biological Process: N-terminal peptidyl-methionine acetylation (GO:0017196);	1	maker-scaffold03971-augustus-gene-0.14
Biological Process: N-terminal protein amino acid acetylation (GO:0006474);	1	maker-scaffold19679-augustus-gene-0.4
Biological Process: N-terminal protein amino acid modification (GO:0031365);	2	maker-scaffold07261-snap-gene-0.9;maker-scaffold01114-augustus-gene-0.24
Biological Process: N-terminal protein myristoylation (GO:0006499);	79	maker-scaffold04561-augustus-gene-0.18;maker-scaffold15704-augustus-gene-0.2;maker-scaffold01333-augustus-gene-0.20;maker-scaffold01296-snap-gene-0.30;maker-scaffold02707-snap-gene-0.27;maker-scaffold07210-augustus-gene-0.13;augustus_masked-scaffold00824-abinit-gene-0.6;maker-scaffold05138-snap-gene-0.15;augustus_masked-scaffold00840-abinit-gene-0.2;augustus_masked-scaffold06925-abinit-gene-0.2;m…
Biological Process: NAD biosynthetic process (GO:0009435);	9	maker-scaffold10290-snap-gene-0.9;maker-scaffold14832-snap-gene-0.6;snap_masked-scaffold36870-abinit-gene-0.2;augustus_masked-scaffold03577-abinit-gene-0.6;maker-scaffold04951-snap-gene-0.17;maker-scaffold03237-augustus-gene-0.9;maker-scaffold14010-snap-gene-0.3;maker-scaffold31821-augustus-gene-0.3;maker-scaffold03295-augustus-gene-0.20
Biological Process: NAD metabolic process (GO:0019674);	5	maker-scaffold05071-snap-gene-0.23;maker-scaffold13601-snap-gene-0.5;maker-scaffold00814-snap-gene-0.37;maker-scaffold19044-augustus-gene-0.3;augustus_masked-scaffold00169-abinit-gene-1.7
Biological Process: NAD transport (GO:0043132);	3	maker-scaffold01219-augustus-gene-0.21;maker-scaffold05209-augustus-gene-0.13;maker-scaffold10708-augustus-gene-0.13
Biological Process: NAD(P)H dehydrogenase complex assembly (GO:0010275);	3	maker-scaffold09234-augustus-gene-0.7;maker-scaffold03380-augustus-gene-0.14;augustus_masked-scaffold08790-abinit-gene-0.1
Biological Process: NADH dehydrogenase complex (plastoquinone) assembly (GO:0010258);	3	maker-scaffold01422-augustus-gene-0.23;maker-scaffold00506-augustus-gene-0.27;maker-scaffold00471-augustus-gene-0.21
Biological Process: NADP biosynthetic process (GO:0006741);	5	augustus_masked-scaffold00169-abinit-gene-1.7;maker-scaffold19044-augustus-gene-0.3;maker-scaffold00814-snap-gene-0.37;maker-scaffold13601-snap-gene-0.5;maker-scaffold05071-snap-gene-0.23
Biological Process: Notch signaling pathway (GO:0007219);	4	snap_masked-scaffold00133-abinit-gene-0.18;maker-scaffold03009-augustus-gene-0.12;augustus_masked-scaffold00651-abinit-gene-0.0;maker-scaffold00199-augustus-gene-1.19
Biological Process: PSII associated light-harvesting complex II catabolic process (GO:0010304);	23	castanea_mollissima_newGene_4779;maker-scaffold18901-snap-gene-0.4;snap_masked-scaffold20280-abinit-gene-0.2;maker-scaffold06458-snap-gene-0.7;maker-scaffold00335-augustus-gene-0.47;maker-scaffold02554-augustus-gene-0.28;maker-scaffold10673-augustus-gene-0.11;maker-scaffold06639-augustus-gene-0.17;maker-scaffold01795-augustus-gene-0.30;maker-scaffold03056-snap-gene-0.15;augustus_masked-scaffold03…
Biological Process: RNA (guanine-N7)-methylation (GO:0036265);	6	maker-scaffold06391-snap-gene-0.17;maker-scaffold04172-snap-gene-0.17;maker-scaffold04535-snap-gene-0.21;maker-scaffold00839-augustus-gene-0.52;augustus_masked-scaffold11986-abinit-gene-0.4;maker-scaffold01556-snap-gene-0.21
Biological Process: RNA 3'-end processing (GO:0031123);	4	maker-scaffold01211-augustus-gene-0.28;maker-scaffold01980-snap-gene-0.36;maker-scaffold01075-augustus-gene-0.44;augustus_masked-scaffold02407-abinit-gene-0.14
Biological Process: RNA biosynthetic process (GO:0032774);	18	maker-scaffold09601-augustus-gene-0.10;maker-scaffold04454-snap-gene-0.12;snap_masked-scaffold11090-abinit-gene-0.4;maker-scaffold00392-augustus-gene-0.41;maker-scaffold04010-augustus-gene-0.16;snap_masked-scaffold01602-abinit-gene-0.13;maker-scaffold04010-snap-gene-0.19;augustus_masked-scaffold00221-abinit-gene-1.2;maker-scaffold10673-augustus-gene-0.10;maker-scaffold06748-augustus-gene-0.12;mak…
Biological Process: RNA catabolic process (GO:0006401);	2	maker-scaffold03360-augustus-gene-0.13;snap_masked-scaffold09880-abinit-gene-0.3
Biological Process: RNA interference (GO:0016246);	23	maker-scaffold04678-snap-gene-0.15;augustus_masked-scaffold01168-abinit-gene-0.0;augustus_masked-scaffold01617-abinit-gene-0.10;maker-scaffold06891-augustus-gene-0.11;maker-scaffold08672-snap-gene-0.11;maker-scaffold00386-augustus-gene-1.13;maker-scaffold01168-snap-gene-0.60;castanea_mollissima_newGene_5509;maker-scaffold03224-snap-gene-0.17;castanea_mollissima_newGene_5664;maker-scaffold00002-sn…
Biological Process: RNA metabolic process (GO:0016070);	64	maker-scaffold05216-augustus-gene-0.13;maker-scaffold00514-augustus-gene-0.31;snap_masked-scaffold01976-abinit-gene-0.30;maker-scaffold12755-snap-gene-0.5;maker-scaffold10693-snap-gene-0.16;maker-scaffold15072-augustus-gene-0.5;maker-scaffold02504-augustus-gene-0.24;maker-scaffold21800-snap-gene-0.3;maker-scaffold05487-snap-gene-0.21;maker-scaffold09889-snap-gene-0.10;maker-scaffold09721-augustus…
Biological Process: RNA methylation (GO:0001510);	73	maker-scaffold06012-augustus-gene-0.14;maker-scaffold30763-snap-gene-0.3;maker-scaffold02739-augustus-gene-0.18;maker-scaffold00798-augustus-gene-0.49;augustus_masked-scaffold03605-abinit-gene-0.0;snap_masked-scaffold04160-abinit-gene-0.6;maker-scaffold01787-snap-gene-0.22;maker-scaffold03731-augustus-gene-0.13;maker-scaffold00213-snap-gene-1.30;maker-scaffold13692-augustus-gene-0.5;maker-scaffol…
Biological Process: RNA modification (GO:0009451);	19	maker-scaffold01862-augustus-gene-0.28;maker-scaffold01043-augustus-gene-0.26;maker-scaffold15849-snap-gene-0.8;snap_masked-scaffold08324-abinit-gene-0.5;maker-scaffold00007-snap-gene-0.92;maker-scaffold04729-snap-gene-0.17;maker-scaffold06176-snap-gene-0.19;maker-scaffold05900-snap-gene-0.8;augustus_masked-scaffold03548-abinit-gene-0.1;augustus_masked-scaffold00598-abinit-gene-0.10;maker-scaffol…
Biological Process: RNA phosphodiester bond hydrolysis (GO:0090501);	14	snap_masked-scaffold05020-abinit-gene-0.6;maker-scaffold03360-snap-gene-0.15;maker-scaffold04829-augustus-gene-0.13;maker-scaffold00501-snap-gene-0.45;maker-scaffold09994-augustus-gene-0.3;augustus_masked-scaffold30944-abinit-gene-0.0;maker-scaffold03241-augustus-gene-0.18;maker-scaffold02504-snap-gene-0.26;augustus_masked-scaffold05697-abinit-gene-0.1;maker-scaffold02849-snap-gene-0.25;maker-sca…
Biological Process: RNA phosphodiester bond hydrolysis, endonucleolytic (GO:0090502);	61	maker-scaffold16089-augustus-gene-0.4;maker-scaffold08761-snap-gene-0.14;maker-scaffold00501-augustus-gene-0.38;maker-scaffold02915-augustus-gene-0.26;castanea_mollissima_newGene_5431;maker-scaffold06026-snap-gene-0.14;augustus_masked-scaffold02118-abinit-gene-0.12;augustus_masked-scaffold13059-abinit-gene-0.2;snap_masked-scaffold00001-abinit-gene-3.37;snap_masked-scaffold03349-abinit-gene-0.22;c…
Biological Process: RNA phosphodiester bond hydrolysis, exonucleolytic (GO:0090503);	16	castanea_mollissima_newGene_763;maker-scaffold04135-augustus-gene-0.9;snap_masked-scaffold01158-abinit-gene-0.14;maker-scaffold01023-augustus-gene-0.27;maker-scaffold01158-augustus-gene-0.20;maker-scaffold12741-snap-gene-0.10;maker-scaffold01282-augustus-gene-0.46;snap_masked-scaffold01187-abinit-gene-0.13;augustus_masked-scaffold15544-abinit-gene-0.1;maker-scaffold10433-snap-gene-0.9;maker-scaff…
Biological Process: RNA polyadenylation (GO:0043631);	7	snap_masked-scaffold00271-abinit-gene-0.17;snap_masked-scaffold00271-abinit-gene-0.29;augustus_masked-scaffold02778-abinit-gene-0.6;maker-scaffold01712-snap-gene-0.23;snap_masked-scaffold06885-abinit-gene-0.9;maker-scaffold20169-snap-gene-0.10;maker-scaffold02525-snap-gene-0.18
Biological Process: RNA polymerase I transcriptional preinitiation complex assembly at the promoter for the nuclear large rRNA transcript (GO:0001189);	1	augustus_masked-scaffold01654-abinit-gene-0.3
Biological Process: RNA polymerase II transcriptional preinitiation complex assembly (GO:0051123);	1	augustus_masked-scaffold41229-abinit-gene-0.0
Biological Process: RNA processing (GO:0006396);	124	maker-scaffold00604-augustus-gene-0.41;snap_masked-scaffold25781-abinit-gene-0.1;maker-scaffold06310-snap-gene-0.12;maker-scaffold23120-augustus-gene-0.2;snap_masked-scaffold01075-abinit-gene-0.41;maker-scaffold12299-augustus-gene-0.7;castanea_mollissima_newGene_4470;maker-scaffold22256-snap-gene-0.4;maker-scaffold10206-snap-gene-0.7;maker-scaffold05300-augustus-gene-0.18;maker-scaffold00098-snap…
Biological Process: RNA splicing (GO:0008380);	54	augustus_masked-scaffold32815-abinit-gene-0.0;snap_masked-scaffold00006-abinit-gene-1.36;maker-scaffold04490-snap-gene-0.16;augustus_masked-scaffold08033-abinit-gene-0.2;maker-scaffold05929-augustus-gene-0.13;augustus_masked-scaffold13951-abinit-gene-0.0;augustus_masked-scaffold37502-abinit-gene-0.1;maker-scaffold33138-snap-gene-0.5;snap_masked-scaffold00105-abinit-gene-0.19;augustus_masked-scaff…
Biological Process: RNA splicing, via endonucleolytic cleavage and ligation (GO:0000394);	92	augustus_masked-scaffold22788-abinit-gene-0.1;maker-scaffold07010-augustus-gene-0.15;augustus_masked-scaffold00022-abinit-gene-1.0;augustus_masked-scaffold06720-abinit-gene-0.2;maker-scaffold07457-augustus-gene-0.9;maker-scaffold06590-augustus-gene-0.15;maker-scaffold02551-snap-gene-0.32;maker-scaffold00763-augustus-gene-0.26;maker-scaffold02941-snap-gene-0.19;maker-scaffold08539-snap-gene-0.13;m…
Biological Process: RNA splicing, via transesterification reactions (GO:0000375);	1	maker-scaffold08347-augustus-gene-0.10
Biological Process: RNA surveillance (GO:0071025);	1	maker-scaffold03014-snap-gene-0.24
Biological Process: RNA-dependent DNA replication (GO:0006278);	26	maker-scaffold09371-snap-gene-0.14;maker-scaffold04069-augustus-gene-0.11;snap_masked-scaffold01111-abinit-gene-0.24;maker-scaffold01239-snap-gene-0.35;augustus_masked-scaffold00478-abinit-gene-0.16;maker-scaffold06944-snap-gene-0.10;maker-scaffold27465-augustus-gene-0.4;maker-scaffold02381-snap-gene-0.25;maker-scaffold09917-snap-gene-0.12;maker-scaffold08943-snap-gene-0.15;castanea_mollissima_ne…
Biological Process: RNA-directed DNA methylation (GO:0080188);	4	maker-scaffold03372-snap-gene-0.29;maker-scaffold16642-snap-gene-0.4;maker-scaffold03372-augustus-gene-0.28;augustus_masked-scaffold01697-abinit-gene-0.4
Biological Process: Rab protein signal transduction (GO:0032482);	4	maker-scaffold04785-snap-gene-0.26;maker-scaffold00897-augustus-gene-0.32;maker-scaffold02230-augustus-gene-0.21;maker-scaffold02769-snap-gene-0.23
Biological Process: S-adenosyl-L-methionine transmembrane transport (GO:1901962);	1	snap_masked-scaffold00027-abinit-gene-0.26
Biological Process: S-adenosylmethioninamine biosynthetic process (GO:0006557);	4	augustus_masked-scaffold18350-abinit-gene-0.1;maker-scaffold09269-augustus-gene-0.14;maker-scaffold04797-snap-gene-0.18;augustus_masked-scaffold01426-abinit-gene-0.10
Biological Process: S-adenosylmethionine biosynthetic process (GO:0006556);	4	augustus_masked-scaffold23357-abinit-gene-0.0;augustus_masked-scaffold21504-abinit-gene-0.0;augustus_masked-scaffold01387-abinit-gene-0.13;maker-scaffold04215-snap-gene-0.18
Biological Process: S-adenosylmethionine cycle (GO:0033353);	1	snap_masked-scaffold40299-abinit-gene-0.2
Biological Process: S-adenosylmethionine metabolic process (GO:0046500);	3	maker-scaffold02543-snap-gene-0.35;snap_masked-scaffold02543-abinit-gene-0.17;augustus_masked-scaffold02543-abinit-gene-0.6
Biological Process: S-methylmethionine cycle (GO:0033528);	1	maker-scaffold11744-augustus-gene-0.2
Biological Process: SCF complex disassembly in response to cadmium stress (GO:1990171);	1	maker-scaffold35408-snap-gene-0.5
Biological Process: SCF-dependent proteasomal ubiquitin-dependent protein catabolic process (GO:0031146);	7	augustus_masked-scaffold38441-abinit-gene-0.0;augustus_masked-scaffold00009-abinit-gene-2.0;maker-scaffold00305-snap-gene-0.42;augustus_masked-scaffold19728-abinit-gene-0.0;maker-scaffold04233-augustus-gene-0.17;maker-scaffold01793-augustus-gene-0.18;augustus_masked-scaffold07998-abinit-gene-0.0
Biological Process: SOS response (GO:0009432);	8	castanea_mollissima_newGene_5231;snap_masked-scaffold02673-abinit-gene-0.10;castanea_mollissima_newGene_6115;augustus_masked-scaffold04122-abinit-gene-0.5;maker-scaffold21286-snap-gene-0.4;maker-scaffold02959-snap-gene-0.19;maker-scaffold16376-snap-gene-0.9;maker-scaffold23478-snap-gene-0.2
Biological Process: SRP-dependent cotranslational protein targeting to membrane (GO:0006614);	23	snap_masked-scaffold38813-abinit-gene-0.1;maker-scaffold03998-snap-gene-0.16;snap_masked-scaffold20303-abinit-gene-0.3;maker-scaffold36080-augustus-gene-0.2;maker-scaffold30172-snap-gene-0.4;maker-scaffold03578-snap-gene-0.19;maker-scaffold01821-augustus-gene-0.22;snap_masked-scaffold40655-abinit-gene-0.1;maker-scaffold02489-augustus-gene-0.25;snap_masked-scaffold15788-abinit-gene-0.1;maker-scaff…
Biological Process: TOR signaling (GO:0031929);	1	maker-scaffold02890-augustus-gene-0.17
Biological Process: U4 snRNA 3'-end processing (GO:0034475);	1	maker-scaffold25485-augustus-gene-0.7
Biological Process: U5 snRNA 3'-end processing (GO:0034476);	1	maker-scaffold25485-augustus-gene-0.7
Biological Process: U6 snRNA 3'-end processing (GO:0034477);	1	maker-scaffold09780-augustus-gene-0.8
Biological Process: UDP-D-galactose metabolic process (GO:0052573);	1	maker-scaffold01993-augustus-gene-0.21
Biological Process: UDP-L-arabinose biosynthetic process (GO:0033358);	1	maker-scaffold00464-snap-gene-1.17
Biological Process: UDP-L-arabinose metabolic process (GO:0033356);	3	maker-scaffold01993-augustus-gene-0.21;maker-scaffold01051-augustus-gene-0.40;augustus_masked-scaffold00281-abinit-gene-0.2
Biological Process: UDP-N-acetylgalactosamine biosynthetic process (GO:0019277);	1	snap_masked-scaffold01528-abinit-gene-0.25
Biological Process: UDP-N-acetylglucosamine biosynthetic process (GO:0006048);	3	augustus_masked-scaffold06517-abinit-gene-0.0;augustus_masked-scaffold05163-abinit-gene-0.0;snap_masked-scaffold04168-abinit-gene-0.18
Biological Process: UDP-galactose transmembrane transport (GO:0072334);	1	maker-scaffold01049-augustus-gene-0.35
Biological Process: UDP-glucose metabolic process (GO:0006011);	4	maker-scaffold01993-augustus-gene-0.21;maker-scaffold02779-snap-gene-0.25;augustus_masked-scaffold40884-abinit-gene-0.1;castanea_mollissima_newGene_302
Biological Process: UDP-glucose transport (GO:0015786);	3	maker-scaffold32033-snap-gene-0.9;maker-scaffold05742-augustus-gene-0.8;maker-scaffold01049-augustus-gene-0.35
Biological Process: UDP-glucosylation (GO:0097359);	3	maker-scaffold02097-snap-gene-0.31;maker-scaffold19986-snap-gene-0.3;maker-scaffold13018-snap-gene-0.5
Biological Process: UDP-glucuronate biosynthetic process (GO:0006065);	3	augustus_masked-scaffold00811-abinit-gene-0.19;augustus_masked-scaffold26458-abinit-gene-0.0;augustus_masked-scaffold00143-abinit-gene-0.6
Biological Process: UDP-glucuronate metabolic process (GO:0046398);	1	maker-scaffold01993-augustus-gene-0.21
Biological Process: UDP-rhamnose biosynthetic process (GO:0010253);	2	augustus_masked-scaffold09294-abinit-gene-0.0;maker-scaffold12613-augustus-gene-0.9
Biological Process: UMP biosynthetic process (GO:0006222);	3	maker-scaffold02900-snap-gene-0.27;maker-scaffold00222-augustus-gene-0.56;maker-scaffold02108-augustus-gene-0.16
Biological Process: UMP salvage (GO:0044206);	6	maker-scaffold03853-snap-gene-0.26;maker-scaffold04397-snap-gene-0.22;maker-scaffold02108-augustus-gene-0.17;maker-scaffold01616-snap-gene-0.25;maker-scaffold02882-augustus-gene-0.17;maker-scaffold01175-snap-gene-0.34
Biological Process: UTP biosynthetic process (GO:0006228);	6	maker-scaffold02716-snap-gene-0.31;maker-scaffold39884-augustus-gene-0.4;maker-scaffold04181-augustus-gene-0.24;maker-scaffold07167-augustus-gene-0.11;maker-scaffold05562-augustus-gene-0.23;maker-scaffold02942-augustus-gene-0.21
Biological Process: UV protection (GO:0009650);	2	augustus_masked-scaffold01237-abinit-gene-0.2;maker-scaffold01600-augustus-gene-0.31
Biological Process: abaxial cell fate specification (GO:0010158);	3	maker-scaffold00173-augustus-gene-1.22;maker-scaffold01657-snap-gene-0.23;maker-scaffold02377-snap-gene-0.21
Biological Process: abscisic acid biosynthetic process (GO:0009688);	17	augustus_masked-scaffold02498-abinit-gene-0.2;snap_masked-scaffold02498-abinit-gene-0.19;augustus_masked-scaffold03304-abinit-gene-0.10;snap_masked-scaffold07314-abinit-gene-0.12;augustus_masked-scaffold00052-abinit-gene-1.2;snap_masked-scaffold02498-abinit-gene-0.12;augustus_masked-scaffold00596-abinit-gene-0.25;snap_masked-scaffold02354-abinit-gene-0.28;maker-scaffold10117-augustus-gene-0.7;cas…
Biological Process: abscisic acid catabolic process (GO:0046345);	2	maker-scaffold01561-snap-gene-0.31;maker-scaffold04077-snap-gene-0.6
Biological Process: abscisic acid metabolic process (GO:0009687);	1	augustus_masked-scaffold02423-abinit-gene-0.8
Biological Process: abscisic acid transport (GO:0080168);	9	maker-scaffold06246-augustus-gene-0.10;maker-scaffold03503-augustus-gene-0.14;maker-scaffold00080-augustus-gene-1.35;maker-scaffold02404-augustus-gene-0.25;maker-scaffold19197-snap-gene-0.3;maker-scaffold01135-snap-gene-0.35;maker-scaffold18795-snap-gene-0.3;maker-scaffold05837-augustus-gene-0.14;maker-scaffold33972-snap-gene-0.3
Biological Process: abscisic acid-activated signaling pathway (GO:0009738);	108	snap_masked-scaffold00462-abinit-gene-0.16;maker-scaffold05593-augustus-gene-0.16;snap_masked-scaffold10636-abinit-gene-0.2;maker-scaffold10117-augustus-gene-0.7;augustus_masked-scaffold02665-abinit-gene-0.2;maker-scaffold05007-snap-gene-0.22;maker-scaffold01958-augustus-gene-0.22;maker-scaffold33972-snap-gene-0.3;maker-scaffold05837-augustus-gene-0.14;maker-scaffold11436-snap-gene-0.15;snap_mask…
Biological Process: abscission (GO:0009838);	1	maker-scaffold03527-augustus-gene-0.20
Biological Process: acetate metabolic process (GO:0006083);	1	maker-scaffold08238-snap-gene-0.15
Biological Process: acetyl-CoA biosynthetic process (GO:0006085);	5	snap_masked-scaffold21943-abinit-gene-0.1;maker-scaffold05749-snap-gene-0.12;maker-scaffold06307-augustus-gene-0.5;maker-scaffold02455-augustus-gene-0.26;augustus_masked-scaffold02763-abinit-gene-0.0
Biological Process: acetyl-CoA biosynthetic process from acetate (GO:0019427);	1	maker-scaffold12627-augustus-gene-0.4
Biological Process: acetyl-CoA biosynthetic process from pyruvate (GO:0006086);	4	maker-scaffold00030-snap-gene-2.13;augustus_masked-scaffold27250-abinit-gene-0.0;maker-scaffold06945-snap-gene-0.6;maker-scaffold07762-snap-gene-0.9
Biological Process: acetyl-CoA metabolic process (GO:0006084);	40	maker-scaffold11410-augustus-gene-0.5;maker-scaffold04885-snap-gene-0.17;maker-scaffold05879-augustus-gene-0.7;maker-scaffold02778-augustus-gene-0.18;augustus_masked-scaffold00890-abinit-gene-0.10;maker-scaffold23450-snap-gene-0.3;maker-scaffold00835-snap-gene-0.42;maker-scaffold19181-augustus-gene-0.4;maker-scaffold01118-snap-gene-0.45;maker-scaffold07457-augustus-gene-0.9;maker-scaffold03843-au…
Biological Process: acquisition of desiccation tolerance in seed (GO:0048700);	1	maker-scaffold00352-snap-gene-0.41
Biological Process: acropetal auxin transport (GO:0010541);	4	augustus_masked-scaffold05541-abinit-gene-0.1;maker-scaffold32889-augustus-gene-0.4;maker-scaffold10671-augustus-gene-0.5;maker-scaffold02164-augustus-gene-0.12
Biological Process: actin cytoskeleton organization (GO:0030036);	10	snap_masked-scaffold01305-abinit-gene-0.9;augustus_masked-scaffold01748-abinit-gene-0.5;castanea_mollissima_newGene_3841;maker-scaffold06161-augustus-gene-0.15;castanea_mollissima_newGene_1878;maker-scaffold04359-augustus-gene-0.11;maker-scaffold18478-snap-gene-0.5;augustus_masked-scaffold01349-abinit-gene-0.6;maker-scaffold24567-augustus-gene-0.1;maker-scaffold04609-snap-gene-0.29
Biological Process: actin filament bundle assembly (GO:0051017);	5	augustus_masked-scaffold06244-abinit-gene-0.1;maker-scaffold07484-snap-gene-0.11;snap_masked-scaffold13177-abinit-gene-0.5;maker-scaffold02330-augustus-gene-0.13;maker-scaffold19269-snap-gene-0.7
Biological Process: actin filament depolymerization (GO:0030042);	11	maker-scaffold13059-snap-gene-0.14;maker-scaffold00331-snap-gene-0.24;maker-scaffold05758-augustus-gene-0.14;maker-scaffold13493-snap-gene-0.11;augustus_masked-scaffold01678-abinit-gene-0.8;maker-scaffold00220-augustus-gene-1.25;snap_masked-scaffold05686-abinit-gene-0.11;maker-scaffold01678-augustus-gene-0.30;augustus_masked-scaffold02709-abinit-gene-0.2;maker-scaffold02192-augustus-gene-0.28;aug…
Biological Process: actin filament organization (GO:0007015);	15	castanea_mollissima_newGene_387;augustus_masked-scaffold09102-abinit-gene-0.4;maker-scaffold00493-snap-gene-0.32;augustus_masked-scaffold00060-abinit-gene-1.17;maker-scaffold00255-snap-gene-0.44;maker-scaffold00660-snap-gene-0.23;maker-scaffold00039-augustus-gene-0.33;castanea_mollissima_newGene_1514;augustus_masked-scaffold17377-abinit-gene-0.0;maker-scaffold01403-snap-gene-0.34;castanea_molliss…
Biological Process: actin filament polymerization (GO:0030041);	1	maker-scaffold04526-augustus-gene-0.19
Biological Process: actin filament-based movement (GO:0030048);	27	maker-scaffold04786-snap-gene-0.14;snap_masked-scaffold32232-abinit-gene-0.0;maker-scaffold08396-augustus-gene-0.9;maker-scaffold01455-snap-gene-0.44;augustus_masked-scaffold01349-abinit-gene-0.6;augustus_masked-scaffold00327-abinit-gene-0.8;maker-scaffold01455-snap-gene-0.43;maker-scaffold15994-augustus-gene-0.4;maker-scaffold06161-augustus-gene-0.15;maker-scaffold11706-augustus-gene-0.4;snap_ma…
Biological Process: actin filament-based process (GO:0030029);	3	maker-scaffold03504-augustus-gene-0.28;maker-scaffold13824-snap-gene-0.10;augustus_masked-scaffold05994-abinit-gene-0.0
Biological Process: actin nucleation (GO:0045010);	75	maker-scaffold04977-snap-gene-0.16;maker-scaffold16429-snap-gene-0.6;maker-scaffold04238-snap-gene-0.18;maker-scaffold00057-snap-gene-0.53;maker-scaffold06891-augustus-gene-0.11;maker-scaffold00009-snap-gene-0.38;snap_masked-scaffold04903-abinit-gene-0.6;maker-scaffold00456-snap-gene-0.35;maker-scaffold09852-snap-gene-0.10;augustus_masked-scaffold28508-abinit-gene-0.0;maker-scaffold00104-snap-gen…
Biological Process: activation of MAPK activity (GO:0000187);	6	augustus_masked-scaffold03265-abinit-gene-0.8;maker-scaffold24537-snap-gene-0.3;maker-scaffold17316-snap-gene-0.6;maker-scaffold00092-snap-gene-1.45;maker-scaffold04784-augustus-gene-0.13;maker-scaffold01668-augustus-gene-0.29
Biological Process: activation of MAPK activity involved in osmosensory signaling pathway (GO:0000169);	1	maker-scaffold00123-snap-gene-1.38
Biological Process: activation of MAPKK activity (GO:0000186);	105	maker-scaffold06300-augustus-gene-0.20;augustus_masked-scaffold06761-abinit-gene-0.2;maker-scaffold19945-augustus-gene-0.3;maker-scaffold01328-augustus-gene-0.22;augustus_masked-scaffold01234-abinit-gene-0.11;maker-scaffold15930-augustus-gene-0.3;augustus_masked-scaffold09157-abinit-gene-0.0;augustus_masked-scaffold00307-abinit-gene-0.11;maker-scaffold00523-snap-gene-0.33;maker-scaffold20926-augu…
Biological Process: activation of innate immune response (GO:0002218);	1	maker-scaffold00757-augustus-gene-0.61
Biological Process: acyl-CoA metabolic process (GO:0006637);	1	maker-scaffold06856-augustus-gene-0.16
Biological Process: adaxial/abaxial axis specification (GO:0009943);	1	snap_masked-scaffold06816-abinit-gene-0.3
Biological Process: adaxial/abaxial pattern specification (GO:0009955);	1	snap_masked-scaffold08889-abinit-gene-0.2
Biological Process: adenine biosynthetic process (GO:0046084);	1	maker-scaffold39619-augustus-gene-0.5
Biological Process: adenine nucleotide transport (GO:0051503);	1	maker-scaffold00043-augustus-gene-0.47
Biological Process: adenine salvage (GO:0006168);	3	maker-scaffold05196-snap-gene-0.7;maker-scaffold01987-snap-gene-0.31;maker-scaffold00619-augustus-gene-0.20
Biological Process: adenine transport (GO:0015853);	3	augustus_masked-scaffold00043-abinit-gene-1.4;augustus_masked-scaffold01033-abinit-gene-0.6;augustus_masked-scaffold03112-abinit-gene-0.2
Biological Process: adenosine metabolic process (GO:0046085);	1	maker-scaffold09208-snap-gene-0.14
Biological Process: aerenchyma formation (GO:0010618);	2	maker-scaffold00071-augustus-gene-1.30;maker-scaffold01802-augustus-gene-0.20
Biological Process: aerobic electron transport chain (GO:0019646);	4	maker-scaffold39418-snap-gene-0.0;maker-scaffold01554-snap-gene-0.86;augustus_masked-scaffold04092-abinit-gene-0.0;maker-scaffold01554-snap-gene-0.85
Biological Process: aerobic respiration (GO:0009060);	28	augustus_masked-scaffold12729-abinit-gene-0.4;augustus_masked-scaffold02493-abinit-gene-0.14;maker-scaffold06945-snap-gene-0.6;maker-scaffold00934-augustus-gene-0.32;maker-scaffold31821-augustus-gene-0.3;maker-scaffold14010-snap-gene-0.3;augustus_masked-scaffold01554-abinit-gene-0.31;maker-scaffold02367-augustus-gene-0.17;augustus_masked-scaffold02037-abinit-gene-0.3;maker-scaffold05130-augustus-…
Biological Process: agglutination involved in conjugation (GO:0000771);	2	augustus_masked-scaffold19442-abinit-gene-0.0;maker-scaffold20091-augustus-gene-0.4
Biological Process: aging (GO:0007568);	4	maker-scaffold01245-augustus-gene-0.38;augustus_masked-scaffold01097-abinit-gene-0.8;maker-scaffold09635-snap-gene-0.16;maker-scaffold11961-snap-gene-0.11
Biological Process: alanyl-tRNA aminoacylation (GO:0006419);	2	maker-scaffold01510-augustus-gene-0.33;maker-scaffold08650-snap-gene-0.13
Biological Process: alcohol biosynthetic process (GO:0046165);	5	maker-scaffold08054-augustus-gene-0.8;maker-scaffold02570-snap-gene-0.21;augustus_masked-scaffold00263-abinit-gene-1.5;castanea_mollissima_newGene_5530;augustus_masked-scaffold10967-abinit-gene-0.2
Biological Process: alcohol metabolic process (GO:0006066);	10	snap_masked-scaffold22955-abinit-gene-0.2;maker-scaffold08751-snap-gene-0.6;maker-scaffold01176-snap-gene-0.39;maker-scaffold01176-snap-gene-0.40;maker-scaffold00730-augustus-gene-0.36;maker-scaffold25258-snap-gene-0.3;maker-scaffold04522-snap-gene-0.24;augustus_masked-scaffold03103-abinit-gene-0.3;maker-scaffold09347-snap-gene-0.7;augustus_masked-scaffold01176-abinit-gene-0.7
Biological Process: alkane biosynthetic process (GO:0043447);	1	maker-scaffold12535-augustus-gene-0.7
Biological Process: allantoin biosynthetic process (GO:0019428);	2	maker-scaffold05990-snap-gene-0.12;snap_masked-scaffold35185-abinit-gene-0.1
Biological Process: allantoin catabolic process (GO:0000256);	3	maker-scaffold03684-augustus-gene-0.17;maker-scaffold11012-augustus-gene-0.4;maker-scaffold04302-snap-gene-0.18
Biological Process: alpha-amino acid biosynthetic process (GO:1901607);	5	augustus_masked-scaffold00263-abinit-gene-1.5;maker-scaffold09814-snap-gene-0.13;maker-scaffold02570-snap-gene-0.21;maker-scaffold06562-snap-gene-0.22;maker-scaffold01427-snap-gene-0.31
Biological Process: alpha-amino acid metabolic process (GO:1901605);	3	maker-scaffold28434-snap-gene-0.6;augustus_masked-scaffold06660-abinit-gene-0.0;maker-scaffold12904-augustus-gene-0.3
Biological Process: alpha-ketoglutarate transport (GO:0015742);	1	maker-scaffold06454-augustus-gene-0.18
Biological Process: alternative respiration (GO:0010230);	2	maker-scaffold13618-snap-gene-0.4;snap_masked-scaffold40411-abinit-gene-0.1
Biological Process: amide transport (GO:0042886);	1	maker-scaffold28091-augustus-gene-0.3
Biological Process: amine metabolic process (GO:0009308);	25	maker-scaffold07390-snap-gene-0.6;snap_masked-scaffold04908-abinit-gene-0.10;maker-scaffold00102-snap-gene-0.15;augustus_masked-scaffold16333-abinit-gene-0.0;maker-scaffold07766-augustus-gene-0.10;maker-scaffold12500-augustus-gene-0.8;maker-scaffold08582-snap-gene-0.8;maker-scaffold19712-snap-gene-0.4;augustus_masked-scaffold10285-abinit-gene-0.2;maker-scaffold00894-augustus-gene-0.32;augustus_ma…
Biological Process: amine transport (GO:0015837);	2	maker-scaffold01818-augustus-gene-0.23;maker-scaffold01818-snap-gene-0.28
Biological Process: amino acid import (GO:0043090);	60	maker-scaffold10045-snap-gene-0.13;snap_masked-scaffold07867-abinit-gene-0.7;maker-scaffold12173-snap-gene-0.11;maker-scaffold11641-snap-gene-0.8;snap_masked-scaffold35949-abinit-gene-0.1;augustus_masked-scaffold00478-abinit-gene-0.15;castanea_mollissima_newGene_5198;maker-scaffold00324-augustus-gene-0.40;augustus_masked-scaffold35588-abinit-gene-0.0;maker-scaffold00707-snap-gene-0.44;maker-scaff…
Biological Process: amino acid transmembrane transport (GO:0003333);	33	maker-scaffold00515-augustus-gene-0.22;augustus_masked-scaffold06478-abinit-gene-0.7;augustus_masked-scaffold00406-abinit-gene-0.3;maker-scaffold15370-augustus-gene-0.4;maker-scaffold00403-augustus-gene-0.23;snap_masked-scaffold03561-abinit-gene-0.8;augustus_masked-scaffold00776-abinit-gene-0.9;maker-scaffold00649-snap-gene-0.46;maker-scaffold02839-snap-gene-0.25;augustus_masked-scaffold04651-abi…
Biological Process: amino acid transport (GO:0006865);	39	augustus_masked-scaffold05661-abinit-gene-0.3;maker-scaffold03857-augustus-gene-0.22;maker-scaffold01013-augustus-gene-0.30;maker-scaffold07675-augustus-gene-0.12;maker-scaffold04039-augustus-gene-0.14;maker-scaffold00773-snap-gene-0.36;maker-scaffold01398-snap-gene-0.37;augustus_masked-scaffold00332-abinit-gene-0.15;maker-scaffold04148-augustus-gene-0.17;snap_masked-scaffold00108-abinit-gene-1.2…
Biological Process: ammonia assimilation cycle (GO:0019676);	4	maker-scaffold00517-snap-gene-0.37;augustus_masked-scaffold01097-abinit-gene-0.8;maker-scaffold06454-augustus-gene-0.18;maker-scaffold02528-snap-gene-0.33
Biological Process: ammonium transmembrane transport (GO:0072488);	21	snap_masked-scaffold18381-abinit-gene-0.4;maker-scaffold18381-snap-gene-0.8;augustus_masked-scaffold03065-abinit-gene-0.1;maker-scaffold06579-augustus-gene-0.13;maker-scaffold39312-snap-gene-0.2;maker-scaffold12826-augustus-gene-0.9;augustus_masked-scaffold16734-abinit-gene-0.0;snap_masked-scaffold06579-abinit-gene-0.7;maker-scaffold00063-snap-gene-1.47;augustus_masked-scaffold16734-abinit-gene-0…
Biological Process: ammonium transport (GO:0015696);	42	castanea_mollissima_newGene_3086;maker-scaffold09164-augustus-gene-0.13;maker-scaffold00685-snap-gene-0.43;maker-scaffold20298-snap-gene-0.5;maker-scaffold40170-snap-gene-0.3;maker-scaffold25939-snap-gene-0.4;maker-scaffold00669-augustus-gene-0.36;maker-scaffold00341-augustus-gene-0.39;maker-scaffold04651-snap-gene-0.16;augustus_masked-scaffold00341-abinit-gene-0.13;maker-scaffold12173-snap-gene-…
Biological Process: amylopectin biosynthetic process (GO:0010021);	5	maker-scaffold00137-snap-gene-1.31;augustus_masked-scaffold04510-abinit-gene-0.5;maker-scaffold02616-augustus-gene-0.23;snap_masked-scaffold09318-abinit-gene-0.11;augustus_masked-scaffold02198-abinit-gene-0.9
Biological Process: amyloplast organization (GO:0009660);	4	maker-scaffold11845-augustus-gene-0.7;maker-scaffold09537-augustus-gene-0.7;maker-scaffold01464-snap-gene-0.37;snap_masked-scaffold01464-abinit-gene-0.15
Biological Process: anaphase-promoting complex-dependent proteasomal ubiquitin-dependent protein catabolic process (GO:0031145);	1	maker-scaffold16156-augustus-gene-0.6
Biological Process: anatomical structure development (GO:0048856);	51	maker-scaffold06749-snap-gene-0.19;augustus_masked-scaffold17212-abinit-gene-0.1;maker-scaffold00410-snap-gene-0.58;snap_masked-scaffold03308-abinit-gene-0.21;augustus_masked-scaffold00680-abinit-gene-0.8;maker-scaffold02286-snap-gene-0.28;augustus_masked-scaffold01165-abinit-gene-0.2;maker-scaffold00303-snap-gene-0.52;maker-scaffold03097-augustus-gene-0.27;augustus_masked-scaffold09379-abinit-ge…
Biological Process: anatomical structure morphogenesis (GO:0009653);	31	maker-scaffold08424-augustus-gene-0.11;snap_masked-scaffold20619-abinit-gene-0.1;maker-scaffold00829-snap-gene-0.40;maker-scaffold06108-augustus-gene-0.11;maker-scaffold02865-augustus-gene-0.22;maker-scaffold08431-augustus-gene-0.9;maker-scaffold00829-snap-gene-0.39;maker-scaffold06271-augustus-gene-0.5;snap_masked-scaffold03424-abinit-gene-0.21;maker-scaffold02605-snap-gene-0.22;maker-scaffold01…
Biological Process: anion transport (GO:0006820);	8	augustus_masked-scaffold07897-abinit-gene-0.2;maker-scaffold02368-snap-gene-0.31;maker-scaffold00481-snap-gene-1.4;maker-scaffold00104-augustus-gene-0.29;maker-scaffold00481-snap-gene-0.26;augustus_masked-scaffold11647-abinit-gene-0.1;castanea_mollissima_newGene_1585;maker-scaffold00884-augustus-gene-0.29
Biological Process: anisotropic cell growth (GO:0051211);	1	maker-scaffold05549-augustus-gene-0.14
Biological Process: anther dehiscence (GO:0009901);	5	augustus_masked-scaffold02749-abinit-gene-0.4;maker-scaffold00094-augustus-gene-1.37;maker-scaffold04520-snap-gene-0.20;maker-scaffold02956-snap-gene-0.16;maker-scaffold02695-augustus-gene-0.25
Biological Process: anther development (GO:0048653);	26	augustus_masked-scaffold16070-abinit-gene-0.0;maker-scaffold01420-snap-gene-0.35;augustus_masked-scaffold00777-abinit-gene-0.3;maker-scaffold08510-snap-gene-0.17;augustus_masked-scaffold09074-abinit-gene-0.1;snap_masked-scaffold00835-abinit-gene-0.36;maker-scaffold02850-augustus-gene-0.21;maker-scaffold00660-snap-gene-0.24;maker-scaffold08237-augustus-gene-0.12;snap_masked-scaffold11589-abinit-ge…
Biological Process: anther wall tapetum cell differentiation (GO:0048657);	2	augustus_masked-scaffold00027-abinit-gene-2.2;maker-scaffold04722-augustus-gene-0.16
Biological Process: anther wall tapetum cell fate specification (GO:0010234);	1	augustus_masked-scaffold01506-abinit-gene-0.0
Biological Process: anther wall tapetum development (GO:0048658);	3	maker-scaffold18391-snap-gene-0.8;maker-scaffold04460-augustus-gene-0.17;maker-scaffold05131-augustus-gene-0.18
Biological Process: anther wall tapetum morphogenesis (GO:0048655);	1	maker-scaffold00227-augustus-gene-0.33
Biological Process: anthocyanin accumulation in tissues in response to UV light (GO:0043481);	53	maker-scaffold07378-snap-gene-0.6;augustus_masked-scaffold00406-abinit-gene-0.3;maker-scaffold01922-snap-gene-0.17;maker-scaffold01118-snap-gene-0.45;maker-scaffold02112-snap-gene-0.21;maker-scaffold01574-augustus-gene-0.15;augustus_masked-scaffold17750-abinit-gene-0.0;maker-scaffold02793-snap-gene-0.22;maker-scaffold05239-snap-gene-0.20;castanea_mollissima_newGene_807;maker-scaffold00694-augustu…
Biological Process: anthocyanin-containing compound biosynthetic process (GO:0009718);	25	maker-scaffold02062-augustus-gene-0.29;maker-scaffold01774-snap-gene-0.31;augustus_masked-scaffold15066-abinit-gene-0.0;maker-scaffold05314-augustus-gene-0.17;maker-scaffold01069-snap-gene-0.38;maker-scaffold11521-augustus-gene-0.6;augustus_masked-scaffold24086-abinit-gene-0.0;maker-scaffold02751-augustus-gene-0.20;maker-scaffold02749-augustus-gene-0.18;maker-scaffold03566-snap-gene-0.12;maker-sc…
Biological Process: anthocyanin-containing compound metabolic process (GO:0046283);	5	maker-scaffold08824-augustus-gene-0.9;maker-scaffold03499-snap-gene-0.10;maker-scaffold00134-augustus-gene-0.40;maker-scaffold14132-snap-gene-0.7;maker-scaffold00833-snap-gene-0.48
Biological Process: apical protein localization (GO:0045176);	1	maker-scaffold01250-augustus-gene-0.29
Biological Process: arabinogalactan protein metabolic process (GO:0010405);	1	maker-scaffold01071-augustus-gene-0.31
Biological Process: arabinose biosynthetic process (GO:0019567);	1	maker-scaffold00464-snap-gene-1.17
Biological Process: arginine biosynthetic process (GO:0006526);	18	maker-scaffold00206-augustus-gene-1.24;maker-scaffold05473-augustus-gene-0.12;castanea_mollissima_newGene_4952;maker-scaffold04212-snap-gene-0.28;maker-scaffold30763-snap-gene-0.3;maker-scaffold04943-snap-gene-0.25;maker-scaffold00087-augustus-gene-0.43;maker-scaffold18455-augustus-gene-0.2;maker-scaffold00760-snap-gene-0.46;maker-scaffold40727-augustus-gene-0.2;maker-scaffold04943-snap-gene-0.22…
Biological Process: arginine biosynthetic process via ornithine (GO:0042450);	2	maker-scaffold02612-augustus-gene-0.18;augustus_masked-scaffold00110-abinit-gene-1.10
Biological Process: arginine catabolic process (GO:0006527);	1	maker-scaffold18791-snap-gene-0.2
Biological Process: arginine catabolic process to glutamate (GO:0019544);	3	maker-scaffold04211-snap-gene-0.18;maker-scaffold14580-snap-gene-0.6;maker-scaffold24997-snap-gene-0.3
Biological Process: arginine catabolic process to proline via ornithine (GO:0010121);	1	augustus_masked-scaffold32554-abinit-gene-0.0
Biological Process: arginine metabolic process (GO:0006525);	1	maker-scaffold00760-snap-gene-0.44
Biological Process: arginyl-tRNA aminoacylation (GO:0006420);	3	maker-scaffold06963-augustus-gene-0.18;maker-scaffold01946-snap-gene-0.47;maker-scaffold03113-snap-gene-0.19
Biological Process: aromatic amino acid family biosynthetic process (GO:0009073);	57	maker-scaffold12180-snap-gene-0.7;maker-scaffold01336-snap-gene-0.35;maker-scaffold31015-snap-gene-0.8;maker-scaffold01473-snap-gene-0.32;maker-scaffold00287-snap-gene-1.28;maker-scaffold03191-augustus-gene-0.19;maker-scaffold01541-snap-gene-0.50;maker-scaffold01241-augustus-gene-0.35;maker-scaffold01633-snap-gene-0.22;maker-scaffold00078-snap-gene-0.48;maker-scaffold16339-augustus-gene-0.4;maker…
Biological Process: aromatic amino acid family metabolic process (GO:0009072);	24	maker-scaffold01613-augustus-gene-0.41;maker-scaffold02753-snap-gene-0.27;maker-scaffold00030-snap-gene-2.13;maker-scaffold00210-snap-gene-0.30;maker-scaffold04574-augustus-gene-0.15;maker-scaffold04517-augustus-gene-0.19;maker-scaffold01461-augustus-gene-0.26;augustus_masked-scaffold12247-abinit-gene-0.0;maker-scaffold06783-snap-gene-0.12;snap_masked-scaffold01473-abinit-gene-0.16;maker-scaffold…
Biological Process: aromatic amino acid transport (GO:0015801);	1	maker-scaffold02839-snap-gene-0.25
Biological Process: aromatic compound biosynthetic process (GO:0019438);	8	maker-scaffold04672-augustus-gene-0.5;maker-scaffold07970-snap-gene-0.7;maker-scaffold00639-augustus-gene-0.48;maker-scaffold00236-snap-gene-0.28;augustus_masked-scaffold14359-abinit-gene-0.2;maker-scaffold04799-augustus-gene-0.6;maker-scaffold00138-snap-gene-1.45;maker-scaffold01035-augustus-gene-0.33
Biological Process: aromatic compound catabolic process (GO:0019439);	2	maker-scaffold07900-augustus-gene-0.20;castanea_mollissima_newGene_1145
Biological Process: arsenite transport (GO:0015700);	2	augustus_masked-scaffold06269-abinit-gene-0.3;maker-scaffold00051-augustus-gene-0.23
Biological Process: ascospore formation (GO:0030437);	2	snap_masked-scaffold40201-abinit-gene-0.5;snap_masked-scaffold40201-abinit-gene-0.3
Biological Process: asparagine biosynthetic process (GO:0006529);	1	maker-scaffold07473-augustus-gene-0.11
Biological Process: asparagine catabolic process via L-aspartate (GO:0033345);	1	augustus_masked-scaffold03908-abinit-gene-0.0
Biological Process: asparaginyl-tRNA aminoacylation (GO:0006421);	7	maker-scaffold00901-augustus-gene-0.34;augustus_masked-scaffold04461-abinit-gene-0.0;castanea_mollissima_newGene_4043;maker-scaffold01535-snap-gene-0.29;maker-scaffold02573-snap-gene-0.22;maker-scaffold15531-snap-gene-0.4;snap_masked-scaffold01535-abinit-gene-0.26
Biological Process: aspartate family amino acid biosynthetic process (GO:0009067);	1	maker-scaffold28206-augustus-gene-0.2
Biological Process: aspartate metabolic process (GO:0006531);	1	maker-scaffold02099-augustus-gene-0.27
Biological Process: aspartate transport (GO:0015810);	2	maker-scaffold00125-snap-gene-0.44;maker-scaffold01460-snap-gene-0.28
Biological Process: aspartyl-tRNA aminoacylation (GO:0006422);	1	maker-scaffold00110-augustus-gene-1.44
Biological Process: asymmetric cell division (GO:0008356);	20	snap_masked-scaffold11913-abinit-gene-0.3;augustus_masked-scaffold05957-abinit-gene-0.3;maker-scaffold18048-augustus-gene-0.3;maker-scaffold03088-snap-gene-0.21;augustus_masked-scaffold02513-abinit-gene-0.1;maker-scaffold01193-snap-gene-0.42;maker-scaffold05665-snap-gene-0.7;maker-scaffold03724-augustus-gene-0.22;maker-scaffold00832-augustus-gene-0.61;maker-scaffold05588-augustus-gene-0.19;castan…
Biological Process: asymmetric protein localization to old mitotic spindle pole body (GO:0061509);	1	augustus_masked-scaffold36266-abinit-gene-0.1
Biological Process: attachment of GPI anchor to protein (GO:0016255);	2	maker-scaffold05400-snap-gene-0.20;maker-scaffold00161-snap-gene-1.33
Biological Process: attachment of peroxisome to chloroplast (GO:0010381);	2	augustus_masked-scaffold03978-abinit-gene-0.2;maker-scaffold02869-augustus-gene-0.30
Biological Process: attachment of spindle microtubules to kinetochore (GO:0008608);	1	snap_masked-scaffold33899-abinit-gene-0.3
Biological Process: attachment of spindle microtubules to kinetochore involved in homologous chromosome segregation (GO:0051455);	1	maker-scaffold01390-augustus-gene-0.32
Biological Process: autophagic cell death (GO:0048102);	2	snap_masked-scaffold02245-abinit-gene-0.20;maker-scaffold16894-snap-gene-0.9
Biological Process: autophagic vacuole assembly (GO:0000045);	3	maker-scaffold00886-augustus-gene-0.35;snap_masked-scaffold02245-abinit-gene-0.20;maker-scaffold00852-augustus-gene-0.16
Biological Process: autophagy (GO:0006914);	43	maker-scaffold06436-augustus-gene-0.10;maker-scaffold03159-augustus-gene-0.19;augustus_masked-scaffold13079-abinit-gene-0.0;maker-scaffold04724-snap-gene-0.19;snap_masked-scaffold03044-abinit-gene-0.11;augustus_masked-scaffold00206-abinit-gene-0.16;maker-scaffold03743-augustus-gene-0.13;augustus_masked-scaffold06506-abinit-gene-0.2;augustus_masked-scaffold04760-abinit-gene-0.8;maker-scaffold09039…
Biological Process: auxin biosynthetic process (GO:0009851);	20	maker-scaffold13019-snap-gene-0.8;maker-scaffold32434-snap-gene-0.3;snap_masked-scaffold02649-abinit-gene-0.8;augustus_masked-scaffold31758-abinit-gene-0.0;maker-scaffold00352-snap-gene-0.38;snap_masked-scaffold06349-abinit-gene-0.10;augustus_masked-scaffold14359-abinit-gene-0.2;maker-scaffold10303-snap-gene-0.12;maker-scaffold01710-snap-gene-0.18;maker-scaffold02514-snap-gene-0.25;maker-scaffold…
Biological Process: auxin efflux (GO:0010315);	7	maker-scaffold02164-augustus-gene-0.12;maker-scaffold10671-augustus-gene-0.5;maker-scaffold05239-snap-gene-0.20;maker-scaffold04243-augustus-gene-0.14;maker-scaffold32889-augustus-gene-0.4;augustus_masked-scaffold05541-abinit-gene-0.1;maker-scaffold12093-snap-gene-0.7
Biological Process: auxin homeostasis (GO:0010252);	11	augustus_masked-scaffold00859-abinit-gene-0.19;maker-scaffold00838-snap-gene-0.35;maker-scaffold06498-augustus-gene-0.10;maker-scaffold00045-snap-gene-1.66;maker-scaffold06493-snap-gene-0.15;maker-scaffold00859-snap-gene-0.56;augustus_masked-scaffold00485-abinit-gene-0.0;augustus_masked-scaffold15344-abinit-gene-0.3;maker-scaffold07528-augustus-gene-0.21;maker-scaffold04243-augustus-gene-0.14;aug…
Biological Process: auxin influx (GO:0060919);	4	maker-scaffold03857-augustus-gene-0.22;augustus_masked-scaffold00406-abinit-gene-0.3;maker-scaffold00132-snap-gene-0.41;maker-scaffold05239-snap-gene-0.20
Biological Process: auxin metabolic process (GO:0009850);	10	maker-scaffold01657-snap-gene-0.23;maker-scaffold18019-snap-gene-0.3;maker-scaffold06796-snap-gene-0.15;snap_masked-scaffold39606-abinit-gene-0.1;maker-scaffold02726-augustus-gene-0.24;maker-scaffold00676-augustus-gene-0.34;maker-scaffold05403-augustus-gene-0.16;maker-scaffold02793-snap-gene-0.23;augustus_masked-scaffold12132-abinit-gene-0.1;maker-scaffold01473-snap-gene-0.32
Biological Process: auxin polar transport (GO:0009926);	65	maker-scaffold08073-snap-gene-0.16;maker-scaffold03261-augustus-gene-0.23;maker-scaffold00862-augustus-gene-0.43;maker-scaffold05239-snap-gene-0.20;maker-scaffold03724-augustus-gene-0.22;augustus_masked-scaffold17750-abinit-gene-0.0;maker-scaffold11814-snap-gene-0.11;maker-scaffold01574-augustus-gene-0.15;maker-scaffold10303-snap-gene-0.12;maker-scaffold02746-augustus-gene-0.21;castanea_mollissim…
Biological Process: auxin transport (GO:0060918);	1	maker-scaffold00042-snap-gene-1.42
Biological Process: auxin-activated signaling pathway (GO:0009734);	91	augustus_masked-scaffold05173-abinit-gene-0.4;maker-scaffold04148-augustus-gene-0.17;maker-scaffold07758-augustus-gene-0.8;snap_masked-scaffold06883-abinit-gene-0.8;maker-scaffold02517-augustus-gene-0.17;maker-scaffold06671-augustus-gene-0.14;maker-scaffold02900-augustus-gene-0.22;maker-scaffold01522-snap-gene-0.30;snap_masked-scaffold02498-abinit-gene-0.19;maker-scaffold01829-augustus-gene-0.23;…
Biological Process: axis specification (GO:0009798);	1	augustus_masked-scaffold00280-abinit-gene-0.8
Biological Process: barbed-end actin filament capping (GO:0051016);	2	maker-scaffold00906-snap-gene-0.42;maker-scaffold15994-augustus-gene-0.4
Biological Process: barrier septum site selection (GO:0000918);	2	augustus_masked-scaffold05253-abinit-gene-0.5;snap_masked-scaffold28552-abinit-gene-0.2
Biological Process: base-excision repair (GO:0006284);	21	maker-scaffold01436-snap-gene-0.33;augustus_masked-scaffold03365-abinit-gene-0.8;maker-scaffold00626-snap-gene-0.46;castanea_mollissima_newGene_296;maker-scaffold16294-snap-gene-0.10;augustus_masked-scaffold03365-abinit-gene-0.7;maker-scaffold02631-snap-gene-0.28;maker-scaffold20915-snap-gene-0.0;maker-scaffold05419-snap-gene-0.10;maker-scaffold31415-augustus-gene-0.3;maker-scaffold03269-augustus…
Biological Process: base-excision repair, base-free sugar-phosphate removal (GO:0006286);	1	snap_masked-scaffold31966-abinit-gene-0.6
Biological Process: basic amino acid transport (GO:0015802);	37	castanea_mollissima_newGene_3086;maker-scaffold09164-augustus-gene-0.13;maker-scaffold00685-snap-gene-0.43;maker-scaffold20298-snap-gene-0.5;maker-scaffold40170-snap-gene-0.3;maker-scaffold25939-snap-gene-0.4;augustus_masked-scaffold00341-abinit-gene-1.2;maker-scaffold00669-augustus-gene-0.36;maker-scaffold12173-snap-gene-0.11;snap_masked-scaffold07867-abinit-gene-0.7;castanea_mollissima_newGene_…
Biological Process: basipetal auxin transport (GO:0010540);	17	maker-scaffold03287-augustus-gene-0.16;maker-scaffold02164-augustus-gene-0.12;augustus_masked-scaffold09531-abinit-gene-0.2;augustus_masked-scaffold40753-abinit-gene-0.0;snap_masked-scaffold10637-abinit-gene-0.4;augustus_masked-scaffold07557-abinit-gene-0.2;augustus_masked-scaffold00645-abinit-gene-0.13;augustus_masked-scaffold32267-abinit-gene-0.1;maker-scaffold01250-augustus-gene-0.29;maker-sca…
Biological Process: benzene-containing compound metabolic process (GO:0042537);	1	maker-scaffold09202-snap-gene-0.10
Biological Process: bile acid and bile salt transport (GO:0015721);	3	maker-scaffold07115-augustus-gene-0.6;maker-scaffold00146-augustus-gene-1.14;maker-scaffold02451-snap-gene-0.32
Biological Process: biological regulation (GO:0065007);	31	maker-scaffold00639-augustus-gene-0.45;maker-scaffold19495-augustus-gene-0.4;snap_masked-scaffold21653-abinit-gene-0.1;maker-scaffold05000-augustus-gene-0.16;snap_masked-scaffold09074-abinit-gene-0.6;snap_masked-scaffold02299-abinit-gene-0.24;maker-scaffold04167-snap-gene-0.22;castanea_mollissima_newGene_5182;augustus_masked-scaffold00263-abinit-gene-1.5;maker-scaffold02570-snap-gene-0.21;maker-s…
Biological Process: biosynthetic process (GO:0009058);	82	maker-scaffold02038-augustus-gene-0.22;maker-scaffold06997-snap-gene-0.17;maker-scaffold00538-augustus-gene-0.37;snap_masked-scaffold15644-abinit-gene-0.3;maker-scaffold02259-snap-gene-0.22;snap_masked-scaffold14380-abinit-gene-0.4;maker-scaffold05670-snap-gene-0.23;augustus_masked-scaffold04475-abinit-gene-0.5;augustus_masked-scaffold19367-abinit-gene-0.0;maker-scaffold02503-snap-gene-0.15;maker…
Biological Process: biotin biosynthetic process (GO:0009102);	7	snap_masked-scaffold00835-abinit-gene-0.36;maker-scaffold08054-augustus-gene-0.8;maker-scaffold00835-snap-gene-0.42;maker-scaffold01142-snap-gene-0.30;snap_masked-scaffold01142-abinit-gene-0.25;maker-scaffold04668-snap-gene-0.22;snap_masked-scaffold01142-abinit-gene-0.14
Biological Process: blue light signaling pathway (GO:0009785);	8	maker-scaffold11233-snap-gene-0.10;maker-scaffold00331-snap-gene-0.25;maker-scaffold00134-augustus-gene-0.40;maker-scaffold02271-snap-gene-0.25;maker-scaffold11921-snap-gene-0.9;maker-scaffold01793-augustus-gene-0.18;maker-scaffold07378-snap-gene-0.6;maker-scaffold05972-snap-gene-0.13
Biological Process: borate transmembrane transport (GO:0035445);	3	maker-scaffold12111-snap-gene-0.8;maker-scaffold00051-augustus-gene-0.23;maker-scaffold03502-augustus-gene-0.28
Biological Process: box C/D snoRNP assembly (GO:0000492);	1	augustus_masked-scaffold39240-abinit-gene-0.1
Biological Process: branched-chain amino acid biosynthetic process (GO:0009082);	3	maker-scaffold06562-snap-gene-0.22;maker-scaffold03881-snap-gene-0.23;maker-scaffold02762-augustus-gene-0.21
Biological Process: branched-chain amino acid catabolic process (GO:0009083);	1	castanea_mollissima_newGene_2813
Biological Process: branched-chain amino acid metabolic process (GO:0009081);	5	maker-scaffold07630-augustus-gene-0.9;maker-scaffold15885-snap-gene-0.5;maker-scaffold14145-snap-gene-0.8;maker-scaffold07630-augustus-gene-0.10;maker-scaffold07630-augustus-gene-0.11
Biological Process: brassinosteroid biosynthetic process (GO:0016132);	53	maker-scaffold21994-augustus-gene-0.6;maker-scaffold19307-augustus-gene-0.2;maker-scaffold11029-augustus-gene-0.3;maker-scaffold02455-augustus-gene-0.26;maker-scaffold01608-snap-gene-0.37;maker-scaffold01727-snap-gene-0.42;snap_masked-scaffold21943-abinit-gene-0.1;maker-scaffold00198-snap-gene-0.52;augustus_masked-scaffold04317-abinit-gene-0.1;maker-scaffold03124-augustus-gene-0.14;maker-scaffold…
Biological Process: brassinosteroid mediated signaling pathway (GO:0009742);	19	maker-scaffold02526-snap-gene-0.24;maker-scaffold05007-snap-gene-0.22;maker-scaffold01738-augustus-gene-0.31;augustus_masked-scaffold00227-abinit-gene-1.3;maker-scaffold05593-augustus-gene-0.16;augustus_masked-scaffold18345-abinit-gene-0.0;augustus_masked-scaffold04251-abinit-gene-0.2;maker-scaffold02374-augustus-gene-0.20;snap_masked-scaffold35185-abinit-gene-0.1;augustus_masked-scaffold16195-ab…
Biological Process: brassinosteroid metabolic process (GO:0016131);	1	maker-scaffold00570-snap-gene-0.29
Biological Process: butyrate metabolic process (GO:0019605);	1	maker-scaffold08238-snap-gene-0.15
Biological Process: cAMP biosynthetic process (GO:0006171);	2	maker-scaffold04942-augustus-gene-0.14;maker-scaffold06037-augustus-gene-0.13
Biological Process: cGMP biosynthetic process (GO:0006182);	1	augustus_masked-scaffold10263-abinit-gene-0.1
Biological Process: cadmium ion transmembrane transport (GO:0070574);	1	maker-scaffold00257-snap-gene-0.44
Biological Process: calcium ion homeostasis (GO:0055074);	1	maker-scaffold00833-snap-gene-0.48
Biological Process: calcium ion transmembrane transport (GO:0070588);	62	maker-scaffold17136-augustus-gene-0.6;maker-scaffold00410-snap-gene-0.59;maker-scaffold07900-augustus-gene-0.21;maker-scaffold01038-augustus-gene-0.46;augustus_masked-scaffold06982-abinit-gene-0.3;maker-scaffold01290-snap-gene-0.20;augustus_masked-scaffold00237-abinit-gene-1.1;maker-scaffold16376-snap-gene-0.9;augustus_masked-scaffold35624-abinit-gene-0.0;maker-scaffold06363-augustus-gene-0.15;ma…
Biological Process: calcium ion transport (GO:0006816);	98	maker-scaffold25939-snap-gene-0.4;augustus_masked-scaffold03644-abinit-gene-0.0;snap_masked-scaffold09519-abinit-gene-0.5;maker-scaffold02764-augustus-gene-0.15;maker-scaffold07279-augustus-gene-0.14;maker-scaffold00241-snap-gene-1.24;maker-scaffold08656-snap-gene-0.10;snap_masked-scaffold09800-abinit-gene-0.8;maker-scaffold14953-snap-gene-0.3;maker-scaffold03012-snap-gene-0.26;castanea_mollissim…
Biological Process: calcium-mediated signaling (GO:0019722);	45	maker-scaffold01290-snap-gene-0.20;snap_masked-scaffold01306-abinit-gene-0.19;maker-scaffold07782-augustus-gene-0.11;maker-scaffold02715-snap-gene-0.25;augustus_masked-scaffold31283-abinit-gene-0.0;augustus_masked-scaffold05761-abinit-gene-0.1;maker-scaffold17136-augustus-gene-0.6;maker-scaffold06945-snap-gene-0.6;maker-scaffold05626-snap-gene-0.11;maker-scaffold05879-augustus-gene-0.7;maker-scaf…
Biological Process: callose deposition in cell wall (GO:0052543);	20	maker-scaffold07794-snap-gene-0.11;maker-scaffold17136-augustus-gene-0.6;castanea_mollissima_newGene_4266;maker-scaffold10255-augustus-gene-0.2;maker-scaffold07684-augustus-gene-0.15;maker-scaffold01290-snap-gene-0.20;maker-scaffold01290-augustus-gene-0.16;maker-scaffold02418-snap-gene-0.24;castanea_mollissima_newGene_5020;maker-scaffold00615-augustus-gene-0.52;augustus_masked-scaffold04200-abini…
Biological Process: callose deposition in phloem sieve plate (GO:0080165);	3	maker-scaffold02418-snap-gene-0.24;augustus_masked-scaffold09040-abinit-gene-0.2;maker-scaffold06932-augustus-gene-0.7
Biological Process: camalexin biosynthetic process (GO:0010120);	3	augustus_masked-scaffold00498-abinit-gene-0.4;maker-scaffold00123-snap-gene-1.38;maker-scaffold02751-augustus-gene-0.20
Biological Process: capsule polysaccharide biosynthetic process (GO:0045227);	1	maker-scaffold00464-snap-gene-1.17
Biological Process: carbamoyl phosphate biosynthetic process (GO:0070409);	8	maker-scaffold04943-snap-gene-0.22;maker-scaffold18455-snap-gene-0.7;maker-scaffold04943-snap-gene-0.25;maker-scaffold30763-snap-gene-0.3;maker-scaffold08136-snap-gene-0.13;maker-scaffold04212-snap-gene-0.28;maker-scaffold10420-snap-gene-0.9;maker-scaffold18455-augustus-gene-0.2
Biological Process: carbohydrate biosynthetic process (GO:0016051);	6	augustus_masked-scaffold01167-abinit-gene-0.2;maker-scaffold04603-snap-gene-0.26;maker-scaffold01397-augustus-gene-0.39;snap_masked-scaffold03248-abinit-gene-0.4;maker-scaffold22556-snap-gene-0.4;augustus_masked-scaffold02353-abinit-gene-0.7
Biological Process: carbohydrate derivative biosynthetic process (GO:1901137);	3	augustus_masked-scaffold12874-abinit-gene-0.1;maker-scaffold35714-augustus-gene-0.6;maker-scaffold08577-augustus-gene-0.12
Biological Process: carbohydrate derivative metabolic process (GO:1901135);	4	snap_masked-scaffold10029-abinit-gene-0.7;snap_masked-scaffold03248-abinit-gene-0.4;maker-scaffold00683-snap-gene-0.43;maker-scaffold02763-snap-gene-0.20
Biological Process: carbohydrate derivative transport (GO:1901264);	3	maker-scaffold20909-snap-gene-0.6;maker-scaffold05560-snap-gene-0.19;augustus_masked-scaffold08009-abinit-gene-0.3
Biological Process: carbohydrate homeostasis (GO:0033500);	2	maker-scaffold05455-augustus-gene-0.8;maker-scaffold02321-augustus-gene-0.25
Biological Process: carbohydrate metabolic process (GO:0005975);	455	maker-scaffold00237-snap-gene-0.39;castanea_mollissima_newGene_3128;maker-scaffold04588-snap-gene-0.21;snap_masked-scaffold00531-abinit-gene-1.6;maker-scaffold10482-snap-gene-0.4;augustus_masked-scaffold13229-abinit-gene-0.3;augustus_masked-scaffold06764-abinit-gene-0.1;augustus_masked-scaffold06837-abinit-gene-0.2;maker-scaffold01060-snap-gene-0.26;maker-scaffold16078-augustus-gene-0.5;maker-sca…
Biological Process: carbohydrate phosphorylation (GO:0046835);	40	maker-scaffold05761-augustus-gene-0.7;maker-scaffold06676-snap-gene-0.10;augustus_masked-scaffold00703-abinit-gene-0.12;maker-scaffold02402-snap-gene-0.21;maker-scaffold18023-augustus-gene-0.2;maker-scaffold00378-snap-gene-0.38;maker-scaffold01652-snap-gene-0.31;maker-scaffold01088-augustus-gene-0.31;maker-scaffold08335-augustus-gene-0.10;maker-scaffold01110-snap-gene-0.33;maker-scaffold01154-aug…
Biological Process: carbohydrate transmembrane transport (GO:0034219);	8	augustus_masked-scaffold23705-abinit-gene-0.0;maker-scaffold04793-augustus-gene-0.3;augustus_masked-scaffold08324-abinit-gene-0.0;maker-scaffold09406-snap-gene-0.10;augustus_masked-scaffold01549-abinit-gene-0.13;maker-scaffold16930-snap-gene-0.3;augustus_masked-scaffold11050-abinit-gene-0.0;maker-scaffold07342-augustus-gene-0.4
Biological Process: carbohydrate transport (GO:0008643);	99	augustus_masked-scaffold00083-abinit-gene-1.2;maker-scaffold09259-snap-gene-0.8;maker-scaffold00309-augustus-gene-0.39;maker-scaffold00310-augustus-gene-0.39;maker-scaffold01249-snap-gene-0.38;augustus_masked-scaffold06833-abinit-gene-0.1;maker-scaffold25552-augustus-gene-0.2;maker-scaffold00609-augustus-gene-0.31;maker-scaffold01035-augustus-gene-0.32;augustus_masked-scaffold01303-abinit-gene-0.…
Biological Process: carbon fixation (GO:0015977);	5	maker-scaffold01040-augustus-gene-0.25;augustus_masked-scaffold03747-abinit-gene-0.2;maker-scaffold02362-snap-gene-0.28;maker-scaffold04546-augustus-gene-0.22;maker-scaffold05395-augustus-gene-0.18
Biological Process: carbon utilization (GO:0015976);	7	maker-scaffold00408-snap-gene-0.37;augustus_masked-scaffold35562-abinit-gene-0.1;maker-scaffold02741-augustus-gene-0.23;augustus_masked-scaffold01198-abinit-gene-0.6;maker-scaffold00193-augustus-gene-0.38;augustus_masked-scaffold08861-abinit-gene-0.1;augustus_masked-scaffold00193-abinit-gene-1.0
Biological Process: carboxylic acid biosynthetic process (GO:0046394);	2	maker-scaffold01375-snap-gene-0.39;maker-scaffold00683-snap-gene-0.43
Biological Process: carboxylic acid catabolic process (GO:0046395);	1	augustus_masked-scaffold06660-abinit-gene-0.0
Biological Process: carboxylic acid metabolic process (GO:0019752);	17	snap_masked-scaffold08379-abinit-gene-0.11;maker-scaffold01613-snap-gene-0.43;maker-scaffold00681-snap-gene-0.21;snap_masked-scaffold00845-abinit-gene-0.27;augustus_masked-scaffold00845-abinit-gene-0.6;augustus_masked-scaffold02135-abinit-gene-0.6;maker-scaffold00742-snap-gene-0.53;maker-scaffold00179-augustus-gene-0.24;maker-scaffold04883-snap-gene-0.19;maker-scaffold05619-snap-gene-0.15;maker-s…
Biological Process: carotene biosynthetic process (GO:0016120);	5	maker-scaffold05691-augustus-gene-0.14;snap_masked-scaffold01158-abinit-gene-0.14;maker-scaffold01158-augustus-gene-0.20;maker-scaffold04887-snap-gene-0.11;maker-scaffold01126-augustus-gene-0.34
Biological Process: carotene catabolic process (GO:0016121);	5	maker-scaffold03056-snap-gene-0.18;maker-scaffold00317-augustus-gene-0.41;maker-scaffold03056-snap-gene-0.15;maker-scaffold25941-augustus-gene-0.2;maker-scaffold06458-snap-gene-0.7
Biological Process: carotenoid biosynthetic process (GO:0016117);	100	maker-scaffold00210-snap-gene-0.30;maker-scaffold01745-snap-gene-0.31;maker-scaffold00049-snap-gene-0.38;maker-scaffold23536-snap-gene-0.3;maker-scaffold07813-augustus-gene-0.3;maker-scaffold06783-snap-gene-0.12;snap_masked-scaffold01575-abinit-gene-0.14;maker-scaffold04517-augustus-gene-0.19;maker-scaffold00649-augustus-gene-0.44;maker-scaffold06458-snap-gene-0.7;maker-scaffold03287-augustus-gen…
Biological Process: carotenoid catabolic process (GO:0016118);	1	maker-scaffold09230-augustus-gene-0.4
Biological Process: carpel development (GO:0048440);	20	augustus_masked-scaffold01231-abinit-gene-0.4;maker-scaffold10671-augustus-gene-0.5;augustus_masked-scaffold18214-abinit-gene-0.0;maker-scaffold01114-augustus-gene-0.24;augustus_masked-scaffold05541-abinit-gene-0.1;maker-scaffold00548-snap-gene-0.43;maker-scaffold05239-snap-gene-0.20;maker-scaffold02899-snap-gene-0.16;maker-scaffold02399-augustus-gene-0.12;maker-scaffold32889-augustus-gene-0.4;ma…
Biological Process: carpel morphogenesis (GO:0048445);	2	augustus_masked-scaffold00588-abinit-gene-0.2;maker-scaffold01877-snap-gene-0.19
Biological Process: catabolic process (GO:0009056);	9	maker-scaffold01955-snap-gene-0.29;maker-scaffold00142-augustus-gene-1.38;augustus_masked-scaffold16355-abinit-gene-0.1;augustus_masked-scaffold05270-abinit-gene-0.3;maker-scaffold00446-snap-gene-0.38;maker-scaffold13634-augustus-gene-0.6;augustus_masked-scaffold16111-abinit-gene-0.2;augustus_masked-scaffold04750-abinit-gene-0.7;maker-scaffold15870-augustus-gene-0.6
Biological Process: catechol-containing compound metabolic process (GO:0009712);	1	augustus_masked-scaffold36482-abinit-gene-0.1
Biological Process: cation transport (GO:0006812);	24	maker-scaffold06080-snap-gene-0.11;maker-scaffold18454-augustus-gene-0.3;castanea_mollissima_newGene_4529;augustus_masked-scaffold02643-abinit-gene-0.11;augustus_masked-scaffold00191-abinit-gene-0.1;maker-scaffold04294-augustus-gene-0.17;castanea_mollissima_newGene_1273;maker-scaffold01251-augustus-gene-0.35;maker-scaffold09377-snap-gene-0.9;maker-scaffold00649-snap-gene-0.46;maker-scaffold11317-…
Biological Process: cell adhesion (GO:0007155);	76	maker-scaffold11527-augustus-gene-0.6;snap_masked-scaffold00449-abinit-gene-0.25;augustus_masked-scaffold35871-abinit-gene-0.0;maker-scaffold03669-augustus-gene-0.20;maker-scaffold05317-snap-gene-0.17;maker-scaffold00970-augustus-gene-0.39;maker-scaffold02411-augustus-gene-0.11;maker-scaffold05239-snap-gene-0.20;maker-scaffold03669-snap-gene-0.22;maker-scaffold16040-snap-gene-0.7;maker-scaffold03…
Biological Process: cell budding (GO:0007114);	2	snap_masked-scaffold40201-abinit-gene-0.5;snap_masked-scaffold40201-abinit-gene-0.3
Biological Process: cell communication (GO:0007154);	32	maker-scaffold12413-snap-gene-0.6;snap_masked-scaffold03714-abinit-gene-0.11;snap_masked-scaffold10619-abinit-gene-0.5;maker-scaffold02113-augustus-gene-0.18;maker-scaffold04305-snap-gene-0.20;maker-scaffold02579-snap-gene-0.22;maker-scaffold00469-augustus-gene-0.33;castanea_mollissima_newGene_647;maker-scaffold02698-augustus-gene-0.21;maker-scaffold10873-augustus-gene-0.16;maker-scaffold03061-au…
Biological Process: cell cycle (GO:0007049);	48	augustus_masked-scaffold05428-abinit-gene-0.2;maker-scaffold02863-snap-gene-0.21;maker-scaffold04053-snap-gene-0.14;snap_masked-scaffold04057-abinit-gene-0.10;maker-scaffold10239-augustus-gene-0.7;augustus_masked-scaffold00895-abinit-gene-0.7;maker-scaffold00923-snap-gene-0.37;maker-scaffold00688-snap-gene-0.39;maker-scaffold11370-augustus-gene-0.10;augustus_masked-scaffold03405-abinit-gene-0.3;m…
Biological Process: cell cycle arrest (GO:0007050);	1	maker-scaffold07864-augustus-gene-0.21
Biological Process: cell cycle checkpoint (GO:0000075);	1	maker-scaffold00350-snap-gene-0.33
Biological Process: cell cycle process (GO:0022402);	23	maker-scaffold00295-snap-gene-0.40;maker-scaffold03757-snap-gene-0.28;maker-scaffold03073-augustus-gene-0.17;augustus_masked-scaffold20279-abinit-gene-0.0;augustus_masked-scaffold02648-abinit-gene-0.1;snap_masked-scaffold01821-abinit-gene-0.10;maker-scaffold00560-snap-gene-0.40;snap_masked-scaffold00674-abinit-gene-0.28;maker-scaffold00935-snap-gene-0.32;maker-scaffold09059-snap-gene-0.18;maker-s…
Biological Process: cell death (GO:0008219);	22	maker-scaffold02271-snap-gene-0.25;maker-scaffold04367-snap-gene-0.15;maker-scaffold15693-augustus-gene-0.4;maker-scaffold00741-augustus-gene-0.36;maker-scaffold05057-snap-gene-0.17;maker-scaffold00064-augustus-gene-0.30;maker-scaffold00022-augustus-gene-1.36;maker-scaffold18381-snap-gene-0.8;snap_masked-scaffold18381-abinit-gene-0.4;maker-scaffold26953-augustus-gene-0.2;augustus_masked-scaffold1…
Biological Process: cell development (GO:0048468);	6	maker-scaffold00805-augustus-gene-0.56;maker-scaffold15272-snap-gene-0.5;maker-scaffold10501-snap-gene-0.9;maker-scaffold07093-augustus-gene-0.11;maker-scaffold00847-snap-gene-0.45;maker-scaffold00829-snap-gene-0.39
Biological Process: cell differentiation (GO:0030154);	88	maker-scaffold00735-snap-gene-0.54;maker-scaffold00302-snap-gene-1.27;maker-scaffold26953-augustus-gene-0.2;maker-scaffold02828-augustus-gene-0.10;maker-scaffold00289-snap-gene-1.22;maker-scaffold02911-augustus-gene-0.16;maker-scaffold05469-augustus-gene-0.6;maker-scaffold19167-snap-gene-0.4;maker-scaffold03712-snap-gene-0.20;maker-scaffold00069-augustus-gene-1.60;castanea_mollissima_newGene_60;a…
Biological Process: cell division (GO:0051301);	149	augustus_masked-scaffold07131-abinit-gene-0.2;maker-scaffold00362-snap-gene-1.12;augustus_masked-scaffold24338-abinit-gene-0.0;maker-scaffold03777-augustus-gene-0.24;augustus_masked-scaffold00757-abinit-gene-0.4;maker-scaffold00280-augustus-gene-1.10;augustus_masked-scaffold02184-abinit-gene-0.5;maker-scaffold01220-snap-gene-0.26;maker-scaffold16725-snap-gene-0.4;maker-scaffold04020-augustus-gene…
Biological Process: cell fate commitment (GO:0045165);	1	augustus_masked-scaffold27132-abinit-gene-0.0
Biological Process: cell fate determination (GO:0001709);	2	snap_masked-scaffold08032-abinit-gene-0.4;maker-scaffold06955-augustus-gene-0.10
Biological Process: cell fate specification (GO:0001708);	11	augustus_masked-scaffold00523-abinit-gene-0.8;augustus_masked-scaffold01690-abinit-gene-0.0;maker-scaffold02307-augustus-gene-0.28;maker-scaffold01601-augustus-gene-0.35;maker-scaffold13328-augustus-gene-0.5;augustus_masked-scaffold09971-abinit-gene-0.2;maker-scaffold05340-augustus-gene-0.11;maker-scaffold07216-snap-gene-0.10;snap_masked-scaffold04399-abinit-gene-0.8;augustus_masked-scaffold01138…
Biological Process: cell growth (GO:0016049);	74	maker-scaffold00664-augustus-gene-0.28;maker-scaffold01074-augustus-gene-0.31;maker-scaffold00574-augustus-gene-0.32;augustus_masked-scaffold04704-abinit-gene-0.5;snap_masked-scaffold03248-abinit-gene-0.4;snap_masked-scaffold11247-abinit-gene-0.3;augustus_masked-scaffold09070-abinit-gene-0.0;augustus_masked-scaffold00804-abinit-gene-0.0;snap_masked-scaffold22010-abinit-gene-0.3;augustus_masked-sc…
Biological Process: cell morphogenesis (GO:0000902);	30	maker-scaffold04634-augustus-gene-0.15;maker-scaffold05593-snap-gene-0.21;snap_masked-scaffold01738-abinit-gene-0.15;augustus_masked-scaffold30045-abinit-gene-0.0;maker-scaffold21413-augustus-gene-0.6;augustus_masked-scaffold02949-abinit-gene-0.4;maker-scaffold00282-snap-gene-0.44;maker-scaffold00916-augustus-gene-0.35;snap_masked-scaffold04940-abinit-gene-0.10;maker-scaffold01088-snap-gene-0.34;…
Biological Process: cell morphogenesis involved in conjugation with cellular fusion (GO:0000753);	1	maker-scaffold27274-augustus-gene-0.9
Biological Process: cell plate assembly (GO:0000919);	4	maker-scaffold36749-snap-gene-0.3;maker-scaffold06353-snap-gene-0.8;maker-scaffold21048-augustus-gene-0.4;maker-scaffold00220-snap-gene-0.27
Biological Process: cell plate formation involved in plant-type cell wall biogenesis (GO:0009920);	2	maker-scaffold11467-snap-gene-0.4;maker-scaffold03023-snap-gene-0.14
Biological Process: cell proliferation (GO:0008283);	76	snap_masked-scaffold05926-abinit-gene-0.7;maker-scaffold09280-snap-gene-0.9;maker-scaffold06687-snap-gene-0.16;augustus_masked-scaffold00795-abinit-gene-0.15;maker-scaffold05367-augustus-gene-0.12;maker-scaffold02542-snap-gene-0.30;maker-scaffold11744-augustus-gene-0.2;maker-scaffold01033-snap-gene-0.30;maker-scaffold00522-snap-gene-1.14;maker-scaffold02612-snap-gene-0.19;maker-scaffold04668-snap…
Biological Process: cell redox homeostasis (GO:0045454);	109	maker-scaffold01929-augustus-gene-0.28;maker-scaffold12574-snap-gene-0.6;maker-scaffold01262-snap-gene-0.45;snap_masked-scaffold08852-abinit-gene-0.4;augustus_masked-scaffold03617-abinit-gene-0.1;maker-scaffold10579-augustus-gene-0.4;maker-scaffold02112-augustus-gene-0.16;augustus_masked-scaffold23028-abinit-gene-0.0;maker-scaffold01691-augustus-gene-0.15;maker-scaffold06415-augustus-gene-0.17;au…
Biological Process: cell surface pattern recognition receptor signaling pathway (GO:0002752);	1	maker-scaffold17590-snap-gene-0.5
Biological Process: cell surface receptor signaling pathway (GO:0007166);	17	maker-scaffold14094-augustus-gene-0.6;maker-scaffold13121-snap-gene-0.5;maker-scaffold22950-snap-gene-0.4;maker-scaffold12851-snap-gene-0.11;maker-scaffold13651-augustus-gene-0.6;snap_masked-scaffold13121-abinit-gene-0.2;maker-scaffold15094-snap-gene-0.8;maker-scaffold16063-augustus-gene-0.4;maker-scaffold06207-augustus-gene-0.11;maker-scaffold02543-snap-gene-0.37;maker-scaffold09503-snap-gene-0.…
Biological Process: cell tip growth (GO:0009932);	40	maker-scaffold13711-augustus-gene-0.6;maker-scaffold03477-augustus-gene-0.14;maker-scaffold10671-augustus-gene-0.5;maker-scaffold01955-snap-gene-0.32;augustus_masked-scaffold00481-abinit-gene-0.0;augustus_masked-scaffold05541-abinit-gene-0.1;augustus_masked-scaffold11343-abinit-gene-0.1;maker-scaffold03857-augustus-gene-0.22;maker-scaffold01039-augustus-gene-0.24;maker-scaffold17251-snap-gene-0.3…
Biological Process: cell wall biogenesis (GO:0042546);	30	maker-scaffold02873-augustus-gene-0.24;augustus_masked-scaffold04403-abinit-gene-0.0;maker-scaffold00615-augustus-gene-0.48;maker-scaffold18991-snap-gene-0.4;maker-scaffold07650-augustus-gene-0.11;maker-scaffold00927-augustus-gene-0.49;maker-scaffold04113-augustus-gene-0.9;maker-scaffold02194-augustus-gene-0.23;maker-scaffold28028-augustus-gene-0.2;snap_masked-scaffold02864-abinit-gene-0.16;maker…
Biological Process: cell wall macromolecule catabolic process (GO:0016998);	49	maker-scaffold17590-snap-gene-0.5;augustus_masked-scaffold07837-abinit-gene-0.5;augustus_masked-scaffold16355-abinit-gene-0.0;augustus_masked-scaffold08473-abinit-gene-0.0;augustus_masked-scaffold10389-abinit-gene-0.2;augustus_masked-scaffold00684-abinit-gene-0.14;maker-scaffold22432-augustus-gene-0.2;maker-scaffold10389-snap-gene-0.9;maker-scaffold04269-augustus-gene-0.23;augustus_masked-scaffol…
Biological Process: cell wall macromolecule metabolic process (GO:0044036);	20	snap_masked-scaffold01455-abinit-gene-0.30;maker-scaffold00364-snap-gene-0.55;snap_masked-scaffold03616-abinit-gene-0.12;maker-scaffold04977-snap-gene-0.16;maker-scaffold01574-augustus-gene-0.15;maker-scaffold07807-snap-gene-0.7;maker-scaffold04113-augustus-gene-0.9;maker-scaffold01432-snap-gene-0.45;augustus_masked-scaffold11131-abinit-gene-0.0;maker-scaffold01455-snap-gene-0.43;maker-scaffold26…
Biological Process: cell wall modification (GO:0042545);	82	maker-scaffold11321-augustus-gene-0.5;maker-scaffold00327-augustus-gene-0.35;maker-scaffold39913-augustus-gene-0.2;maker-scaffold03661-snap-gene-0.25;augustus_masked-scaffold04704-abinit-gene-0.3;augustus_masked-scaffold05275-abinit-gene-0.1;snap_masked-scaffold00287-abinit-gene-1.14;maker-scaffold00667-snap-gene-0.48;maker-scaffold21192-augustus-gene-0.4;maker-scaffold11321-snap-gene-0.6;snap_ma…
Biological Process: cell wall modification involved in abscission (GO:0009830);	7	snap_masked-scaffold00489-abinit-gene-0.25;augustus_masked-scaffold00489-abinit-gene-0.1;maker-scaffold25941-augustus-gene-0.2;maker-scaffold06390-augustus-gene-0.22;snap_masked-scaffold00489-abinit-gene-0.23;maker-scaffold00489-augustus-gene-1.12;snap_masked-scaffold00489-abinit-gene-0.26
Biological Process: cell wall organization (GO:0071555);	187	maker-scaffold02194-augustus-gene-0.23;maker-scaffold04113-augustus-gene-0.9;maker-scaffold01588-snap-gene-0.26;augustus_masked-scaffold01226-abinit-gene-0.6;maker-scaffold13711-augustus-gene-0.6;snap_masked-scaffold12550-abinit-gene-0.5;maker-scaffold13653-snap-gene-0.7;maker-scaffold16706-snap-gene-0.2;augustus_masked-scaffold00596-abinit-gene-0.24;maker-scaffold00413-snap-gene-0.45;maker-scaff…
Biological Process: cell wall organization or biogenesis (GO:0071554);	10	maker-scaffold15916-snap-gene-0.5;maker-scaffold02793-snap-gene-0.23;maker-scaffold11374-augustus-gene-0.5;maker-scaffold12320-augustus-gene-0.18;maker-scaffold03869-snap-gene-0.32;maker-scaffold11353-snap-gene-0.5;maker-scaffold01473-snap-gene-0.32;snap_masked-scaffold03248-abinit-gene-0.4;augustus_masked-scaffold08120-abinit-gene-0.2;maker-scaffold08424-augustus-gene-0.11
Biological Process: cell wall pectin biosynthetic process (GO:0052325);	1	maker-scaffold02105-augustus-gene-0.25
Biological Process: cell wall pectin metabolic process (GO:0052546);	12	augustus_masked-scaffold04704-abinit-gene-0.3;maker-scaffold10313-augustus-gene-0.4;maker-scaffold07772-augustus-gene-0.7;maker-scaffold15817-augustus-gene-0.3;augustus_masked-scaffold01252-abinit-gene-0.9;augustus_masked-scaffold03777-abinit-gene-0.0;maker-scaffold02256-snap-gene-0.29;snap_masked-scaffold01414-abinit-gene-0.22;maker-scaffold26566-snap-gene-0.2;maker-scaffold06842-snap-gene-0.11;…
Biological Process: cell wall repair (GO:0071433);	2	snap_masked-scaffold06966-abinit-gene-0.5;augustus_masked-scaffold01859-abinit-gene-0.5
Biological Process: cell-cell adhesion (GO:0016337);	1	maker-scaffold00871-augustus-gene-0.33
Biological Process: cell-cell junction assembly (GO:0007043);	2	maker-scaffold07649-augustus-gene-0.9;maker-scaffold01355-augustus-gene-0.28
Biological Process: cell-cell signaling (GO:0007267);	44	maker-scaffold23214-snap-gene-0.3;maker-scaffold04135-augustus-gene-0.9;maker-scaffold00574-augustus-gene-0.33;maker-scaffold03029-augustus-gene-0.33;maker-scaffold00737-augustus-gene-0.36;maker-scaffold00887-snap-gene-0.43;maker-scaffold01978-augustus-gene-0.25;maker-scaffold06588-augustus-gene-0.10;maker-scaffold04895-augustus-gene-0.20;maker-scaffold01978-augustus-gene-0.24;augustus_masked-sca…
Biological Process: cellular aldehyde metabolic process (GO:0006081);	12	maker-scaffold24425-augustus-gene-0.5;maker-scaffold16200-augustus-gene-0.3;maker-scaffold10536-augustus-gene-0.4;maker-scaffold03613-snap-gene-0.24;maker-scaffold00238-snap-gene-0.37;maker-scaffold03387-snap-gene-0.21;maker-scaffold11225-snap-gene-0.7;maker-scaffold03228-augustus-gene-0.18;augustus_masked-scaffold12825-abinit-gene-0.2;maker-scaffold00002-augustus-gene-3.25;snap_masked-scaffold01…
Biological Process: cellular amino acid biosynthetic process (GO:0008652);	33	maker-scaffold07872-augustus-gene-0.12;augustus_masked-scaffold41024-abinit-gene-0.0;maker-scaffold35390-augustus-gene-0.2;augustus_masked-scaffold02192-abinit-gene-0.2;maker-scaffold24003-augustus-gene-0.4;maker-scaffold01795-augustus-gene-0.30;maker-scaffold06639-augustus-gene-0.17;snap_masked-scaffold01473-abinit-gene-0.16;maker-scaffold04574-augustus-gene-0.15;snap_masked-scaffold05916-abinit…
Biological Process: cellular amino acid catabolic process (GO:0009063);	5	maker-scaffold00971-augustus-gene-0.43;maker-scaffold21407-snap-gene-0.2;maker-scaffold01666-augustus-gene-0.24;maker-scaffold00971-snap-gene-0.48;maker-scaffold18884-snap-gene-0.3
Biological Process: cellular amino acid metabolic process (GO:0006520);	47	maker-scaffold07033-augustus-gene-0.17;snap_masked-scaffold00210-abinit-gene-0.12;maker-scaffold04206-snap-gene-0.33;maker-scaffold04679-augustus-gene-0.18;augustus_masked-scaffold05238-abinit-gene-0.0;maker-scaffold00152-augustus-gene-1.24;maker-scaffold09217-augustus-gene-0.7;augustus_masked-scaffold01879-abinit-gene-0.0;augustus_masked-scaffold00073-abinit-gene-1.13;augustus_masked-scaffold114…
Biological Process: cellular aromatic compound metabolic process (GO:0006725);	18	augustus_masked-scaffold02705-abinit-gene-0.0;snap_masked-scaffold36646-abinit-gene-0.2;augustus_masked-scaffold02431-abinit-gene-0.8;maker-scaffold09230-augustus-gene-0.4;maker-scaffold02395-augustus-gene-0.34;maker-scaffold00681-snap-gene-0.21;castanea_mollissima_newGene_211;maker-scaffold04202-augustus-gene-0.8;snap_masked-scaffold05558-abinit-gene-0.5;maker-scaffold36727-augustus-gene-0.3;aug…
Biological Process: cellular biosynthetic process (GO:0044249);	53	maker-scaffold00101-augustus-gene-1.36;maker-scaffold12336-augustus-gene-0.8;augustus_masked-scaffold02729-abinit-gene-0.2;maker-scaffold03417-augustus-gene-0.28;augustus_masked-scaffold03095-abinit-gene-0.1;maker-scaffold10095-augustus-gene-0.12;castanea_mollissima_newGene_60;maker-scaffold03507-snap-gene-0.27;maker-scaffold13929-augustus-gene-0.9;maker-scaffold02614-snap-gene-0.19;maker-scaffol…
Biological Process: cellular bud site selection (GO:0000282);	1	augustus_masked-scaffold24009-abinit-gene-0.2
Biological Process: cellular calcium ion homeostasis (GO:0006874);	4	augustus_masked-scaffold11509-abinit-gene-0.1;snap_masked-scaffold37389-abinit-gene-0.3;augustus_masked-scaffold40669-abinit-gene-0.0;castanea_mollissima_newGene_486
Biological Process: cellular carbohydrate metabolic process (GO:0044262);	46	maker-scaffold05833-augustus-gene-0.7;snap_masked-scaffold00210-abinit-gene-0.12;maker-scaffold23127-augustus-gene-0.2;maker-scaffold10559-snap-gene-0.6;snap_masked-scaffold05007-abinit-gene-0.10;augustus_masked-scaffold02729-abinit-gene-0.2;maker-scaffold04999-augustus-gene-0.19;maker-scaffold17617-snap-gene-0.10;snap_masked-scaffold36789-abinit-gene-0.1;snap_masked-scaffold06259-abinit-gene-0.1…
Biological Process: cellular catabolic process (GO:0044248);	3	augustus_masked-scaffold03389-abinit-gene-0.5;augustus_masked-scaffold09596-abinit-gene-0.4;augustus_masked-scaffold13869-abinit-gene-0.0
Biological Process: cellular cation homeostasis (GO:0030003);	56	maker-scaffold03280-augustus-gene-0.37;maker-scaffold02248-augustus-gene-0.35;maker-scaffold06363-augustus-gene-0.15;maker-scaffold02210-snap-gene-0.26;maker-scaffold26622-augustus-gene-0.2;maker-scaffold02809-augustus-gene-0.13;maker-scaffold06140-augustus-gene-0.12;augustus_masked-scaffold02729-abinit-gene-0.4;augustus_masked-scaffold02467-abinit-gene-0.3;maker-scaffold01171-augustus-gene-0.24;…
Biological Process: cellular component assembly (GO:0022607);	4	maker-scaffold07093-augustus-gene-0.11;snap_masked-scaffold35224-abinit-gene-0.2;snap_masked-scaffold35378-abinit-gene-0.2;castanea_mollissima_newGene_848
Biological Process: cellular component biogenesis (GO:0044085);	12	maker-scaffold02921-augustus-gene-0.25;maker-scaffold05833-augustus-gene-0.7;maker-scaffold05282-augustus-gene-0.17;maker-scaffold01728-augustus-gene-0.25;castanea_mollissima_newGene_6017;maker-scaffold19403-snap-gene-0.8;maker-scaffold02811-snap-gene-0.21;maker-scaffold01595-augustus-gene-0.18;maker-scaffold04226-snap-gene-0.27;maker-scaffold02847-augustus-gene-0.22;maker-scaffold06297-augustus-…
Biological Process: cellular component morphogenesis (GO:0032989);	1	maker-scaffold00705-augustus-gene-0.40
Biological Process: cellular component organization (GO:0016043);	54	maker-scaffold05282-augustus-gene-0.17;maker-scaffold00847-snap-gene-0.45;snap_masked-scaffold00697-abinit-gene-0.20;maker-scaffold00998-augustus-gene-0.28;maker-scaffold00051-augustus-gene-1.41;maker-scaffold19483-augustus-gene-0.2;maker-scaffold20904-augustus-gene-0.6;maker-scaffold06916-snap-gene-0.19;maker-scaffold00396-augustus-gene-0.30;snap_masked-scaffold20619-abinit-gene-0.1;maker-scaffo…
Biological Process: cellular component organization or biogenesis (GO:0071840);	9	maker-scaffold01601-augustus-gene-0.33;snap_masked-scaffold00297-abinit-gene-0.22;maker-scaffold02915-augustus-gene-0.27;augustus_masked-scaffold32138-abinit-gene-0.0;snap_masked-scaffold08750-abinit-gene-0.3;maker-scaffold01613-snap-gene-0.43;maker-scaffold04519-snap-gene-0.19;maker-scaffold39464-augustus-gene-0.2;maker-scaffold07897-snap-gene-0.9
Biological Process: cellular copper ion homeostasis (GO:0006878);	4	maker-scaffold00257-snap-gene-0.44;maker-scaffold04249-augustus-gene-0.22;maker-scaffold06107-augustus-gene-0.14;maker-scaffold05989-augustus-gene-0.12
Biological Process: cellular defense response (GO:0006968);	1	maker-scaffold01601-snap-gene-0.37
Biological Process: cellular developmental process (GO:0048869);	15	snap_masked-scaffold20619-abinit-gene-0.1;maker-scaffold06297-augustus-gene-0.7;maker-scaffold24566-snap-gene-0.3;maker-scaffold06108-augustus-gene-0.11;maker-scaffold02865-augustus-gene-0.22;maker-scaffold06271-augustus-gene-0.5;snap_masked-scaffold03424-abinit-gene-0.21;maker-scaffold00078-snap-gene-1.48;augustus_masked-scaffold01043-abinit-gene-0.5;maker-scaffold01613-augustus-gene-0.41;august…
Biological Process: cellular glucan metabolic process (GO:0006073);	27	augustus_masked-scaffold02615-abinit-gene-0.2;maker-scaffold05589-augustus-gene-0.17;maker-scaffold03991-augustus-gene-0.19;maker-scaffold03429-augustus-gene-0.20;maker-scaffold08156-snap-gene-0.14;augustus_masked-scaffold03991-abinit-gene-0.6;maker-scaffold03832-snap-gene-0.25;maker-scaffold00263-snap-gene-0.40;maker-scaffold01277-augustus-gene-0.21;augustus_masked-scaffold05400-abinit-gene-0.2;…
Biological Process: cellular heat acclimation (GO:0070370);	1	maker-scaffold00332-snap-gene-0.51
Biological Process: cellular homeostasis (GO:0019725);	3	maker-scaffold01377-augustus-gene-0.29;maker-scaffold00069-augustus-gene-0.32;maker-scaffold00387-augustus-gene-0.22
Biological Process: cellular ion homeostasis (GO:0006873);	7	maker-scaffold15786-snap-gene-0.7;snap_masked-scaffold40201-abinit-gene-0.3;augustus_masked-scaffold01434-abinit-gene-0.2;augustus_masked-scaffold31079-abinit-gene-0.0;maker-scaffold09919-augustus-gene-0.10;snap_masked-scaffold40201-abinit-gene-0.5;augustus_masked-scaffold02009-abinit-gene-0.2
Biological Process: cellular iron ion homeostasis (GO:0006879);	7	augustus_masked-scaffold12729-abinit-gene-0.4;maker-scaffold00866-snap-gene-0.45;maker-scaffold00866-snap-gene-0.46;maker-scaffold37132-augustus-gene-0.2;maker-scaffold02428-augustus-gene-0.20;maker-scaffold05091-snap-gene-0.19;augustus_masked-scaffold00481-abinit-gene-0.7
Biological Process: cellular lipid catabolic process (GO:0044242);	1	maker-scaffold00568-snap-gene-0.19
Biological Process: cellular lipid metabolic process (GO:0044255);	9	augustus_masked-scaffold02422-abinit-gene-0.1;snap_masked-scaffold10975-abinit-gene-0.4;maker-scaffold03935-snap-gene-0.20;maker-scaffold00683-snap-gene-0.43;maker-scaffold13621-augustus-gene-0.6;maker-scaffold04672-augustus-gene-0.5;maker-scaffold19556-augustus-gene-0.4;augustus_masked-scaffold35076-abinit-gene-0.0;maker-scaffold03788-snap-gene-0.26
Biological Process: cellular macromolecule biosynthetic process (GO:0034645);	60	maker-scaffold02153-augustus-gene-0.12;maker-scaffold21800-snap-gene-0.3;maker-scaffold02555-augustus-gene-0.24;augustus_masked-scaffold01043-abinit-gene-0.5;snap_masked-scaffold11988-abinit-gene-0.14;castanea_mollissima_newGene_3487;maker-scaffold18084-augustus-gene-0.3;snap_masked-scaffold04842-abinit-gene-0.11;maker-scaffold00796-snap-gene-0.49;augustus_masked-scaffold05163-abinit-gene-0.3;sna…
Biological Process: cellular macromolecule catabolic process (GO:0044265);	9	snap_masked-scaffold02245-abinit-gene-0.20;maker-scaffold00064-augustus-gene-0.30;snap_masked-scaffold01260-abinit-gene-0.10;maker-scaffold02378-snap-gene-0.34;maker-scaffold16894-snap-gene-0.9;maker-scaffold00741-snap-gene-0.41;maker-scaffold01926-snap-gene-0.31;maker-scaffold01260-augustus-gene-0.20;maker-scaffold02342-snap-gene-0.21
Biological Process: cellular macromolecule localization (GO:0070727);	1	augustus_masked-scaffold09916-abinit-gene-0.4
Biological Process: cellular macromolecule metabolic process (GO:0044260);	155	augustus_masked-scaffold03405-abinit-gene-0.3;castanea_mollissima_newGene_796;maker-scaffold10020-augustus-gene-0.8;snap_masked-scaffold36678-abinit-gene-0.3;maker-scaffold01098-snap-gene-0.38;maker-scaffold11743-snap-gene-0.14;maker-scaffold00052-augustus-gene-1.56;maker-scaffold00175-augustus-gene-0.37;maker-scaffold12146-augustus-gene-0.4;maker-scaffold10444-snap-gene-0.15;maker-scaffold02570-…
Biological Process: cellular manganese ion homeostasis (GO:0030026);	1	maker-scaffold00503-snap-gene-0.41
Biological Process: cellular metabolic process (GO:0044237);	145	maker-scaffold01699-augustus-gene-0.14;snap_masked-scaffold09290-abinit-gene-0.2;maker-scaffold01507-augustus-gene-0.29;snap_masked-scaffold05840-abinit-gene-0.13;maker-scaffold04577-snap-gene-0.14;maker-scaffold00883-augustus-gene-0.27;maker-scaffold02198-snap-gene-0.31;augustus_masked-scaffold30805-abinit-gene-0.0;maker-scaffold26698-augustus-gene-0.2;augustus_masked-scaffold01375-abinit-gene-0…
Biological Process: cellular metal ion homeostasis (GO:0006875);	2	maker-scaffold01954-augustus-gene-0.26;maker-scaffold03120-snap-gene-0.33
Biological Process: cellular modified amino acid biosynthetic process (GO:0042398);	15	maker-scaffold05783-snap-gene-0.8;maker-scaffold04935-snap-gene-0.20;augustus_masked-scaffold05104-abinit-gene-0.0;maker-scaffold03617-augustus-gene-0.14;augustus_masked-scaffold01325-abinit-gene-0.9;maker-scaffold10539-snap-gene-0.6;maker-scaffold24106-augustus-gene-0.3;maker-scaffold00198-augustus-gene-0.44;snap_masked-scaffold03169-abinit-gene-0.20;snap_masked-scaffold06883-abinit-gene-0.8;mak…
Biological Process: cellular nitrogen compound biosynthetic process (GO:0044271);	4	maker-scaffold00639-augustus-gene-0.48;augustus_masked-scaffold14359-abinit-gene-0.2;maker-scaffold00138-snap-gene-1.45;maker-scaffold04799-augustus-gene-0.6
Biological Process: cellular nitrogen compound catabolic process (GO:0044270);	1	snap_masked-scaffold05558-abinit-gene-0.5
Biological Process: cellular nitrogen compound metabolic process (GO:0034641);	15	castanea_mollissima_newGene_211;maker-scaffold03507-snap-gene-0.27;snap_masked-scaffold00210-abinit-gene-0.12;augustus_masked-scaffold00976-abinit-gene-0.13;maker-scaffold09230-augustus-gene-0.4;maker-scaffold04226-snap-gene-0.27;maker-scaffold00236-snap-gene-0.28;snap_masked-scaffold36646-abinit-gene-0.2;augustus_masked-scaffold02705-abinit-gene-0.0;maker-scaffold04672-augustus-gene-0.5;augustus…
Biological Process: cellular potassium ion homeostasis (GO:0030007);	5	maker-scaffold10758-augustus-gene-0.11;maker-scaffold00327-augustus-gene-0.40;maker-scaffold00327-snap-gene-0.47;maker-scaffold02252-augustus-gene-0.32;maker-scaffold08282-snap-gene-0.6
Biological Process: cellular process (GO:0009987);	293	maker-scaffold09547-snap-gene-0.11;maker-scaffold05832-snap-gene-0.5;maker-scaffold01045-augustus-gene-0.33;maker-scaffold06128-snap-gene-0.5;augustus_masked-scaffold09393-abinit-gene-0.2;augustus_masked-scaffold01045-abinit-gene-0.3;snap_masked-scaffold05985-abinit-gene-0.12;maker-scaffold15698-snap-gene-0.0;maker-scaffold02299-augustus-gene-0.26;maker-scaffold19766-augustus-gene-0.3;augustus_ma…
Biological Process: cellular protein complex assembly (GO:0043623);	1	maker-scaffold00361-snap-gene-0.22
Biological Process: cellular protein localization (GO:0034613);	3	maker-scaffold30125-snap-gene-0.9;maker-scaffold06816-augustus-gene-0.7;maker-scaffold00702-augustus-gene-0.38
Biological Process: cellular protein metabolic process (GO:0044267);	75	augustus_masked-scaffold12078-abinit-gene-0.0;maker-scaffold03662-snap-gene-0.19;maker-scaffold36138-snap-gene-0.3;augustus_masked-scaffold15856-abinit-gene-0.0;castanea_mollissima_newGene_3081;augustus_masked-scaffold07354-abinit-gene-0.0;maker-scaffold11840-augustus-gene-0.8;maker-scaffold02498-snap-gene-0.25;maker-scaffold24130-snap-gene-0.3;maker-scaffold05399-augustus-gene-0.9;snap_masked-sc…
Biological Process: cellular protein modification process (GO:0006464);	66	maker-scaffold03973-snap-gene-0.14;snap_masked-scaffold00470-abinit-gene-0.33;augustus_masked-scaffold13869-abinit-gene-0.0;snap_masked-scaffold16369-abinit-gene-0.4;maker-scaffold00412-augustus-gene-1.24;maker-scaffold00281-augustus-gene-0.34;augustus_masked-scaffold31066-abinit-gene-0.1;maker-scaffold15991-augustus-gene-0.2;snap_masked-scaffold05892-abinit-gene-0.11;maker-scaffold11332-snap-gen…
Biological Process: cellular respiration (GO:0045333);	8	augustus_masked-scaffold02269-abinit-gene-0.2;maker-scaffold06358-snap-gene-0.16;augustus_masked-scaffold01554-abinit-gene-0.0;maker-scaffold01529-snap-gene-0.27;maker-scaffold01669-snap-gene-0.31;snap_masked-scaffold01669-abinit-gene-0.15;maker-scaffold04619-augustus-gene-0.25;augustus_masked-scaffold22434-abinit-gene-0.0
Biological Process: cellular response to DNA damage stimulus (GO:0006974);	30	castanea_mollissima_newGene_5337;snap_masked-scaffold01125-abinit-gene-0.34;maker-scaffold03473-augustus-gene-0.21;maker-scaffold03772-snap-gene-0.17;augustus_masked-scaffold02883-abinit-gene-0.4;maker-scaffold39884-augustus-gene-0.4;maker-scaffold22537-snap-gene-0.5;maker-scaffold09553-snap-gene-0.8;maker-scaffold00350-snap-gene-0.33;maker-scaffold00307-snap-gene-0.44;augustus_masked-scaffold015…
Biological Process: cellular response to UV-A (GO:0071492);	2	augustus_masked-scaffold39830-abinit-gene-0.0;augustus_masked-scaffold24086-abinit-gene-0.0
Biological Process: cellular response to abscisic acid stimulus (GO:0071215);	2	maker-scaffold05741-snap-gene-0.14;maker-scaffold00003-snap-gene-1.38
Biological Process: cellular response to acid (GO:0071229);	43	augustus_masked-scaffold16195-abinit-gene-0.1;augustus_masked-scaffold18525-abinit-gene-0.0;maker-scaffold04795-snap-gene-0.23;maker-scaffold00024-augustus-gene-2.21;maker-scaffold00865-snap-gene-0.35;maker-scaffold00938-snap-gene-0.35;augustus_masked-scaffold06732-abinit-gene-0.1;maker-scaffold02404-snap-gene-0.29;maker-scaffold08101-augustus-gene-0.15;snap_masked-scaffold10726-abinit-gene-0.6;m…
Biological Process: cellular response to alcohol (GO:0097306);	1	maker-scaffold12336-augustus-gene-0.8
Biological Process: cellular response to amino acid stimulus (GO:0071230);	3	maker-scaffold02028-augustus-gene-0.32;maker-scaffold06363-augustus-gene-0.15;maker-scaffold00013-snap-gene-1.54
Biological Process: cellular response to auxin stimulus (GO:0071365);	1	augustus_masked-scaffold25822-abinit-gene-0.0
Biological Process: cellular response to blue light (GO:0071483);	2	augustus_masked-scaffold24086-abinit-gene-0.0;augustus_masked-scaffold39830-abinit-gene-0.0
Biological Process: cellular response to calcium ion (GO:0071277);	1	maker-scaffold00649-augustus-gene-0.44
Biological Process: cellular response to cold (GO:0070417);	2	maker-scaffold05741-snap-gene-0.14;maker-scaffold00003-snap-gene-1.38
Biological Process: cellular response to drug (GO:0035690);	1	castanea_mollissima_newGene_2293
Biological Process: cellular response to extracellular stimulus (GO:0031668);	4	castanea_mollissima_newGene_3957;castanea_mollissima_newGene_908;maker-scaffold00281-snap-gene-0.36;augustus_masked-scaffold00396-abinit-gene-0.5
Biological Process: cellular response to far red light (GO:0071490);	2	augustus_masked-scaffold39830-abinit-gene-0.0;augustus_masked-scaffold24086-abinit-gene-0.0
Biological Process: cellular response to glucose starvation (GO:0042149);	2	maker-scaffold01803-snap-gene-0.29;maker-scaffold38490-snap-gene-0.6
Biological Process: cellular response to gravity (GO:0071258);	1	maker-scaffold06460-augustus-gene-0.9
Biological Process: cellular response to heat (GO:0034605);	7	maker-scaffold00786-snap-gene-0.63;maker-scaffold03228-snap-gene-0.28;augustus_masked-scaffold24086-abinit-gene-0.0;augustus_masked-scaffold39830-abinit-gene-0.0;maker-scaffold03330-snap-gene-0.23;maker-scaffold10045-snap-gene-0.15;maker-scaffold03228-snap-gene-0.29
Biological Process: cellular response to high light intensity (GO:0071486);	2	augustus_masked-scaffold39830-abinit-gene-0.0;augustus_masked-scaffold24086-abinit-gene-0.0
Biological Process: cellular response to hormone stimulus (GO:0032870);	1	castanea_mollissima_newGene_211
Biological Process: cellular response to hydrogen peroxide (GO:0070301);	1	maker-scaffold01759-augustus-gene-0.23
Biological Process: cellular response to hypoxia (GO:0071456);	3	maker-scaffold32708-snap-gene-0.4;augustus_masked-scaffold04570-abinit-gene-0.8;snap_masked-scaffold16352-abinit-gene-0.2
Biological Process: cellular response to indolebutyric acid stimulus (GO:0071366);	1	augustus_masked-scaffold24902-abinit-gene-0.0
Biological Process: cellular response to iron ion starvation (GO:0010106);	33	maker-scaffold02999-snap-gene-0.29;maker-scaffold02995-snap-gene-0.15;maker-scaffold00104-snap-gene-0.36;maker-scaffold05449-snap-gene-0.19;maker-scaffold21816-snap-gene-0.6;augustus_masked-scaffold00489-abinit-gene-0.1;maker-scaffold05340-augustus-gene-0.11;snap_masked-scaffold00489-abinit-gene-0.23;maker-scaffold04971-augustus-gene-0.17;maker-scaffold02338-augustus-gene-0.23;maker-scaffold16759…
Biological Process: cellular response to light intensity (GO:0071484);	1	augustus_masked-scaffold01366-abinit-gene-0.9
Biological Process: cellular response to light stimulus (GO:0071482);	4	maker-scaffold09012-snap-gene-0.9;maker-scaffold01148-augustus-gene-0.40;augustus_masked-scaffold01148-abinit-gene-0.4;maker-scaffold03900-snap-gene-0.14
Biological Process: cellular response to lipid (GO:0071396);	2	snap_masked-scaffold09659-abinit-gene-0.6;maker-scaffold12336-augustus-gene-0.8
Biological Process: cellular response to molecule of bacterial origin (GO:0071219);	1	maker-scaffold01759-augustus-gene-0.23
Biological Process: cellular response to nitric oxide (GO:0071732);	1	maker-scaffold01759-augustus-gene-0.23
Biological Process: cellular response to nitrogen levels (GO:0043562);	1	maker-scaffold00713-augustus-gene-0.39
Biological Process: cellular response to nitrogen starvation (GO:0006995);	22	maker-scaffold31150-augustus-gene-0.2;snap_masked-scaffold02245-abinit-gene-0.20;augustus_masked-scaffold07160-abinit-gene-0.5;maker-scaffold01245-augustus-gene-0.38;maker-scaffold00306-augustus-gene-0.18;maker-scaffold05588-augustus-gene-0.19;snap_masked-scaffold32185-abinit-gene-0.4;maker-scaffold24754-augustus-gene-0.1;maker-scaffold06579-augustus-gene-0.13;maker-scaffold28286-snap-gene-0.8;au…
Biological Process: cellular response to organic cyclic compound (GO:0071407);	3	maker-scaffold13527-snap-gene-0.8;maker-scaffold08323-snap-gene-0.13;augustus_masked-scaffold16195-abinit-gene-0.1
Biological Process: cellular response to organic substance (GO:0071310);	38	augustus_masked-scaffold18531-abinit-gene-0.1;augustus_masked-scaffold06176-abinit-gene-0.5;maker-scaffold03882-snap-gene-0.12;augustus_masked-scaffold30805-abinit-gene-0.0;augustus_masked-scaffold25711-abinit-gene-0.0;maker-scaffold06997-augustus-gene-0.12;snap_masked-scaffold10641-abinit-gene-0.5;maker-scaffold02531-augustus-gene-0.21;snap_masked-scaffold11152-abinit-gene-0.6;augustus_masked-sc…
Biological Process: cellular response to osmotic stress (GO:0071470);	2	augustus_masked-scaffold01549-abinit-gene-0.13;snap_masked-scaffold35392-abinit-gene-0.2
Biological Process: cellular response to oxidative stress (GO:0034599);	6	augustus_masked-scaffold30721-abinit-gene-0.1;maker-scaffold05048-snap-gene-0.11;maker-scaffold07632-snap-gene-0.23;maker-scaffold30721-snap-gene-0.11;maker-scaffold00085-snap-gene-1.45;augustus_masked-scaffold02520-abinit-gene-0.4
Biological Process: cellular response to oxygen-containing compound (GO:1901701);	43	augustus_masked-scaffold30805-abinit-gene-0.0;augustus_masked-scaffold25711-abinit-gene-0.0;snap_masked-scaffold00359-abinit-gene-0.17;maker-scaffold08323-snap-gene-0.13;augustus_masked-scaffold06176-abinit-gene-0.5;augustus_masked-scaffold18531-abinit-gene-0.1;maker-scaffold01875-snap-gene-0.31;augustus_masked-scaffold04825-abinit-gene-0.4;augustus_masked-scaffold14372-abinit-gene-0.1;snap_maske…
Biological Process: cellular response to phosphate starvation (GO:0016036);	52	maker-scaffold01427-snap-gene-0.30;maker-scaffold01245-augustus-gene-0.38;maker-scaffold02680-augustus-gene-0.34;augustus_masked-scaffold00687-abinit-gene-0.9;snap_masked-scaffold01158-abinit-gene-0.14;castanea_mollissima_newGene_5241;maker-scaffold00003-snap-gene-1.38;maker-scaffold04276-snap-gene-0.23;maker-scaffold00344-augustus-gene-0.30;maker-scaffold18127-snap-gene-0.8;maker-scaffold04924-a…
Biological Process: cellular response to potassium ion starvation (GO:0051365);	1	maker-scaffold13865-augustus-gene-0.3
Biological Process: cellular response to red light (GO:0071491);	2	augustus_masked-scaffold39830-abinit-gene-0.0;augustus_masked-scaffold24086-abinit-gene-0.0
Biological Process: cellular response to redox state (GO:0071461);	1	augustus_masked-scaffold00586-abinit-gene-0.3
Biological Process: cellular response to salt stress (GO:0071472);	1	augustus_masked-scaffold03941-abinit-gene-0.8
Biological Process: cellular response to stimulus (GO:0051716);	27	augustus_masked-scaffold20038-abinit-gene-0.0;maker-scaffold08215-snap-gene-0.9;maker-scaffold04053-snap-gene-0.14;augustus_masked-scaffold10641-abinit-gene-0.1;maker-scaffold19990-snap-gene-0.6;maker-scaffold06108-augustus-gene-0.11;maker-scaffold28067-augustus-gene-0.2;maker-scaffold30731-snap-gene-0.2;castanea_mollissima_newGene_3487;augustus_masked-scaffold24129-abinit-gene-0.0;maker-scaffold…
Biological Process: cellular response to stress (GO:0033554);	18	castanea_mollissima_newGene_5293;maker-scaffold00489-snap-gene-0.38;castanea_mollissima_newGene_3957;maker-scaffold07609-snap-gene-0.9;maker-scaffold00097-snap-gene-1.26;maker-scaffold00024-augustus-gene-2.21;snap_masked-scaffold04185-abinit-gene-0.8;maker-scaffold30570-snap-gene-0.3;maker-scaffold02498-snap-gene-0.25;maker-scaffold00281-snap-gene-0.36;maker-scaffold11172-snap-gene-0.9;castanea_m…
Biological Process: cellular response to sucrose stimulus (GO:0071329);	2	maker-scaffold02321-augustus-gene-0.25;maker-scaffold00003-snap-gene-1.38
Biological Process: cellular response to sulfate starvation (GO:0009970);	1	maker-scaffold16412-snap-gene-0.8
Biological Process: cellular response to water deprivation (GO:0042631);	28	maker-scaffold06045-augustus-gene-0.7;snap_masked-scaffold00390-abinit-gene-0.11;snap_masked-scaffold00390-abinit-gene-0.22;maker-scaffold02216-augustus-gene-0.18;snap_masked-scaffold01306-abinit-gene-0.19;maker-scaffold07782-augustus-gene-0.11;maker-scaffold00661-snap-gene-0.43;augustus_masked-scaffold03362-abinit-gene-0.2;maker-scaffold11961-snap-gene-0.11;maker-scaffold07008-snap-gene-0.12;mak…
Biological Process: cellular water homeostasis (GO:0009992);	1	augustus_masked-scaffold02054-abinit-gene-0.10
Biological Process: cellular zinc ion homeostasis (GO:0006882);	19	castanea_mollissima_newGene_3086;maker-scaffold27962-snap-gene-0.3;maker-scaffold02127-snap-gene-0.21;castanea_mollissima_newGene_6037;maker-scaffold12173-augustus-gene-0.10;maker-scaffold20298-snap-gene-0.5;maker-scaffold40170-snap-gene-0.3;maker-scaffold25939-snap-gene-0.4;maker-scaffold14520-augustus-gene-0.11;maker-scaffold17526-snap-gene-0.5;snap_masked-scaffold23671-abinit-gene-0.2;castanea…
Biological Process: cellulose biosynthetic process (GO:0030244);	125	snap_masked-scaffold01281-abinit-gene-0.16;maker-scaffold03995-augustus-gene-0.13;augustus_masked-scaffold07218-abinit-gene-0.7;maker-scaffold16175-snap-gene-0.6;snap_masked-scaffold01281-abinit-gene-0.26;maker-scaffold04269-augustus-gene-0.23;maker-scaffold01230-augustus-gene-0.21;augustus_masked-scaffold02702-abinit-gene-0.4;maker-scaffold14200-snap-gene-0.9;snap_masked-scaffold27242-abinit-gen…
Biological Process: cellulose catabolic process (GO:0030245);	25	augustus_masked-scaffold01359-abinit-gene-0.1;maker-scaffold03643-augustus-gene-0.21;maker-scaffold06451-augustus-gene-0.21;maker-scaffold03643-augustus-gene-0.22;augustus_masked-scaffold20878-abinit-gene-0.0;maker-scaffold01794-snap-gene-0.44;maker-scaffold00867-snap-gene-0.43;maker-scaffold01970-augustus-gene-0.35;maker-scaffold01425-snap-gene-0.52;maker-scaffold02271-augustus-gene-0.24;maker-s…
Biological Process: cellulose metabolic process (GO:0030243);	12	maker-scaffold04603-snap-gene-0.26;maker-scaffold03477-augustus-gene-0.14;maker-scaffold01922-snap-gene-0.17;maker-scaffold13711-augustus-gene-0.6;maker-scaffold00241-snap-gene-1.24;maker-scaffold13241-snap-gene-0.6;maker-scaffold01859-augustus-gene-0.27;maker-scaffold06454-augustus-gene-0.18;augustus_masked-scaffold00804-abinit-gene-0.0;maker-scaffold11353-snap-gene-0.5;maker-scaffold03298-augus…
Biological Process: cellulose microfibril organization (GO:0010215);	12	augustus_masked-scaffold02096-abinit-gene-0.5;maker-scaffold03319-snap-gene-0.23;augustus_masked-scaffold04704-abinit-gene-0.5;maker-scaffold08731-augustus-gene-0.13;maker-scaffold02941-snap-gene-0.19;maker-scaffold03148-augustus-gene-0.21;maker-scaffold08731-augustus-gene-0.15;maker-scaffold03404-snap-gene-0.37;snap_masked-scaffold01126-abinit-gene-0.19;maker-scaffold03319-augustus-gene-0.18;mak…
Biological Process: centromere complex assembly (GO:0034508);	5	maker-scaffold12226-snap-gene-0.11;snap_masked-scaffold00448-abinit-gene-0.39;maker-scaffold03728-snap-gene-0.14;augustus_masked-scaffold35269-abinit-gene-0.0;augustus_masked-scaffold00448-abinit-gene-0.16
Biological Process: centrosome organization (GO:0051297);	3	maker-scaffold01269-augustus-gene-0.40;maker-scaffold00234-augustus-gene-0.29;maker-scaffold03555-augustus-gene-0.16
Biological Process: ceramide metabolic process (GO:0006672);	4	augustus_masked-scaffold32537-abinit-gene-0.0;augustus_masked-scaffold02255-abinit-gene-0.0;maker-scaffold16634-snap-gene-0.4;maker-scaffold04061-augustus-gene-0.8
Biological Process: chaperone mediated protein folding requiring cofactor (GO:0051085);	7	maker-scaffold13214-augustus-gene-0.6;maker-scaffold05791-augustus-gene-0.13;maker-scaffold06916-snap-gene-0.17;maker-scaffold21021-augustus-gene-0.3;maker-scaffold20904-snap-gene-0.9;maker-scaffold06916-augustus-gene-0.11;maker-scaffold06916-augustus-gene-0.13
Biological Process: chaperone-mediated protein complex assembly (GO:0051131);	1	augustus_masked-scaffold02520-abinit-gene-0.4
Biological Process: chaperone-mediated protein folding (GO:0061077);	5	maker-scaffold01774-snap-gene-0.31;snap_masked-scaffold05766-abinit-gene-0.3;maker-scaffold25771-augustus-gene-0.4;maker-scaffold05852-augustus-gene-0.9;maker-scaffold07801-augustus-gene-0.6
Biological Process: chemical homeostasis (GO:0048878);	1	augustus_masked-scaffold00191-abinit-gene-0.1
Biological Process: chiasma assembly (GO:0051026);	8	augustus_masked-scaffold02045-abinit-gene-0.2;augustus_masked-scaffold03107-abinit-gene-0.1;maker-scaffold02436-augustus-gene-0.20;snap_masked-scaffold01586-abinit-gene-0.26;maker-scaffold05118-augustus-gene-0.10;maker-scaffold01586-snap-gene-0.43;augustus_masked-scaffold00169-abinit-gene-1.6;maker-scaffold05176-snap-gene-0.9
Biological Process: chitin catabolic process (GO:0006032);	52	augustus_masked-scaffold04750-abinit-gene-0.0;maker-scaffold22709-augustus-gene-0.1;augustus_masked-scaffold04339-abinit-gene-0.2;maker-scaffold02051-augustus-gene-0.9;maker-scaffold13241-snap-gene-0.6;maker-scaffold00500-augustus-gene-1.13;maker-scaffold04833-snap-gene-0.19;snap_masked-scaffold33396-abinit-gene-0.1;augustus_masked-scaffold32729-abinit-gene-0.0;maker-scaffold31759-augustus-gene-0…
Biological Process: chloride transmembrane transport (GO:1902476);	8	maker-scaffold04577-snap-gene-0.13;maker-scaffold11273-snap-gene-0.7;maker-scaffold08355-snap-gene-0.17;maker-scaffold00341-snap-gene-1.19;maker-scaffold13563-snap-gene-0.5;snap_masked-scaffold06013-abinit-gene-0.12;snap_masked-scaffold00068-abinit-gene-1.14;maker-scaffold00041-snap-gene-0.42
Biological Process: chloride transport (GO:0006821);	1	maker-scaffold04397-augustus-gene-0.20
Biological Process: chlorophyll biosynthetic process (GO:0015995);	110	snap_masked-scaffold08261-abinit-gene-0.9;maker-scaffold07333-augustus-gene-0.9;snap_masked-scaffold13872-abinit-gene-0.3;maker-scaffold13872-snap-gene-0.7;maker-scaffold00013-augustus-gene-1.52;maker-scaffold01541-snap-gene-0.50;augustus_masked-scaffold06704-abinit-gene-0.4;maker-scaffold01158-augustus-gene-0.20;maker-scaffold05100-snap-gene-0.17;maker-scaffold19721-augustus-gene-0.1;maker-scaff…
Biological Process: chlorophyll catabolic process (GO:0015996);	47	castanea_mollissima_newGene_4779;maker-scaffold05271-augustus-gene-0.12;maker-scaffold06098-augustus-gene-0.9;augustus_masked-scaffold36585-abinit-gene-0.0;maker-scaffold05435-augustus-gene-0.16;maker-scaffold15523-augustus-gene-0.12;maker-scaffold18901-snap-gene-0.4;maker-scaffold02857-snap-gene-0.23;maker-scaffold01430-augustus-gene-0.42;maker-scaffold00615-augustus-gene-0.46;maker-scaffold0086…
Biological Process: chlorophyll cycle (GO:0033354);	1	maker-scaffold01622-augustus-gene-0.27
Biological Process: chlorophyll metabolic process (GO:0015994);	12	maker-scaffold00323-snap-gene-0.52;augustus_masked-scaffold06547-abinit-gene-0.3;snap_masked-scaffold05784-abinit-gene-0.6;maker-scaffold04226-snap-gene-0.27;maker-scaffold01793-snap-gene-0.24;maker-scaffold21132-augustus-gene-0.2;augustus_masked-scaffold03389-abinit-gene-0.5;maker-scaffold00896-snap-gene-0.32;augustus_masked-scaffold00323-abinit-gene-0.3;maker-scaffold05264-snap-gene-0.16;august…
Biological Process: chloroplast RNA modification (GO:1900865);	2	augustus_masked-scaffold04425-abinit-gene-0.3;maker-scaffold05471-snap-gene-0.9
Biological Process: chloroplast RNA processing (GO:0031425);	10	maker-scaffold01158-augustus-gene-0.20;maker-scaffold01824-augustus-gene-0.34;snap_masked-scaffold01158-abinit-gene-0.14;augustus_masked-scaffold15777-abinit-gene-0.0;augustus_masked-scaffold03994-abinit-gene-0.2;augustus_masked-scaffold00157-abinit-gene-0.12;maker-scaffold15633-snap-gene-0.3;snap_masked-scaffold02220-abinit-gene-0.28;augustus_masked-scaffold01933-abinit-gene-0.5;augustus_masked-…
Biological Process: chloroplast accumulation movement (GO:0009904);	2	maker-scaffold05972-snap-gene-0.13;maker-scaffold04839-augustus-gene-0.14
Biological Process: chloroplast avoidance movement (GO:0009903);	1	maker-scaffold05972-snap-gene-0.13
Biological Process: chloroplast fission (GO:0010020);	13	maker-scaffold00352-augustus-gene-1.21;maker-scaffold08029-snap-gene-0.17;maker-scaffold08000-snap-gene-0.13;maker-scaffold03338-snap-gene-0.21;maker-scaffold31259-snap-gene-0.4;augustus_masked-scaffold05253-abinit-gene-0.5;snap_masked-scaffold00292-abinit-gene-1.15;maker-scaffold05254-snap-gene-0.16;maker-scaffold08344-augustus-gene-0.9;maker-scaffold01341-snap-gene-0.49;maker-scaffold00024-snap…
Biological Process: chloroplast localization (GO:0019750);	1	maker-scaffold03079-augustus-gene-0.22
Biological Process: chloroplast mRNA modification (GO:1900871);	1	maker-scaffold21574-augustus-gene-0.3
Biological Process: chloroplast mRNA processing (GO:0010239);	2	maker-scaffold06511-snap-gene-0.9;maker-scaffold02198-augustus-gene-0.30
Biological Process: chloroplast organization (GO:0009658);	99	maker-scaffold00862-augustus-gene-0.43;maker-scaffold03754-snap-gene-0.23;maker-scaffold04423-augustus-gene-0.13;augustus_masked-scaffold00133-abinit-gene-0.4;augustus_masked-scaffold15749-abinit-gene-0.0;snap_masked-scaffold03668-abinit-gene-0.8;maker-scaffold02443-augustus-gene-0.23;augustus_masked-scaffold01386-abinit-gene-0.2;maker-scaffold00371-snap-gene-0.30;maker-scaffold26622-augustus-gen…
Biological Process: chloroplast rRNA processing (GO:1901259);	1	maker-scaffold05098-augustus-gene-0.22
Biological Process: chloroplast relocation (GO:0009902);	79	maker-scaffold00325-snap-gene-0.42;maker-scaffold13837-snap-gene-0.7;augustus_masked-scaffold02823-abinit-gene-0.7;maker-scaffold01224-snap-gene-0.32;maker-scaffold05592-augustus-gene-0.12;augustus_masked-scaffold04861-abinit-gene-0.0;castanea_mollissima_newGene_3875;snap_masked-scaffold16381-abinit-gene-0.2;snap_masked-scaffold23749-abinit-gene-0.1;maker-scaffold07887-augustus-gene-0.12;maker-sc…
Biological Process: chloroplast ribulose bisphosphate carboxylase complex biogenesis (GO:0080158);	1	maker-scaffold05098-augustus-gene-0.22
Biological Process: chloroplast-nucleus signaling pathway (GO:0010019);	5	maker-scaffold00555-snap-gene-0.39;augustus_masked-scaffold01293-abinit-gene-0.2;maker-scaffold04373-augustus-gene-0.13;maker-scaffold00555-snap-gene-0.40;maker-scaffold04222-augustus-gene-0.12
Biological Process: chlororespiration (GO:0010478);	1	maker-scaffold00653-augustus-gene-0.42
Biological Process: cholesterol biosynthetic process (GO:0006695);	4	maker-scaffold05841-augustus-gene-0.16;maker-scaffold04885-snap-gene-0.17;maker-scaffold06182-snap-gene-0.9;castanea_mollissima_newGene_3904
Biological Process: cholesterol transport (GO:0030301);	2	maker-scaffold03784-augustus-gene-0.11;augustus_masked-scaffold00568-abinit-gene-0.3
Biological Process: chorismate biosynthetic process (GO:0009423);	7	snap_masked-scaffold01375-abinit-gene-0.19;maker-scaffold01375-snap-gene-0.38;augustus_masked-scaffold02463-abinit-gene-0.2;maker-scaffold03191-augustus-gene-0.19;maker-scaffold11695-augustus-gene-0.4;maker-scaffold01398-snap-gene-0.37;maker-scaffold01241-augustus-gene-0.35
Biological Process: chorismate metabolic process (GO:0046417);	5	maker-scaffold00097-augustus-gene-0.32;snap_masked-scaffold00941-abinit-gene-0.23;maker-scaffold00941-snap-gene-0.37;maker-scaffold01335-augustus-gene-0.51;maker-scaffold01398-augustus-gene-0.30
Biological Process: chromatin assembly (GO:0031497);	1	maker-scaffold06389-snap-gene-0.7
Biological Process: chromatin assembly or disassembly (GO:0006333);	15	maker-scaffold01325-augustus-gene-0.31;maker-scaffold00238-snap-gene-0.37;maker-scaffold02828-augustus-gene-0.10;maker-scaffold09347-augustus-gene-0.6;maker-scaffold16332-snap-gene-0.4;maker-scaffold04049-augustus-gene-0.21;augustus_masked-scaffold00410-abinit-gene-0.8;maker-scaffold28847-snap-gene-0.3;maker-scaffold06683-snap-gene-0.18;maker-scaffold40929-snap-gene-0.6;maker-scaffold15191-snap-g…
Biological Process: chromatin modification (GO:0016568);	31	maker-scaffold06380-snap-gene-0.9;maker-scaffold29224-snap-gene-0.1;augustus_masked-scaffold07643-abinit-gene-0.0;snap_masked-scaffold32146-abinit-gene-0.3;maker-scaffold09540-augustus-gene-0.10;maker-scaffold05441-snap-gene-0.13;maker-scaffold04371-snap-gene-0.18;castanea_mollissima_newGene_5093;castanea_mollissima_newGene_3487;maker-scaffold12039-augustus-gene-0.8;maker-scaffold04053-snap-gene-…
Biological Process: chromatin organization (GO:0006325);	6	castanea_mollissima_newGene_702;maker-scaffold06108-augustus-gene-0.11;maker-scaffold03772-snap-gene-0.18;maker-scaffold00052-augustus-gene-1.56;maker-scaffold01390-augustus-gene-0.32;maker-scaffold04135-augustus-gene-0.9
Biological Process: chromatin remodeling (GO:0006338);	23	maker-scaffold01457-snap-gene-0.47;maker-scaffold00078-snap-gene-1.47;snap_masked-scaffold00002-abinit-gene-0.17;maker-scaffold28175-snap-gene-0.4;castanea_mollissima_newGene_151;maker-scaffold00002-snap-gene-0.47;maker-scaffold03669-snap-gene-0.22;maker-scaffold02267-snap-gene-0.33;augustus_masked-scaffold04365-abinit-gene-0.0;snap_masked-scaffold02279-abinit-gene-0.21;maker-scaffold01978-august…
Biological Process: chromatin remodeling at centromere (GO:0031055);	1	augustus_masked-scaffold39852-abinit-gene-0.0
Biological Process: chromatin silencing (GO:0006342);	67	maker-scaffold00237-augustus-gene-0.28;maker-scaffold09869-augustus-gene-0.10;snap_masked-scaffold00102-abinit-gene-0.7;maker-scaffold20635-snap-gene-0.5;maker-scaffold04057-snap-gene-0.21;maker-scaffold02760-snap-gene-0.19;maker-scaffold19839-snap-gene-0.5;maker-scaffold03224-snap-gene-0.17;castanea_mollissima_newGene_933;augustus_masked-scaffold41118-abinit-gene-0.0;maker-scaffold01681-augustus…
Biological Process: chromatin silencing at rDNA (GO:0000183);	1	augustus_masked-scaffold35269-abinit-gene-0.0
Biological Process: chromatin silencing at silent mating-type cassette (GO:0030466);	2	maker-scaffold40003-snap-gene-0.7;snap_masked-scaffold28814-abinit-gene-0.7
Biological Process: chromatin silencing at telomere (GO:0006348);	3	snap_masked-scaffold40929-abinit-gene-0.3;augustus_masked-scaffold09784-abinit-gene-0.0;maker-scaffold40929-snap-gene-0.6
Biological Process: chromatin silencing by small RNA (GO:0031048);	61	maker-scaffold00598-augustus-gene-0.47;augustus_masked-scaffold00069-abinit-gene-1.11;maker-scaffold01978-augustus-gene-0.24;snap_masked-scaffold33361-abinit-gene-0.4;snap_masked-scaffold40157-abinit-gene-0.0;maker-scaffold02834-augustus-gene-0.21;snap_masked-scaffold05161-abinit-gene-0.7;maker-scaffold09280-snap-gene-0.9;maker-scaffold01768-snap-gene-0.38;maker-scaffold01305-snap-gene-0.23;maker…
Biological Process: chromosome condensation (GO:0030261);	10	maker-scaffold02595-augustus-gene-0.25;snap_masked-scaffold13575-abinit-gene-0.7;maker-scaffold10673-augustus-gene-0.9;maker-scaffold13575-snap-gene-0.14;maker-scaffold05011-augustus-gene-0.15;maker-scaffold05386-snap-gene-0.10;maker-scaffold05011-augustus-gene-0.14;maker-scaffold03488-snap-gene-0.25;augustus_masked-scaffold01772-abinit-gene-0.3;maker-scaffold00574-augustus-gene-0.29
Biological Process: chromosome organization (GO:0051276);	25	maker-scaffold02335-snap-gene-0.32;maker-scaffold17487-augustus-gene-0.0;maker-scaffold02335-augustus-gene-0.25;maker-scaffold00469-augustus-gene-0.33;maker-scaffold01057-augustus-gene-0.28;maker-scaffold04947-augustus-gene-0.13;augustus_masked-scaffold35511-abinit-gene-0.0;augustus_masked-scaffold10231-abinit-gene-0.1;castanea_mollissima_newGene_2252;maker-scaffold15504-snap-gene-0.8;augustus_ma…
Biological Process: chromosome organization involved in meiosis (GO:0070192);	1	maker-scaffold01136-snap-gene-0.44
Biological Process: chromosome segregation (GO:0007059);	25	maker-scaffold01457-augustus-gene-0.38;maker-scaffold17487-augustus-gene-0.0;maker-scaffold02335-augustus-gene-0.25;maker-scaffold02335-snap-gene-0.32;maker-scaffold06455-snap-gene-0.16;maker-scaffold00469-augustus-gene-0.33;maker-scaffold04947-augustus-gene-0.13;maker-scaffold01057-augustus-gene-0.28;augustus_masked-scaffold04242-abinit-gene-0.0;maker-scaffold14018-snap-gene-0.7;snap_masked-scaf…
Biological Process: chromosome separation (GO:0051304);	1	maker-scaffold40366-snap-gene-0.3
Biological Process: cinnamic acid biosynthetic process (GO:0009800);	11	augustus_masked-scaffold09836-abinit-gene-0.0;maker-scaffold09836-snap-gene-0.13;augustus_masked-scaffold01496-abinit-gene-0.2;maker-scaffold13946-augustus-gene-0.8;maker-scaffold01645-augustus-gene-0.32;augustus_masked-scaffold09836-abinit-gene-0.1;maker-scaffold30697-augustus-gene-0.2;augustus_masked-scaffold27728-abinit-gene-0.0;augustus_masked-scaffold26150-abinit-gene-0.0;augustus_masked-sca…
Biological Process: circadian regulation of calcium ion oscillation (GO:0010617);	2	maker-scaffold00134-augustus-gene-0.40;maker-scaffold00331-snap-gene-0.25
Biological Process: circadian regulation of gene expression (GO:0032922);	1	maker-scaffold00554-augustus-gene-0.39
Biological Process: circadian rhythm (GO:0007623);	20	maker-scaffold14837-snap-gene-0.6;snap_masked-scaffold00458-abinit-gene-0.19;maker-scaffold04084-snap-gene-0.21;maker-scaffold13929-augustus-gene-0.9;maker-scaffold00069-augustus-gene-1.60;maker-scaffold00003-snap-gene-1.38;maker-scaffold08150-augustus-gene-0.14;maker-scaffold00586-augustus-gene-0.44;maker-scaffold06400-augustus-gene-0.17;maker-scaffold01891-augustus-gene-0.25;maker-scaffold02068…
Biological Process: citrate metabolic process (GO:0006101);	1	snap_masked-scaffold08379-abinit-gene-0.6
Biological Process: citrate transport (GO:0015746);	1	augustus_masked-scaffold00481-abinit-gene-0.7
Biological Process: clathrin coat assembly (GO:0048268);	7	maker-scaffold00523-augustus-gene-0.25;augustus_masked-scaffold02829-abinit-gene-0.5;augustus_masked-scaffold11007-abinit-gene-0.0;augustus_masked-scaffold03504-abinit-gene-0.4;maker-scaffold02405-snap-gene-0.22;snap_masked-scaffold09392-abinit-gene-0.3;maker-scaffold00001-augustus-gene-1.54
Biological Process: clathrin-mediated endocytosis (GO:0072583);	1	maker-scaffold11467-snap-gene-0.4
Biological Process: cleavage in ITS2 between 5.8S rRNA and LSU-rRNA of tricistronic rRNA transcript (SSU-rRNA, 5.8S rRNA, LSU-rRNA) (GO:0000448);	1	maker-scaffold40643-augustus-gene-0.3
Biological Process: cleavage involved in rRNA processing (GO:0000469);	2	augustus_masked-scaffold13059-abinit-gene-0.2;maker-scaffold35935-snap-gene-0.7
Biological Process: co-transcriptional gene silencing by RNA interference machinery (GO:0033562);	2	maker-scaffold17839-augustus-gene-0.2;maker-scaffold06343-snap-gene-0.12
Biological Process: co-translational protein modification (GO:0043686);	2	maker-scaffold08518-augustus-gene-0.9;maker-scaffold07967-snap-gene-0.17
Biological Process: cobalamin biosynthetic process (GO:0009236);	1	augustus_masked-scaffold04286-abinit-gene-0.2
Biological Process: coenzyme A biosynthetic process (GO:0015937);	4	maker-scaffold03378-augustus-gene-0.27;maker-scaffold05712-snap-gene-0.15;castanea_mollissima_newGene_988;maker-scaffold10082-augustus-gene-0.8
Biological Process: coenzyme A metabolic process (GO:0015936);	3	maker-scaffold00036-augustus-gene-1.33;maker-scaffold08261-snap-gene-0.13;maker-scaffold01849-augustus-gene-0.30
Biological Process: coenzyme A transmembrane transport (GO:0035349);	14	castanea_mollissima_newGene_3642;maker-scaffold25128-augustus-gene-0.4;maker-scaffold20153-augustus-gene-0.4;maker-scaffold00042-augustus-gene-2.18;augustus_masked-scaffold14779-abinit-gene-0.0;maker-scaffold22138-augustus-gene-0.4;maker-scaffold33600-snap-gene-0.3;augustus_masked-scaffold22753-abinit-gene-0.1;snap_masked-scaffold31772-abinit-gene-0.1;maker-scaffold23222-snap-gene-0.4;maker-scaff…
Biological Process: coenzyme M biosynthetic process (GO:0019295);	1	maker-scaffold12591-augustus-gene-0.5
Biological Process: coenzyme biosynthetic process (GO:0009108);	21	maker-scaffold00210-snap-gene-0.30;snap_masked-scaffold05784-abinit-gene-0.6;maker-scaffold06783-snap-gene-0.12;augustus_masked-scaffold12247-abinit-gene-0.0;maker-scaffold04517-augustus-gene-0.19;maker-scaffold00679-augustus-gene-0.44;maker-scaffold04574-augustus-gene-0.15;maker-scaffold01461-augustus-gene-0.26;maker-scaffold08469-snap-gene-0.11;maker-scaffold01793-snap-gene-0.24;maker-scaffold2…
Biological Process: coenzyme metabolic process (GO:0006732);	6	maker-scaffold04672-augustus-gene-0.5;snap_masked-scaffold00210-abinit-gene-0.12;maker-scaffold21132-augustus-gene-0.2;maker-scaffold00236-snap-gene-0.28;augustus_masked-scaffold06547-abinit-gene-0.3;maker-scaffold00959-snap-gene-0.49
Biological Process: cofactor biosynthetic process (GO:0051188);	4	snap_masked-scaffold00210-abinit-gene-0.12;maker-scaffold21132-augustus-gene-0.2;maker-scaffold00236-snap-gene-0.28;augustus_masked-scaffold06547-abinit-gene-0.3
Biological Process: cofactor metabolic process (GO:0051186);	7	maker-scaffold09230-augustus-gene-0.4;maker-scaffold19403-snap-gene-0.8;castanea_mollissima_newGene_6017;maker-scaffold03507-snap-gene-0.27;maker-scaffold00138-snap-gene-1.45;maker-scaffold30980-snap-gene-0.4;augustus_masked-scaffold35076-abinit-gene-0.0
Biological Process: cold acclimation (GO:0009631);	7	snap_masked-scaffold05837-abinit-gene-0.9;maker-scaffold02829-snap-gene-0.29;maker-scaffold07632-snap-gene-0.23;augustus_masked-scaffold00196-abinit-gene-0.0;maker-scaffold01558-snap-gene-0.26;maker-scaffold16687-augustus-gene-0.5;augustus_masked-scaffold01503-abinit-gene-0.13
Biological Process: copper ion export (GO:0060003);	8	maker-scaffold01021-snap-gene-0.52;maker-scaffold09910-snap-gene-0.13;maker-scaffold00371-snap-gene-0.27;maker-scaffold04367-snap-gene-0.15;maker-scaffold01010-snap-gene-0.36;augustus_masked-scaffold05103-abinit-gene-0.6;maker-scaffold01021-snap-gene-0.51;maker-scaffold05057-snap-gene-0.17
Biological Process: copper ion homeostasis (GO:0055070);	1	maker-scaffold01419-snap-gene-0.32
Biological Process: copper ion transmembrane transport (GO:0035434);	11	maker-scaffold01436-snap-gene-0.32;maker-scaffold00381-snap-gene-1.25;maker-scaffold05103-snap-gene-0.18;augustus_masked-scaffold12002-abinit-gene-0.1;maker-scaffold02995-snap-gene-0.15;maker-scaffold09765-augustus-gene-0.9;maker-scaffold01954-augustus-gene-0.26;augustus_masked-scaffold00590-abinit-gene-0.10;augustus_masked-scaffold00504-abinit-gene-1.5;maker-scaffold01101-snap-gene-0.46;augustus…
Biological Process: copper ion transport (GO:0006825);	7	augustus_masked-scaffold08510-abinit-gene-0.0;augustus_masked-scaffold00381-abinit-gene-0.14;maker-scaffold05051-augustus-gene-0.11;augustus_masked-scaffold12336-abinit-gene-0.1;augustus_masked-scaffold06107-abinit-gene-0.4;augustus_masked-scaffold03613-abinit-gene-0.4;maker-scaffold05989-augustus-gene-0.12
Biological Process: cortical cytoskeleton organization (GO:0030865);	2	maker-scaffold03197-snap-gene-0.25;maker-scaffold03038-augustus-gene-0.18
Biological Process: cortical microtubule organization (GO:0043622);	8	maker-scaffold13119-snap-gene-0.5;maker-scaffold03786-snap-gene-0.18;maker-scaffold04324-snap-gene-0.13;maker-scaffold06442-snap-gene-0.15;maker-scaffold13711-augustus-gene-0.6;maker-scaffold05657-snap-gene-0.13;maker-scaffold02135-augustus-gene-0.28;maker-scaffold00475-snap-gene-0.48
Biological Process: cortical protein anchoring (GO:0032065);	4	maker-scaffold18347-snap-gene-0.3;augustus_masked-scaffold06627-abinit-gene-0.0;maker-scaffold00624-snap-gene-0.36;maker-scaffold05679-augustus-gene-0.15
Biological Process: cotyledon development (GO:0048825);	39	maker-scaffold24480-augustus-gene-0.5;maker-scaffold10879-snap-gene-0.12;maker-scaffold01250-augustus-gene-0.29;maker-scaffold07121-snap-gene-0.6;maker-scaffold01911-snap-gene-0.32;maker-scaffold22256-snap-gene-0.4;maker-scaffold01263-snap-gene-0.35;maker-scaffold06632-augustus-gene-0.13;maker-scaffold09210-snap-gene-0.9;maker-scaffold10636-snap-gene-0.7;maker-scaffold00352-snap-gene-0.38;maker-s…
Biological Process: cotyledon morphogenesis (GO:0048826);	1	maker-scaffold01574-augustus-gene-0.15
Biological Process: cotyledon vascular tissue pattern formation (GO:0010588);	6	maker-scaffold04148-augustus-gene-0.17;maker-scaffold00417-augustus-gene-0.26;augustus_masked-scaffold15582-abinit-gene-0.3;augustus_masked-scaffold02074-abinit-gene-0.7;maker-scaffold17786-snap-gene-0.7;maker-scaffold00268-snap-gene-0.40
Biological Process: coumarin biosynthetic process (GO:0009805);	31	augustus_masked-scaffold01338-abinit-gene-0.13;maker-scaffold00045-snap-gene-1.66;maker-scaffold10626-augustus-gene-0.2;augustus_masked-scaffold15397-abinit-gene-0.0;maker-scaffold08261-augustus-gene-0.12;maker-scaffold01955-snap-gene-0.32;maker-scaffold00164-snap-gene-1.58;augustus_masked-scaffold00363-abinit-gene-0.12;maker-scaffold27232-augustus-gene-0.2;maker-scaffold01398-snap-gene-0.37;make…
Biological Process: covalent chromatin modification (GO:0016569);	17	snap_masked-scaffold11970-abinit-gene-0.5;castanea_mollissima_newGene_5600;maker-scaffold07243-snap-gene-0.13;maker-scaffold03224-snap-gene-0.18;castanea_mollissima_newGene_228;castanea_mollissima_newGene_4391;maker-scaffold02915-augustus-gene-0.25;maker-scaffold20635-snap-gene-0.5;maker-scaffold23689-snap-gene-0.5;castanea_mollissima_newGene_4207;maker-scaffold19839-snap-gene-0.5;maker-scaffold0…
Biological Process: cristae formation (GO:0042407);	1	maker-scaffold01627-snap-gene-0.43
Biological Process: cullin deneddylation (GO:0010388);	81	maker-scaffold08584-augustus-gene-0.14;castanea_mollissima_newGene_2752;augustus_masked-scaffold01231-abinit-gene-0.4;maker-scaffold02760-snap-gene-0.19;maker-scaffold04909-augustus-gene-0.25;maker-scaffold00572-augustus-gene-0.27;maker-scaffold19395-augustus-gene-0.4;maker-scaffold04477-augustus-gene-0.14;maker-scaffold03777-augustus-gene-0.24;maker-scaffold01079-snap-gene-0.44;maker-scaffold035…
Biological Process: cuticle development (GO:0042335);	20	maker-scaffold01733-augustus-gene-0.21;augustus_masked-scaffold02760-abinit-gene-0.5;augustus_masked-scaffold00344-abinit-gene-0.4;maker-scaffold06991-augustus-gene-0.12;maker-scaffold04848-snap-gene-0.22;maker-scaffold04284-snap-gene-0.21;maker-scaffold00960-snap-gene-0.41;maker-scaffold02213-snap-gene-0.34;maker-scaffold01478-snap-gene-0.37;maker-scaffold00146-snap-gene-1.21;maker-scaffold01727…
Biological Process: cuticle hydrocarbon biosynthetic process (GO:0006723);	2	maker-scaffold01263-snap-gene-0.35;maker-scaffold12535-augustus-gene-0.7
Biological Process: cutin biosynthetic process (GO:0010143);	8	maker-scaffold00732-snap-gene-0.50;maker-scaffold02026-augustus-gene-0.21;maker-scaffold11676-snap-gene-0.6;maker-scaffold00132-augustus-gene-1.24;maker-scaffold00958-augustus-gene-0.28;maker-scaffold05845-augustus-gene-0.11;maker-scaffold01441-augustus-gene-0.28;snap_masked-scaffold02670-abinit-gene-0.14
Biological Process: cutin transport (GO:0080051);	1	maker-scaffold00014-snap-gene-1.47
Biological Process: cyanate catabolic process (GO:0009440);	2	augustus_masked-scaffold20533-abinit-gene-0.0;maker-scaffold06369-augustus-gene-0.11
Biological Process: cyanide catabolic process (GO:0019500);	4	maker-scaffold07706-snap-gene-0.7;castanea_mollissima_newGene_2767;maker-scaffold13227-augustus-gene-0.2;augustus_masked-scaffold07478-abinit-gene-0.3
Biological Process: cyanidin 3-O-glucoside biosynthetic process (GO:0033485);	4	augustus_masked-scaffold00896-abinit-gene-0.3;maker-scaffold00451-augustus-gene-0.28;maker-scaffold02206-snap-gene-0.16;maker-scaffold14129-augustus-gene-0.7
Biological Process: cysteine biosynthetic process (GO:0019344);	127	augustus_masked-scaffold06704-abinit-gene-0.4;maker-scaffold07306-snap-gene-0.16;maker-scaffold05944-augustus-gene-0.25;augustus_masked-scaffold08603-abinit-gene-0.1;maker-scaffold07333-augustus-gene-0.9;augustus_masked-scaffold09797-abinit-gene-0.1;maker-scaffold01691-augustus-gene-0.15;augustus_masked-scaffold18183-abinit-gene-0.1;snap_masked-scaffold00318-abinit-gene-0.28;maker-scaffold02204-a…
Biological Process: cysteine biosynthetic process from serine (GO:0006535);	20	maker-scaffold05148-augustus-gene-0.17;maker-scaffold00651-augustus-gene-0.45;maker-scaffold00228-snap-gene-1.42;maker-scaffold29128-snap-gene-0.3;maker-scaffold08605-snap-gene-0.12;maker-scaffold04829-augustus-gene-0.14;augustus_masked-scaffold05148-abinit-gene-0.2;augustus_masked-scaffold06408-abinit-gene-0.2;maker-scaffold00651-snap-gene-0.49;snap_masked-scaffold01247-abinit-gene-0.32;augustus…
Biological Process: cysteine metabolic process (GO:0006534);	5	snap_masked-scaffold22368-abinit-gene-0.3;maker-scaffold03007-snap-gene-0.23;augustus_masked-scaffold40669-abinit-gene-0.2;augustus_masked-scaffold05298-abinit-gene-0.4;augustus_masked-scaffold40939-abinit-gene-0.0
Biological Process: cysteinyl-tRNA aminoacylation (GO:0006423);	2	maker-scaffold01627-snap-gene-0.43;maker-scaffold00557-snap-gene-1.15
Biological Process: cytidine to uridine editing (GO:0016554);	4	augustus_masked-scaffold08816-abinit-gene-0.0;maker-scaffold06160-augustus-gene-0.16;augustus_masked-scaffold17300-abinit-gene-0.2;snap_masked-scaffold01609-abinit-gene-0.19
Biological Process: cytochrome b6f complex assembly (GO:0010190);	4	maker-scaffold00422-augustus-gene-1.21;maker-scaffold02834-snap-gene-0.22;maker-scaffold00690-snap-gene-0.49;maker-scaffold01791-augustus-gene-0.34
Biological Process: cytochrome c-heme linkage (GO:0018063);	1	snap_masked-scaffold23433-abinit-gene-0.3
Biological Process: cytochrome complex assembly (GO:0017004);	10	maker-scaffold06764-augustus-gene-0.12;snap_masked-scaffold02010-abinit-gene-0.12;augustus_masked-scaffold01023-abinit-gene-0.4;augustus_masked-scaffold04405-abinit-gene-0.0;maker-scaffold01058-snap-gene-0.39;augustus_masked-scaffold02563-abinit-gene-0.3;castanea_mollissima_newGene_555;maker-scaffold20796-augustus-gene-0.3;augustus_masked-scaffold00007-abinit-gene-3.7;maker-scaffold00007-snap-gen…
Biological Process: cytokinesis (GO:0000910);	6	maker-scaffold00248-snap-gene-0.33;maker-scaffold07526-snap-gene-0.16;maker-scaffold04035-snap-gene-0.17;augustus_masked-scaffold03244-abinit-gene-0.1;maker-scaffold00303-snap-gene-0.52;maker-scaffold08851-snap-gene-0.12
Biological Process: cytokinesis by cell plate formation (GO:0000911);	101	maker-scaffold04722-snap-gene-0.18;augustus_masked-scaffold06398-abinit-gene-0.0;maker-scaffold08916-augustus-gene-0.5;maker-scaffold05945-augustus-gene-0.10;maker-scaffold03324-augustus-gene-0.19;maker-scaffold06671-augustus-gene-0.14;maker-scaffold00887-snap-gene-0.42;maker-scaffold05199-augustus-gene-0.20;maker-scaffold07650-augustus-gene-0.11;augustus_masked-scaffold08676-abinit-gene-0.1;make…
Biological Process: cytokinesis, actomyosin contractile ring assembly (GO:0000915);	1	maker-scaffold34979-snap-gene-0.9
Biological Process: cytokinin biosynthetic process (GO:0009691);	13	augustus_masked-scaffold06044-abinit-gene-0.5;maker-scaffold06404-augustus-gene-0.8;maker-scaffold05118-augustus-gene-0.10;maker-scaffold06155-augustus-gene-0.11;maker-scaffold02051-snap-gene-0.14;maker-scaffold00239-snap-gene-0.45;snap_masked-scaffold00744-abinit-gene-0.36;maker-scaffold02959-snap-gene-0.19;maker-scaffold00744-augustus-gene-0.59;snap_masked-scaffold00198-abinit-gene-0.40;maker-s…
Biological Process: cytokinin catabolic process (GO:0009823);	3	maker-scaffold12974-augustus-gene-0.4;maker-scaffold07807-snap-gene-0.7;maker-scaffold13367-snap-gene-0.7
Biological Process: cytokinin metabolic process (GO:0009690);	11	maker-scaffold03422-snap-gene-0.27;maker-scaffold05153-snap-gene-0.12;maker-scaffold05180-augustus-gene-0.8;castanea_mollissima_newGene_2230;maker-scaffold01485-snap-gene-0.32;snap_masked-scaffold28800-abinit-gene-0.1;maker-scaffold00124-snap-gene-1.27;snap_masked-scaffold04499-abinit-gene-0.5;maker-scaffold03299-augustus-gene-0.25;maker-scaffold15481-augustus-gene-0.8;maker-scaffold00124-snap-ge…
Biological Process: cytokinin-activated signaling pathway (GO:0009736);	23	maker-scaffold03422-snap-gene-0.27;augustus_masked-scaffold04277-abinit-gene-0.1;snap_masked-scaffold00369-abinit-gene-0.14;maker-scaffold01780-snap-gene-0.22;maker-scaffold02321-augustus-gene-0.25;maker-scaffold01193-snap-gene-0.42;snap_masked-scaffold06780-abinit-gene-0.10;maker-scaffold08352-augustus-gene-0.4;maker-scaffold01522-snap-gene-0.30;maker-scaffold06671-augustus-gene-0.14;maker-scaff…
Biological Process: cytolysis (GO:0019835);	1	maker-scaffold07101-augustus-gene-0.15
Biological Process: cytoplasm-associated proteasomal ubiquitin-dependent protein catabolic process (GO:0071629);	1	maker-scaffold35408-snap-gene-0.5
Biological Process: cytoplasmic mRNA processing body assembly (GO:0033962);	1	maker-scaffold27274-augustus-gene-0.9
Biological Process: cytoplasmic microtubule organization (GO:0031122);	1	maker-scaffold16428-snap-gene-0.6
Biological Process: cytoplasmic translation (GO:0002181);	3	augustus_masked-scaffold35898-abinit-gene-0.2;maker-scaffold31886-snap-gene-0.5;maker-scaffold02207-snap-gene-0.28
Biological Process: cytoplasmic translational termination (GO:0002184);	1	maker-scaffold38793-snap-gene-0.5
Biological Process: cytoplasmic transport (GO:0016482);	5	maker-scaffold16029-augustus-gene-0.6;maker-scaffold00011-snap-gene-1.37;maker-scaffold04699-snap-gene-0.13;maker-scaffold00382-snap-gene-1.20;maker-scaffold04159-snap-gene-0.29
Biological Process: cytoskeleton organization (GO:0007010);	60	maker-scaffold13710-snap-gene-0.12;maker-scaffold00282-snap-gene-0.44;maker-scaffold12627-augustus-gene-0.4;maker-scaffold13710-snap-gene-0.9;maker-scaffold02746-augustus-gene-0.21;augustus_masked-scaffold02163-abinit-gene-0.2;maker-scaffold00479-augustus-gene-0.30;maker-scaffold28637-augustus-gene-0.3;maker-scaffold08364-snap-gene-0.15;maker-scaffold04084-augustus-gene-0.17;maker-scaffold06012-a…
Biological Process: cytosol to ER transport (GO:0046967);	2	maker-scaffold25771-augustus-gene-0.4;maker-scaffold09262-augustus-gene-0.18
Biological Process: dCDP biosynthetic process (GO:0006240);	1	maker-scaffold35542-augustus-gene-0.7
Biological Process: dTDP biosynthetic process (GO:0006233);	6	augustus_masked-scaffold10162-abinit-gene-0.0;maker-scaffold09936-snap-gene-0.12;maker-scaffold00051-snap-gene-0.25;maker-scaffold10162-snap-gene-0.14;snap_masked-scaffold21202-abinit-gene-0.2;maker-scaffold01106-snap-gene-0.48
Biological Process: dTDP-rhamnose biosynthetic process (GO:0019305);	2	augustus_masked-scaffold09294-abinit-gene-0.0;maker-scaffold12613-augustus-gene-0.9
Biological Process: dTMP biosynthetic process (GO:0006231);	2	snap_masked-scaffold04816-abinit-gene-0.13;augustus_masked-scaffold03603-abinit-gene-0.0
Biological Process: dUMP biosynthetic process (GO:0006226);	1	maker-scaffold00358-snap-gene-1.21
Biological Process: dUTP metabolic process (GO:0046080);	1	maker-scaffold00358-snap-gene-1.21
Biological Process: de-etiolation (GO:0009704);	5	snap_masked-scaffold04285-abinit-gene-0.11;augustus_masked-scaffold04285-abinit-gene-0.0;maker-scaffold06942-augustus-gene-0.11;maker-scaffold00649-augustus-gene-0.44;maker-scaffold03946-augustus-gene-0.15
Biological Process: deadenylation-dependent decapping of nuclear-transcribed mRNA (GO:0000290);	1	maker-scaffold27274-augustus-gene-0.9
Biological Process: deadenylation-independent decapping of nuclear-transcribed mRNA (GO:0031087);	8	maker-scaffold17841-augustus-gene-0.7;maker-scaffold24080-snap-gene-0.5;maker-scaffold04135-augustus-gene-0.9;maker-scaffold13146-snap-gene-0.12;maker-scaffold16777-snap-gene-0.9;maker-scaffold12416-augustus-gene-0.8;maker-scaffold01355-snap-gene-0.38;augustus_masked-scaffold32568-abinit-gene-0.0
Biological Process: defense response (GO:0006952);	187	augustus_masked-scaffold05114-abinit-gene-0.0;augustus_masked-scaffold00353-abinit-gene-1.4;augustus_masked-scaffold06294-abinit-gene-0.3;augustus_masked-scaffold19718-abinit-gene-0.1;augustus_masked-scaffold18697-abinit-gene-0.1;maker-scaffold01193-snap-gene-0.42;augustus_masked-scaffold01730-abinit-gene-0.13;maker-scaffold05861-snap-gene-0.13;augustus_masked-scaffold15369-abinit-gene-0.0;maker-…
Biological Process: defense response by callose deposition (GO:0052542);	17	maker-scaffold03019-augustus-gene-0.15;maker-scaffold17548-augustus-gene-0.3;maker-scaffold00464-snap-gene-1.17;maker-scaffold03583-augustus-gene-0.25;maker-scaffold00352-augustus-gene-0.35;maker-scaffold12720-snap-gene-0.8;maker-scaffold01045-augustus-gene-0.31;maker-scaffold05228-augustus-gene-0.14;maker-scaffold00030-snap-gene-2.15;maker-scaffold01241-augustus-gene-0.34;maker-scaffold00669-aug…
Biological Process: defense response by callose deposition in cell wall (GO:0052544);	18	maker-scaffold02609-augustus-gene-0.21;augustus_masked-scaffold00300-abinit-gene-0.1;maker-scaffold09015-augustus-gene-0.10;maker-scaffold14016-augustus-gene-0.5;snap_masked-scaffold07867-abinit-gene-0.19;augustus_masked-scaffold04081-abinit-gene-0.1;augustus_masked-scaffold07867-abinit-gene-0.4;snap_masked-scaffold03562-abinit-gene-0.5;maker-scaffold01723-augustus-gene-0.23;snap_masked-scaffold0…
Biological Process: defense response signaling pathway, resistance gene-dependent (GO:0009870);	11	snap_masked-scaffold09345-abinit-gene-0.6;augustus_masked-scaffold00300-abinit-gene-0.1;augustus_masked-scaffold00757-abinit-gene-0.3;augustus_masked-scaffold00757-abinit-gene-0.4;snap_masked-scaffold07867-abinit-gene-0.7;maker-scaffold00152-snap-gene-1.25;snap_masked-scaffold07867-abinit-gene-0.19;maker-scaffold01170-snap-gene-0.40;snap_masked-scaffold38595-abinit-gene-0.1;augustus_masked-scaffo…
Biological Process: defense response signaling pathway, resistance gene-independent (GO:0010204);	7	augustus_masked-scaffold00757-abinit-gene-0.3;augustus_masked-scaffold00757-abinit-gene-0.4;maker-scaffold02229-augustus-gene-0.16;snap_masked-scaffold38595-abinit-gene-0.1;maker-scaffold00833-snap-gene-0.48;maker-scaffold01170-snap-gene-0.40;maker-scaffold00152-snap-gene-1.25
Biological Process: defense response to Gram-negative bacterium (GO:0050829);	1	maker-scaffold07101-augustus-gene-0.15
Biological Process: defense response to bacterium (GO:0042742);	159	maker-scaffold13653-snap-gene-0.7;maker-scaffold01522-snap-gene-0.30;maker-scaffold03961-augustus-gene-0.20;augustus_masked-scaffold02239-abinit-gene-0.11;maker-scaffold02434-snap-gene-0.29;maker-scaffold03760-snap-gene-0.15;maker-scaffold02309-snap-gene-0.24;maker-scaffold00500-augustus-gene-0.32;maker-scaffold03019-augustus-gene-0.15;maker-scaffold01795-augustus-gene-0.30;augustus_masked-scaffo…
Biological Process: defense response to bacterium, incompatible interaction (GO:0009816);	18	maker-scaffold15693-augustus-gene-0.4;snap_masked-scaffold18902-abinit-gene-0.2;maker-scaffold02386-augustus-gene-0.14;augustus_masked-scaffold00929-abinit-gene-0.14;maker-scaffold08672-snap-gene-0.11;maker-scaffold06066-snap-gene-0.17;maker-scaffold13401-snap-gene-0.8;augustus_masked-scaffold09379-abinit-gene-0.3;maker-scaffold04017-snap-gene-0.27;maker-scaffold00071-augustus-gene-1.30;snap_mask…
Biological Process: defense response to fungus (GO:0050832);	152	maker-scaffold05837-augustus-gene-0.14;maker-scaffold05586-augustus-gene-0.8;maker-scaffold02057-snap-gene-0.32;maker-scaffold07887-augustus-gene-0.12;snap_masked-scaffold18902-abinit-gene-0.2;maker-scaffold05593-augustus-gene-0.16;maker-scaffold05007-snap-gene-0.22;maker-scaffold08950-augustus-gene-0.4;maker-scaffold01089-augustus-gene-0.35;maker-scaffold19378-snap-gene-0.6;maker-scaffold10117-a…
Biological Process: defense response to fungus, incompatible interaction (GO:0009817);	19	maker-scaffold22256-snap-gene-0.4;augustus_masked-scaffold10239-abinit-gene-0.2;maker-scaffold17590-snap-gene-0.5;maker-scaffold00660-snap-gene-0.24;augustus_masked-scaffold32977-abinit-gene-0.0;maker-scaffold03869-snap-gene-0.33;maker-scaffold10140-augustus-gene-0.11;maker-scaffold00580-augustus-gene-0.30;maker-scaffold02386-augustus-gene-0.14;maker-scaffold24720-snap-gene-0.3;augustus_masked-sc…
Biological Process: defense response to insect (GO:0002213);	15	maker-scaffold00071-augustus-gene-1.30;maker-scaffold10989-snap-gene-0.5;maker-scaffold01648-snap-gene-0.21;maker-scaffold00249-augustus-gene-0.31;maker-scaffold18445-snap-gene-0.5;maker-scaffold01756-snap-gene-0.27;maker-scaffold04017-snap-gene-0.27;maker-scaffold00732-snap-gene-0.50;maker-scaffold06066-snap-gene-0.17;maker-scaffold13401-snap-gene-0.8;snap_masked-scaffold18902-abinit-gene-0.2;ma…
Biological Process: defense response to oomycetes (GO:0002229);	3	maker-scaffold00161-snap-gene-1.31;maker-scaffold00486-snap-gene-0.45;maker-scaffold01328-augustus-gene-0.22
Biological Process: defense response to other organism (GO:0098542);	27	maker-scaffold00757-augustus-gene-0.61;augustus_masked-scaffold04121-abinit-gene-0.4;augustus_masked-scaffold00280-abinit-gene-0.8;maker-scaffold25179-snap-gene-0.7;augustus_masked-scaffold09659-abinit-gene-0.2;maker-scaffold11172-snap-gene-0.9;maker-scaffold03061-augustus-gene-0.20;augustus_masked-scaffold26762-abinit-gene-0.0;maker-scaffold05045-augustus-gene-0.17;maker-scaffold05003-snap-gene-…
Biological Process: defense response to virus (GO:0051607);	29	castanea_mollissima_newGene_3445;maker-scaffold04305-snap-gene-0.20;castanea_mollissima_newGene_3875;maker-scaffold24947-augustus-gene-0.4;snap_masked-scaffold23749-abinit-gene-0.1;maker-scaffold06160-augustus-gene-0.18;snap_masked-scaffold04667-abinit-gene-0.11;maker-scaffold22581-snap-gene-0.5;maker-scaffold02058-snap-gene-0.43;maker-scaffold06418-snap-gene-0.15;castanea_mollissima_newGene_647;…
Biological Process: defense response, incompatible interaction (GO:0009814);	14	maker-scaffold07172-snap-gene-0.11;maker-scaffold13257-augustus-gene-0.11;maker-scaffold01930-augustus-gene-0.27;maker-scaffold04784-augustus-gene-0.13;maker-scaffold17316-snap-gene-0.6;maker-scaffold02051-augustus-gene-0.10;maker-scaffold01668-augustus-gene-0.29;snap_masked-scaffold05282-abinit-gene-0.15;augustus_masked-scaffold01749-abinit-gene-0.2;maker-scaffold18901-snap-gene-0.4;maker-scaffo…
Biological Process: delphinidin 3-O-glucoside biosynthetic process (GO:0033486);	3	augustus_masked-scaffold00896-abinit-gene-0.3;maker-scaffold14129-augustus-gene-0.7;maker-scaffold02206-snap-gene-0.16
Biological Process: demethylation (GO:0070988);	1	maker-scaffold01222-augustus-gene-0.37
Biological Process: deoxyhypusine biosynthetic process from spermidine (GO:0050983);	1	augustus_masked-scaffold04478-abinit-gene-0.3
Biological Process: deoxyribonucleoside diphosphate metabolic process (GO:0009186);	2	augustus_masked-scaffold11272-abinit-gene-0.1;snap_masked-scaffold09623-abinit-gene-0.10
Biological Process: deoxyribonucleoside monophosphate biosynthetic process (GO:0009157);	5	maker-scaffold04198-augustus-gene-0.15;augustus_masked-scaffold18700-abinit-gene-0.0;maker-scaffold02877-augustus-gene-0.19;maker-scaffold01349-augustus-gene-0.36;maker-scaffold00311-snap-gene-0.32
Biological Process: deoxyribonucleoside triphosphate biosynthetic process (GO:0009202);	1	maker-scaffold00589-snap-gene-0.59
Biological Process: deoxyribonucleoside triphosphate catabolic process (GO:0009204);	2	maker-scaffold00159-snap-gene-1.22;maker-scaffold00159-snap-gene-1.23
Biological Process: deoxyribonucleotide biosynthetic process (GO:0009263);	3	snap_masked-scaffold09623-abinit-gene-0.10;augustus_masked-scaffold11272-abinit-gene-0.1;maker-scaffold00589-snap-gene-0.59
Biological Process: deoxyribonucleotide catabolic process (GO:0009264);	1	maker-scaffold02885-snap-gene-0.19
Biological Process: dephosphorylation (GO:0016311);	209	maker-scaffold24309-augustus-gene-0.2;maker-scaffold11200-augustus-gene-0.8;maker-scaffold35421-augustus-gene-0.2;maker-scaffold00280-augustus-gene-0.25;maker-scaffold00012-augustus-gene-0.22;snap_masked-scaffold16595-abinit-gene-0.3;augustus_masked-scaffold32043-abinit-gene-0.0;snap_masked-scaffold00449-abinit-gene-0.25;maker-scaffold21970-snap-gene-0.2;maker-scaffold35269-snap-gene-0.7;maker-sc…
Biological Process: dephosphorylation of RNA polymerase II C-terminal domain (GO:0070940);	2	snap_masked-scaffold40201-abinit-gene-0.5;snap_masked-scaffold40201-abinit-gene-0.3
Biological Process: detection of bacterium (GO:0016045);	8	augustus_masked-scaffold00527-abinit-gene-0.1;maker-scaffold00315-augustus-gene-1.26;augustus_masked-scaffold00315-abinit-gene-1.5;augustus_masked-scaffold00315-abinit-gene-1.6;augustus_masked-scaffold00315-abinit-gene-1.7;maker-scaffold14016-augustus-gene-0.5;maker-scaffold09015-augustus-gene-0.10;augustus_masked-scaffold00315-abinit-gene-1.9
Biological Process: detection of biotic stimulus (GO:0009595);	33	maker-scaffold00679-augustus-gene-0.44;maker-scaffold00575-augustus-gene-0.27;maker-scaffold00097-snap-gene-1.26;maker-scaffold01670-augustus-gene-0.29;maker-scaffold02404-augustus-gene-0.25;snap_masked-scaffold05784-abinit-gene-0.6;maker-scaffold00310-augustus-gene-1.29;maker-scaffold00669-augustus-gene-0.36;maker-scaffold00080-augustus-gene-1.35;maker-scaffold01015-augustus-gene-0.36;maker-scaf…
Biological Process: detection of brassinosteroid stimulus (GO:0009729);	2	maker-scaffold11511-snap-gene-0.6;augustus_masked-scaffold00027-abinit-gene-2.2
Biological Process: detection of calcium ion (GO:0005513);	4	maker-scaffold00298-augustus-gene-0.40;maker-scaffold00327-snap-gene-0.47;maker-scaffold05879-augustus-gene-0.7;maker-scaffold00327-augustus-gene-0.40
Biological Process: detection of ethylene stimulus (GO:0009727);	1	maker-scaffold03422-snap-gene-0.27
Biological Process: detection of external stimulus (GO:0009581);	4	maker-scaffold03019-augustus-gene-0.15;maker-scaffold00071-augustus-gene-1.30;maker-scaffold05856-augustus-gene-0.13;maker-scaffold06579-augustus-gene-0.13
Biological Process: detection of gravity (GO:0009590);	3	maker-scaffold11043-snap-gene-0.6;maker-scaffold09537-augustus-gene-0.7;maker-scaffold11845-augustus-gene-0.7
Biological Process: detection of light stimulus (GO:0009583);	1	maker-scaffold00134-augustus-gene-0.40
Biological Process: detection of nutrient (GO:0009594);	1	maker-scaffold11436-snap-gene-0.15
Biological Process: detection of peptidoglycan (GO:0032499);	1	maker-scaffold17590-snap-gene-0.5
Biological Process: detection of phosphate ion (GO:0010247);	1	maker-scaffold00213-augustus-gene-0.32
Biological Process: detection of stimulus (GO:0051606);	1	maker-scaffold12146-augustus-gene-0.4
Biological Process: detection of visible light (GO:0009584);	5	maker-scaffold04084-snap-gene-0.21;castanea_mollissima_newGene_5509;maker-scaffold00386-augustus-gene-1.13;maker-scaffold00114-snap-gene-1.22;maker-scaffold00020-augustus-gene-1.53
Biological Process: determination of bilateral symmetry (GO:0009855);	71	maker-scaffold00160-augustus-gene-0.46;maker-scaffold01359-snap-gene-0.39;maker-scaffold03548-snap-gene-0.18;maker-scaffold11814-snap-gene-0.11;maker-scaffold06104-augustus-gene-0.15;maker-scaffold01574-augustus-gene-0.15;maker-scaffold40011-snap-gene-0.2;maker-scaffold23450-snap-gene-0.3;maker-scaffold02058-augustus-gene-0.38;maker-scaffold02266-augustus-gene-0.22;maker-scaffold07962-snap-gene-0…
Biological Process: determination of dorsal identity (GO:0048263);	1	maker-scaffold00306-augustus-gene-0.18
Biological Process: detoxification of cobalt ion (GO:0010299);	1	maker-scaffold02999-snap-gene-0.29
Biological Process: detoxification of copper ion (GO:0010273);	3	maker-scaffold01021-snap-gene-0.52;maker-scaffold09910-snap-gene-0.13;maker-scaffold01021-snap-gene-0.51
Biological Process: detoxification of mercury ion (GO:0050787);	4	maker-scaffold05702-augustus-gene-0.13;maker-scaffold00916-augustus-gene-0.36;snap_masked-scaffold00305-abinit-gene-0.17;maker-scaffold02323-augustus-gene-0.19
Biological Process: detoxification of nitrogen compound (GO:0051410);	4	augustus_masked-scaffold07478-abinit-gene-0.3;maker-scaffold13227-augustus-gene-0.2;castanea_mollissima_newGene_2767;maker-scaffold07706-snap-gene-0.7
Biological Process: detoxification of zinc ion (GO:0010312);	1	maker-scaffold02999-snap-gene-0.29
Biological Process: developmental growth (GO:0048589);	20	maker-scaffold01211-augustus-gene-0.28;augustus_masked-scaffold04200-abinit-gene-0.0;maker-scaffold02123-snap-gene-0.29;snap_masked-scaffold02080-abinit-gene-0.10;maker-scaffold03374-snap-gene-0.24;maker-scaffold00970-augustus-gene-0.39;augustus_masked-scaffold26512-abinit-gene-0.0;maker-scaffold05469-augustus-gene-0.6;maker-scaffold03654-augustus-gene-0.9;maker-scaffold06503-snap-gene-0.17;maker…
Biological Process: developmental growth involved in morphogenesis (GO:0060560);	10	snap_masked-scaffold01473-abinit-gene-0.16;maker-scaffold13241-snap-gene-0.6;augustus_masked-scaffold10967-abinit-gene-0.2;maker-scaffold02921-augustus-gene-0.25;snap_masked-scaffold01226-abinit-gene-0.32;maker-scaffold24566-snap-gene-0.3;maker-scaffold06297-augustus-gene-0.7;maker-scaffold01613-augustus-gene-0.41;augustus_masked-scaffold00804-abinit-gene-0.0;maker-scaffold11353-snap-gene-0.5
Biological Process: developmental process (GO:0032502);	7	snap_masked-scaffold00298-abinit-gene-0.25;snap_masked-scaffold00298-abinit-gene-0.22;maker-scaffold01156-snap-gene-0.31;maker-scaffold00945-snap-gene-0.43;maker-scaffold07676-snap-gene-0.13;maker-scaffold01616-snap-gene-0.28;maker-scaffold01616-snap-gene-0.25
Biological Process: developmental process involved in reproduction (GO:0003006);	7	maker-scaffold00998-augustus-gene-0.28;maker-scaffold11436-snap-gene-0.15;maker-scaffold16593-snap-gene-0.6;maker-scaffold03936-augustus-gene-0.15;maker-scaffold03772-snap-gene-0.17;maker-scaffold02316-augustus-gene-0.28;maker-scaffold00705-augustus-gene-0.40
Biological Process: developmental programmed cell death (GO:0010623);	4	maker-scaffold11145-augustus-gene-0.7;maker-scaffold26247-snap-gene-0.3;maker-scaffold05390-snap-gene-0.13;augustus_masked-scaffold04296-abinit-gene-0.0
Biological Process: developmental vegetative growth (GO:0080186);	2	augustus_masked-scaffold10058-abinit-gene-0.0;augustus_masked-scaffold09625-abinit-gene-0.1
Biological Process: diacylglycerol biosynthetic process (GO:0006651);	3	maker-scaffold15101-snap-gene-0.5;maker-scaffold03213-snap-gene-0.19;augustus_masked-scaffold05793-abinit-gene-0.4
Biological Process: diadenosine tetraphosphate catabolic process (GO:0015967);	1	maker-scaffold01761-augustus-gene-0.27
Biological Process: diaminopimelate biosynthetic process (GO:0019877);	1	maker-scaffold00690-augustus-gene-0.47
Biological Process: dicarboxylic acid transport (GO:0006835);	2	maker-scaffold02256-augustus-gene-0.25;augustus_masked-scaffold04388-abinit-gene-0.7
Biological Process: dihydrofolate biosynthetic process (GO:0006761);	5	maker-scaffold08155-augustus-gene-0.13;maker-scaffold01341-augustus-gene-0.41;maker-scaffold01316-augustus-gene-0.38;maker-scaffold21703-snap-gene-0.4;maker-scaffold26744-snap-gene-0.3
Biological Process: dimethylallyl diphosphate biosynthetic process (GO:0050992);	5	augustus_masked-scaffold04826-abinit-gene-0.1;augustus_masked-scaffold17828-abinit-gene-0.2;maker-scaffold31632-snap-gene-0.3;maker-scaffold13799-snap-gene-0.6;maker-scaffold11262-augustus-gene-0.10
Biological Process: divalent inorganic cation transport (GO:0072511);	1	maker-scaffold03361-snap-gene-0.21
Biological Process: divalent metal ion transport (GO:0070838);	48	maker-scaffold05223-augustus-gene-0.9;maker-scaffold12244-augustus-gene-0.7;maker-scaffold06140-augustus-gene-0.12;augustus_masked-scaffold02729-abinit-gene-0.4;maker-scaffold02809-augustus-gene-0.13;snap_masked-scaffold00230-abinit-gene-0.27;maker-scaffold16016-augustus-gene-0.5;maker-scaffold01171-augustus-gene-0.24;augustus_masked-scaffold02467-abinit-gene-0.3;maker-scaffold26622-augustus-gene…
Biological Process: dolichol biosynthetic process (GO:0019408);	9	maker-scaffold08278-snap-gene-0.15;castanea_mollissima_newGene_4569;maker-scaffold05815-snap-gene-0.11;maker-scaffold05468-snap-gene-0.9;maker-scaffold07832-augustus-gene-0.4;augustus_masked-scaffold32977-abinit-gene-0.0;maker-scaffold03869-snap-gene-0.33;maker-scaffold07261-snap-gene-0.9;maker-scaffold01286-augustus-gene-0.15
Biological Process: dolichol-linked oligosaccharide biosynthetic process (GO:0006488);	1	maker-scaffold07939-augustus-gene-0.10
Biological Process: double fertilization forming a zygote and endosperm (GO:0009567);	11	snap_masked-scaffold29107-abinit-gene-0.1;augustus_masked-scaffold29952-abinit-gene-0.0;maker-scaffold09544-augustus-gene-0.9;augustus_masked-scaffold19068-abinit-gene-0.2;maker-scaffold08726-snap-gene-0.16;maker-scaffold00026-snap-gene-1.41;maker-scaffold07102-snap-gene-0.19;maker-scaffold10377-augustus-gene-0.9;augustus_masked-scaffold02823-abinit-gene-0.7;maker-scaffold16738-snap-gene-0.4;augu…
Biological Process: double-strand break repair (GO:0006302);	22	maker-scaffold00859-snap-gene-0.56;augustus_masked-scaffold00485-abinit-gene-0.0;maker-scaffold00475-snap-gene-0.50;maker-scaffold07411-augustus-gene-0.8;maker-scaffold00268-snap-gene-1.17;maker-scaffold05176-snap-gene-0.9;maker-scaffold00854-snap-gene-0.45;maker-scaffold00066-snap-gene-1.33;maker-scaffold05778-augustus-gene-0.13;maker-scaffold02351-augustus-gene-0.20;maker-scaffold00887-snap-gen…
Biological Process: double-strand break repair via break-induced replication (GO:0000727);	1	maker-scaffold38339-snap-gene-0.2
Biological Process: double-strand break repair via homologous recombination (GO:0000724);	50	maker-scaffold09839-augustus-gene-0.7;augustus_masked-scaffold02045-abinit-gene-0.2;maker-scaffold00402-snap-gene-0.42;maker-scaffold04057-snap-gene-0.21;maker-scaffold30209-augustus-gene-0.2;castanea_mollissima_newGene_3445;maker-scaffold02760-snap-gene-0.19;maker-scaffold24947-augustus-gene-0.4;castanea_mollissima_newGene_4518;maker-scaffold08173-snap-gene-0.10;maker-scaffold01586-snap-gene-0.4…
Biological Process: double-strand break repair via nonhomologous end joining (GO:0006303);	10	maker-scaffold30267-snap-gene-0.4;maker-scaffold33912-snap-gene-0.3;augustus_masked-scaffold04528-abinit-gene-0.3;maker-scaffold31415-augustus-gene-0.3;maker-scaffold04528-snap-gene-0.14;snap_masked-scaffold31966-abinit-gene-0.6;snap_masked-scaffold04528-abinit-gene-0.8;augustus_masked-scaffold02915-abinit-gene-0.2;maker-scaffold00926-snap-gene-0.30;maker-scaffold38694-snap-gene-0.3
Biological Process: double-strand break repair via synthesis-dependent strand annealing (GO:0045003);	4	snap_masked-scaffold00004-abinit-gene-1.14;augustus_masked-scaffold00884-abinit-gene-0.8;augustus_masked-scaffold00820-abinit-gene-0.11;maker-scaffold00618-snap-gene-0.46
Biological Process: drought recovery (GO:0009819);	1	maker-scaffold08297-augustus-gene-0.5
Biological Process: drug transmembrane transport (GO:0006855);	136	augustus_masked-scaffold15309-abinit-gene-0.1;maker-scaffold00698-augustus-gene-0.32;maker-scaffold02837-augustus-gene-0.28;maker-scaffold04482-augustus-gene-0.14;maker-scaffold08313-snap-gene-0.10;maker-scaffold21294-snap-gene-0.3;maker-scaffold01595-snap-gene-0.23;augustus_masked-scaffold11707-abinit-gene-0.0;maker-scaffold06995-augustus-gene-0.15;maker-scaffold11056-augustus-gene-0.12;augustus…
Biological Process: early endosome to late endosome transport (GO:0045022);	2	maker-scaffold00424-augustus-gene-1.6;augustus_masked-scaffold04006-abinit-gene-0.3
Biological Process: electron transport chain (GO:0022900);	27	maker-scaffold01320-augustus-gene-0.36;maker-scaffold15186-snap-gene-0.7;augustus_masked-scaffold07907-abinit-gene-0.1;maker-scaffold34174-augustus-gene-0.3;maker-scaffold03586-augustus-gene-0.15;snap_masked-scaffold00007-abinit-gene-0.75;augustus_masked-scaffold08626-abinit-gene-0.2;maker-scaffold01611-snap-gene-0.35;maker-scaffold00996-augustus-gene-0.39;snap_masked-scaffold05138-abinit-gene-0.…
Biological Process: embryo development (GO:0009790);	53	maker-scaffold07739-augustus-gene-0.7;maker-scaffold00871-snap-gene-0.36;maker-scaffold08900-snap-gene-0.20;maker-scaffold02211-augustus-gene-0.31;maker-scaffold03113-snap-gene-0.23;maker-scaffold00334-snap-gene-1.25;augustus_masked-scaffold00105-abinit-gene-0.3;castanea_mollissima_newGene_5112;maker-scaffold05619-augustus-gene-0.14;maker-scaffold00352-snap-gene-0.41;maker-scaffold15587-snap-gene…
Biological Process: embryo development ending in seed dormancy (GO:0009793);	182	maker-scaffold05588-augustus-gene-0.19;maker-scaffold09376-snap-gene-0.5;maker-scaffold16324-snap-gene-0.8;maker-scaffold00758-snap-gene-0.40;maker-scaffold23214-snap-gene-0.3;maker-scaffold01637-snap-gene-0.37;maker-scaffold00456-snap-gene-0.35;maker-scaffold03911-augustus-gene-0.9;maker-scaffold04042-augustus-gene-0.14;maker-scaffold07661-augustus-gene-0.12;augustus_masked-scaffold27545-abinit-…
Biological Process: embryo sac cellularization (GO:0009558);	13	maker-scaffold20904-snap-gene-0.9;maker-scaffold21021-augustus-gene-0.3;maker-scaffold06916-snap-gene-0.17;maker-scaffold05791-augustus-gene-0.13;maker-scaffold00366-snap-gene-0.38;maker-scaffold00084-snap-gene-0.31;maker-scaffold06916-augustus-gene-0.11;snap_masked-scaffold03890-abinit-gene-0.12;maker-scaffold13214-augustus-gene-0.6;augustus_masked-scaffold01565-abinit-gene-0.8;snap_masked-scaff…
Biological Process: embryo sac development (GO:0009553);	37	maker-scaffold01230-snap-gene-0.24;augustus_masked-scaffold00859-abinit-gene-0.19;maker-scaffold07661-augustus-gene-0.12;maker-scaffold08900-snap-gene-0.20;maker-scaffold03068-snap-gene-0.13;maker-scaffold11327-snap-gene-0.9;maker-scaffold04889-augustus-gene-0.27;maker-scaffold01305-snap-gene-0.23;maker-scaffold33459-snap-gene-0.3;maker-scaffold00859-snap-gene-0.56;augustus_masked-scaffold04478-a…
Biological Process: embryo sac egg cell differentiation (GO:0009560);	68	maker-scaffold02502-augustus-gene-0.26;maker-scaffold00941-augustus-gene-0.28;snap_masked-scaffold01784-abinit-gene-0.9;maker-scaffold06916-snap-gene-0.17;maker-scaffold01978-augustus-gene-0.25;maker-scaffold06803-snap-gene-0.14;maker-scaffold00917-snap-gene-0.42;maker-scaffold13214-augustus-gene-0.6;maker-scaffold02385-snap-gene-0.21;augustus_masked-scaffold01231-abinit-gene-0.4;maker-scaffold00…
Biological Process: embryonic axis specification (GO:0000578);	2	maker-scaffold01464-snap-gene-0.37;snap_masked-scaffold01464-abinit-gene-0.15
Biological Process: embryonic meristem development (GO:0048508);	1	snap_masked-scaffold11589-abinit-gene-0.5
Biological Process: embryonic morphogenesis (GO:0048598);	4	maker-scaffold16461-augustus-gene-0.3;maker-scaffold02862-augustus-gene-0.22;augustus_masked-scaffold02246-abinit-gene-0.1;maker-scaffold02579-augustus-gene-0.20
Biological Process: embryonic pattern specification (GO:0009880);	22	maker-scaffold07349-snap-gene-0.12;maker-scaffold06671-augustus-gene-0.14;maker-scaffold00427-augustus-gene-1.20;maker-scaffold02319-augustus-gene-0.30;maker-scaffold04113-augustus-gene-0.9;castanea_mollissima_newGene_2523;maker-scaffold06120-snap-gene-0.24;snap_masked-scaffold10636-abinit-gene-0.2;maker-scaffold14113-snap-gene-0.5;maker-scaffold03777-augustus-gene-0.24;maker-scaffold04070-snap-g…
Biological Process: embryonic root morphogenesis (GO:0010086);	1	maker-scaffold02321-augustus-gene-0.25
Biological Process: endocytic recycling (GO:0032456);	1	maker-scaffold00995-augustus-gene-0.34
Biological Process: endocytosis (GO:0006897);	21	maker-scaffold00424-augustus-gene-1.6;augustus_masked-scaffold04006-abinit-gene-0.3;maker-scaffold02405-snap-gene-0.22;maker-scaffold01464-snap-gene-0.37;maker-scaffold00970-augustus-gene-0.39;maker-scaffold03287-augustus-gene-0.16;maker-scaffold12678-snap-gene-0.8;maker-scaffold04025-augustus-gene-0.25;snap_masked-scaffold03592-abinit-gene-0.13;snap_masked-scaffold01464-abinit-gene-0.15;maker-sc…
Biological Process: endomembrane system organization (GO:0010256);	2	augustus_masked-scaffold02302-abinit-gene-0.10;maker-scaffold04769-augustus-gene-0.17
Biological Process: endonucleolytic cleavage in 5'-ETS of tricistronic rRNA transcript (SSU-rRNA, 5.8S rRNA, LSU-rRNA) (GO:0000480);	2	snap_masked-scaffold30161-abinit-gene-0.4;maker-scaffold40643-augustus-gene-0.3
Biological Process: endonucleolytic cleavage in ITS1 to separate SSU-rRNA from 5.8S rRNA and LSU-rRNA from tricistronic rRNA transcript (SSU-rRNA, 5.8S rRNA, LSU-rRNA) (GO:0000447);	3	maker-scaffold40643-augustus-gene-0.3;snap_masked-scaffold30161-abinit-gene-0.4;augustus_masked-scaffold24009-abinit-gene-0.2
Biological Process: endonucleolytic cleavage involved in rRNA processing (GO:0000478);	11	maker-scaffold00507-snap-gene-0.43;maker-scaffold08423-snap-gene-0.15;snap_masked-scaffold10056-abinit-gene-0.4;maker-scaffold07051-snap-gene-0.10;augustus_masked-scaffold06955-abinit-gene-0.0;augustus_masked-scaffold04955-abinit-gene-0.4;maker-scaffold07002-augustus-gene-0.7;maker-scaffold18494-augustus-gene-0.2;augustus_masked-scaffold34227-abinit-gene-0.0;maker-scaffold01404-snap-gene-0.47;mak…
Biological Process: endonucleolytic cleavage of tetracistronic rRNA transcript (SSU-rRNA, LSU-rRNA, 4.5S-rRNA, 5S-rRNA) (GO:0002103);	1	maker-scaffold19167-snap-gene-0.4
Biological Process: endonucleolytic cleavage to generate mature 5'-end of SSU-rRNA from (SSU-rRNA, 5.8S rRNA, LSU-rRNA) (GO:0000472);	2	snap_masked-scaffold30161-abinit-gene-0.4;maker-scaffold40643-augustus-gene-0.3
Biological Process: endoplasmic reticulum membrane fusion (GO:0016320);	1	maker-scaffold35408-snap-gene-0.5
Biological Process: endoplasmic reticulum organization (GO:0007029);	2	snap_masked-scaffold04242-abinit-gene-0.6;maker-scaffold11324-snap-gene-0.9
Biological Process: endoplasmic reticulum tubular network organization (GO:0071786);	1	augustus_masked-scaffold01817-abinit-gene-0.9
Biological Process: endoplasmic reticulum unfolded protein response (GO:0030968);	60	maker-scaffold03019-augustus-gene-0.15;snap_masked-scaffold12396-abinit-gene-0.5;maker-scaffold00082-snap-gene-1.40;maker-scaffold02443-snap-gene-0.25;maker-scaffold11961-snap-gene-0.11;augustus_masked-scaffold02498-abinit-gene-0.3;maker-scaffold01738-augustus-gene-0.31;augustus_masked-scaffold15241-abinit-gene-0.0;maker-scaffold03657-augustus-gene-0.16;maker-scaffold12720-snap-gene-0.8;snap_mask…
Biological Process: endosomal transport (GO:0016197);	16	augustus_masked-scaffold21550-abinit-gene-0.0;maker-scaffold03656-snap-gene-0.18;maker-scaffold01019-augustus-gene-0.30;snap_masked-scaffold32185-abinit-gene-0.4;maker-scaffold05593-snap-gene-0.21;maker-scaffold08910-augustus-gene-0.8;maker-scaffold01057-augustus-gene-0.27;maker-scaffold00017-augustus-gene-0.34;maker-scaffold00574-augustus-gene-0.32;maker-scaffold06406-snap-gene-0.11;maker-scaffo…
Biological Process: endosome organization (GO:0007032);	8	maker-scaffold00362-snap-gene-1.12;augustus_masked-scaffold21550-abinit-gene-0.0;maker-scaffold06406-snap-gene-0.14;maker-scaffold15365-augustus-gene-0.5;snap_masked-scaffold01464-abinit-gene-0.15;maker-scaffold06406-snap-gene-0.11;maker-scaffold01464-snap-gene-0.37;augustus_masked-scaffold04043-abinit-gene-0.2
Biological Process: endosome to lysosome transport (GO:0008333);	1	maker-scaffold07528-augustus-gene-0.21
Biological Process: endosome transport via multivesicular body sorting pathway (GO:0032509);	2	maker-scaffold03287-augustus-gene-0.16;maker-scaffold02411-augustus-gene-0.11
Biological Process: endosperm cellularization (GO:0010342);	2	maker-scaffold05245-snap-gene-0.14;maker-scaffold04992-snap-gene-0.14
Biological Process: endosperm development (GO:0009960);	11	augustus_masked-scaffold22788-abinit-gene-0.1;snap_masked-scaffold01488-abinit-gene-0.18;augustus_masked-scaffold28508-abinit-gene-0.0;maker-scaffold19355-snap-gene-0.6;maker-scaffold01381-snap-gene-0.28;maker-scaffold06762-augustus-gene-0.8;maker-scaffold04679-snap-gene-0.21;maker-scaffold01173-augustus-gene-0.25;snap_masked-scaffold14543-abinit-gene-0.4;augustus_masked-scaffold01565-abinit-gene…
Biological Process: ent-kaurene oxidation to kaurenoic acid (GO:0010241);	2	maker-scaffold03587-augustus-gene-0.15;augustus_masked-scaffold10787-abinit-gene-0.0
Biological Process: entrainment of circadian clock (GO:0009649);	5	maker-scaffold03499-snap-gene-0.10;maker-scaffold14132-snap-gene-0.7;maker-scaffold00071-augustus-gene-0.16;maker-scaffold08824-augustus-gene-0.9;maker-scaffold00071-augustus-gene-0.17
Biological Process: entrainment of circadian clock by photoperiod (GO:0043153);	1	maker-scaffold01793-augustus-gene-0.18
Biological Process: entry into host cell (GO:0030260);	1	maker-scaffold00786-snap-gene-0.63
Biological Process: enzyme active site formation via L-cysteine persulfide (GO:0018192);	1	maker-scaffold03932-augustus-gene-0.26
Biological Process: enzyme-directed rRNA 2'-O-methylation (GO:0000453);	1	maker-scaffold09648-snap-gene-0.10
Biological Process: epidermal cell differentiation (GO:0009913);	2	maker-scaffold05657-snap-gene-0.13;augustus_masked-scaffold01138-abinit-gene-0.3
Biological Process: epidermal cell fate specification (GO:0009957);	8	augustus_masked-scaffold08676-abinit-gene-0.1;maker-scaffold01138-snap-gene-0.38;maker-scaffold16728-snap-gene-0.3;maker-scaffold09380-snap-gene-0.13;augustus_masked-scaffold08006-abinit-gene-0.0;maker-scaffold00796-augustus-gene-0.40;snap_masked-scaffold06175-abinit-gene-0.16;augustus_masked-scaffold10890-abinit-gene-0.0
Biological Process: epidermis morphogenesis (GO:0048730);	1	maker-scaffold02026-augustus-gene-0.21
Biological Process: epoxygenase P450 pathway (GO:0019373);	1	snap_masked-scaffold05784-abinit-gene-0.6
Biological Process: ergosterol biosynthetic process (GO:0006696);	1	augustus_masked-scaffold31079-abinit-gene-0.0
Biological Process: error-prone translesion synthesis (GO:0042276);	2	snap_masked-scaffold39060-abinit-gene-0.3;maker-scaffold31415-augustus-gene-0.3
Biological Process: establishment of cell polarity (GO:0030010);	3	snap_masked-scaffold30161-abinit-gene-0.4;maker-scaffold06671-augustus-gene-0.14;maker-scaffold02911-augustus-gene-0.16
Biological Process: establishment of endoplasmic reticulum localization involved in endoplasmic reticulum polarization at cell division site (GO:0061166);	1	maker-scaffold35408-snap-gene-0.5
Biological Process: establishment of localization in cell (GO:0051649);	6	maker-scaffold34123-snap-gene-0.3;maker-scaffold12663-augustus-gene-0.3;augustus_masked-scaffold05256-abinit-gene-0.5;maker-scaffold02846-snap-gene-0.36;maker-scaffold16072-snap-gene-0.4;augustus_masked-scaffold02060-abinit-gene-0.3
Biological Process: establishment of planar polarity (GO:0001736);	5	maker-scaffold03287-augustus-gene-0.16;augustus_masked-scaffold00406-abinit-gene-0.3;maker-scaffold00132-snap-gene-0.41;maker-scaffold02411-augustus-gene-0.11;maker-scaffold01522-snap-gene-0.30
Biological Process: establishment of protein localization to chromatin (GO:0071169);	1	maker-scaffold31415-augustus-gene-0.3
Biological Process: establishment of protein localization to organelle (GO:0072594);	3	maker-scaffold16029-augustus-gene-0.6;maker-scaffold00011-snap-gene-1.37;maker-scaffold04159-snap-gene-0.29
Biological Process: establishment of vesicle localization (GO:0051650);	2	augustus_masked-scaffold02218-abinit-gene-0.1;snap_masked-scaffold01126-abinit-gene-0.19
Biological Process: establishment or maintenance of transmembrane electrochemical gradient (GO:0010248);	1	maker-scaffold27756-augustus-gene-0.2
Biological Process: ethanol oxidation (GO:0006069);	1	maker-scaffold03065-snap-gene-0.20
Biological Process: ethanolamine metabolic process (GO:0006580);	2	maker-scaffold05123-snap-gene-0.24;snap_masked-scaffold02698-abinit-gene-0.11
Biological Process: ethylene biosynthetic process (GO:0009693);	36	maker-scaffold07996-snap-gene-0.8;maker-scaffold04240-snap-gene-0.21;maker-scaffold01225-augustus-gene-0.36;augustus_masked-scaffold11727-abinit-gene-0.1;maker-scaffold04196-augustus-gene-0.12;augustus_masked-scaffold01808-abinit-gene-0.0;snap_masked-scaffold03967-abinit-gene-0.16;maker-scaffold02930-augustus-gene-0.11;maker-scaffold03333-augustus-gene-0.9;maker-scaffold03583-augustus-gene-0.25;m…
Biological Process: ethylene-activated signaling pathway (GO:0009873);	65	maker-scaffold03613-snap-gene-0.24;maker-scaffold06187-snap-gene-0.16;maker-scaffold03949-snap-gene-0.9;maker-scaffold10117-augustus-gene-0.7;maker-scaffold02271-snap-gene-0.25;augustus_masked-scaffold00552-abinit-gene-0.6;maker-scaffold02057-snap-gene-0.32;maker-scaffold00458-snap-gene-0.44;maker-scaffold04135-augustus-gene-0.9;augustus_masked-scaffold27306-abinit-gene-0.0;maker-scaffold04635-au…
Biological Process: etioplast organization (GO:0009662);	2	maker-scaffold09228-snap-gene-0.10;maker-scaffold00612-augustus-gene-0.41
Biological Process: exocyst assembly (GO:0001927);	2	maker-scaffold02549-snap-gene-0.32;maker-scaffold01828-snap-gene-0.29
Biological Process: exocyst localization (GO:0051601);	2	maker-scaffold01828-snap-gene-0.29;maker-scaffold02549-snap-gene-0.32
Biological Process: exocytosis (GO:0006887);	36	augustus_masked-scaffold25895-abinit-gene-0.0;augustus_masked-scaffold26084-abinit-gene-0.0;augustus_masked-scaffold03655-abinit-gene-0.3;augustus_masked-scaffold03409-abinit-gene-0.1;maker-scaffold15732-snap-gene-0.9;augustus_masked-scaffold07356-abinit-gene-0.3;snap_masked-scaffold20201-abinit-gene-0.3;augustus_masked-scaffold00046-abinit-gene-1.4;maker-scaffold34926-snap-gene-0.2;augustus_mask…
Biological Process: exonucleolytic trimming to generate mature 3'-end of 5.8S rRNA from tricistronic rRNA transcript (SSU-rRNA, 5.8S rRNA, LSU-rRNA) (GO:0000467);	1	maker-scaffold25485-augustus-gene-0.7
Biological Process: external encapsulating structure organization (GO:0045229);	1	maker-scaffold00705-augustus-gene-0.40
Biological Process: extracellular polysaccharide biosynthetic process (GO:0045226);	4	maker-scaffold02480-augustus-gene-0.18;augustus_masked-scaffold09294-abinit-gene-0.0;snap_masked-scaffold13520-abinit-gene-0.3;maker-scaffold12613-augustus-gene-0.9
Biological Process: extracellular transport (GO:0006858);	3	snap_masked-scaffold03592-abinit-gene-0.13;snap_masked-scaffold11247-abinit-gene-0.3;snap_masked-scaffold02628-abinit-gene-0.10
Biological Process: far-red light signaling pathway (GO:0010018);	2	maker-scaffold00029-snap-gene-0.40;maker-scaffold04084-snap-gene-0.21
Biological Process: farnesol metabolic process (GO:0016487);	2	maker-scaffold04595-snap-gene-0.22;maker-scaffold07470-snap-gene-0.14
Biological Process: farnesyl diphosphate biosynthetic process (GO:0045337);	3	maker-scaffold05841-augustus-gene-0.16;augustus_masked-scaffold02567-abinit-gene-0.3;castanea_mollissima_newGene_3904
Biological Process: farnesyl diphosphate metabolic process (GO:0045338);	1	maker-scaffold08325-augustus-gene-0.12
Biological Process: fatty acid alpha-oxidation (GO:0001561);	6	augustus_masked-scaffold00489-abinit-gene-0.1;snap_masked-scaffold00489-abinit-gene-0.23;maker-scaffold00489-augustus-gene-1.12;maker-scaffold06390-augustus-gene-0.22;snap_masked-scaffold00489-abinit-gene-0.26;snap_masked-scaffold00489-abinit-gene-0.25
Biological Process: fatty acid beta-oxidation (GO:0006635);	130	augustus_masked-scaffold02416-abinit-gene-0.6;maker-scaffold06048-snap-gene-0.8;augustus_masked-scaffold21550-abinit-gene-0.0;maker-scaffold02862-augustus-gene-0.22;maker-scaffold00324-augustus-gene-0.39;maker-scaffold02192-snap-gene-0.31;augustus_masked-scaffold00937-abinit-gene-0.3;augustus_masked-scaffold08026-abinit-gene-0.4;maker-scaffold01092-augustus-gene-0.40;augustus_masked-scaffold02893…
Biological Process: fatty acid beta-oxidation, unsaturated, even number (GO:0033542);	1	maker-scaffold01862-augustus-gene-0.29
Biological Process: fatty acid biosynthetic process (GO:0006633);	128	maker-scaffold10989-snap-gene-0.5;augustus_masked-scaffold00053-abinit-gene-1.3;maker-scaffold02785-snap-gene-0.19;augustus_masked-scaffold14992-abinit-gene-0.0;augustus_masked-scaffold20645-abinit-gene-0.1;maker-scaffold00653-snap-gene-0.47;maker-scaffold01756-snap-gene-0.27;augustus_masked-scaffold09485-abinit-gene-0.1;maker-scaffold01058-snap-gene-0.41;maker-scaffold01982-augustus-gene-0.21;ma…
Biological Process: fatty acid catabolic process (GO:0009062);	21	snap_masked-scaffold01585-abinit-gene-0.19;snap_masked-scaffold40531-abinit-gene-0.1;augustus_masked-scaffold03592-abinit-gene-0.5;maker-scaffold00769-augustus-gene-0.40;snap_masked-scaffold13046-abinit-gene-0.1;maker-scaffold25115-snap-gene-0.3;maker-scaffold02477-snap-gene-0.18;maker-scaffold00393-augustus-gene-1.13;snap_masked-scaffold02422-abinit-gene-0.18;maker-scaffold02062-augustus-gene-0.…
Biological Process: fatty acid homeostasis (GO:0055089);	1	maker-scaffold00352-augustus-gene-0.35
Biological Process: fatty acid metabolic process (GO:0006631);	26	maker-scaffold14092-augustus-gene-0.3;maker-scaffold23662-augustus-gene-0.2;augustus_masked-scaffold01883-abinit-gene-0.5;maker-scaffold26507-snap-gene-0.2;maker-scaffold00321-augustus-gene-1.10;maker-scaffold10703-augustus-gene-0.3;maker-scaffold03517-snap-gene-0.28;maker-scaffold04063-augustus-gene-0.21;augustus_masked-scaffold01670-abinit-gene-0.5;maker-scaffold02259-augustus-gene-0.18;maker-s…
Biological Process: fatty acid omega-oxidation (GO:0010430);	1	maker-scaffold09347-snap-gene-0.7
Biological Process: fatty acid transport (GO:0015908);	1	maker-scaffold00014-snap-gene-1.47
Biological Process: fatty-acyl-CoA biosynthetic process (GO:0046949);	2	maker-scaffold05342-augustus-gene-0.13;maker-scaffold02182-snap-gene-0.26
Biological Process: female meiosis (GO:0007143);	3	maker-scaffold04680-snap-gene-0.23;maker-scaffold11642-snap-gene-0.7;maker-scaffold11173-augustus-gene-0.6
Biological Process: ferric iron transport (GO:0015682);	2	maker-scaffold05239-snap-gene-0.20;snap_masked-scaffold02140-abinit-gene-0.12
Biological Process: ferrous iron transport (GO:0015684);	1	maker-scaffold07319-augustus-gene-0.8
Biological Process: fertilization (GO:0009566);	2	augustus_masked-scaffold03019-abinit-gene-0.1;castanea_mollissima_newGene_702
Biological Process: flavonoid biosynthetic process (GO:0009813);	22	snap_masked-scaffold02358-abinit-gene-0.11;maker-scaffold25073-augustus-gene-0.2;maker-scaffold00020-snap-gene-2.17;maker-scaffold00064-snap-gene-0.36;maker-scaffold02606-snap-gene-0.35;maker-scaffold03907-snap-gene-0.26;augustus_masked-scaffold04285-abinit-gene-0.0;snap_masked-scaffold04285-abinit-gene-0.11;maker-scaffold03881-augustus-gene-0.20;maker-scaffold03946-augustus-gene-0.15;augustus_ma…
Biological Process: flavonoid glucuronidation (GO:0052696);	2	maker-scaffold04172-augustus-gene-0.12;maker-scaffold03907-snap-gene-0.26
Biological Process: flavonol biosynthetic process (GO:0051555);	23	maker-scaffold10421-augustus-gene-0.13;maker-scaffold02795-augustus-gene-0.14;maker-scaffold09704-augustus-gene-0.6;augustus_masked-scaffold09533-abinit-gene-0.3;maker-scaffold00875-augustus-gene-0.45;maker-scaffold00640-snap-gene-0.50;augustus_masked-scaffold03069-abinit-gene-0.9;maker-scaffold02953-augustus-gene-0.20;snap_masked-scaffold04100-abinit-gene-0.10;maker-scaffold02390-augustus-gene-0…
Biological Process: floral meristem determinacy (GO:0010582);	8	maker-scaffold02060-augustus-gene-0.31;maker-scaffold00213-snap-gene-1.30;maker-scaffold07684-augustus-gene-0.15;maker-scaffold16332-snap-gene-0.4;augustus_masked-scaffold10943-abinit-gene-0.0;maker-scaffold00604-augustus-gene-0.39;maker-scaffold02880-augustus-gene-0.23;maker-scaffold12837-augustus-gene-0.5
Biological Process: floral organ abscission (GO:0010227);	7	maker-scaffold06632-augustus-gene-0.13;maker-scaffold01541-augustus-gene-0.47;maker-scaffold00844-augustus-gene-0.29;maker-scaffold03718-snap-gene-0.16;snap_masked-scaffold07271-abinit-gene-0.6;castanea_mollissima_newGene_5093;maker-scaffold01018-augustus-gene-0.42
Biological Process: floral organ development (GO:0048437);	8	maker-scaffold03527-augustus-gene-0.20;maker-scaffold00805-augustus-gene-0.56;maker-scaffold08792-augustus-gene-0.2;augustus_masked-scaffold02459-abinit-gene-0.7;augustus_masked-scaffold06547-abinit-gene-0.3;augustus_masked-scaffold02107-abinit-gene-0.2;maker-scaffold11208-augustus-gene-0.10;maker-scaffold00998-snap-gene-0.32
Biological Process: floral organ formation (GO:0048449);	47	maker-scaffold05612-snap-gene-0.12;maker-scaffold05317-snap-gene-0.17;maker-scaffold00970-augustus-gene-0.39;snap_masked-scaffold24596-abinit-gene-0.1;maker-scaffold02882-augustus-gene-0.17;maker-scaffold02446-snap-gene-0.28;maker-scaffold02276-augustus-gene-0.25;maker-scaffold02834-augustus-gene-0.21;maker-scaffold08916-augustus-gene-0.4;maker-scaffold07455-augustus-gene-0.9;maker-scaffold02760-…
Biological Process: floral organ morphogenesis (GO:0048444);	6	maker-scaffold03970-snap-gene-0.30;maker-scaffold00514-snap-gene-0.40;maker-scaffold02289-augustus-gene-0.29;maker-scaffold03205-augustus-gene-0.24;maker-scaffold02896-snap-gene-0.32;augustus_masked-scaffold19807-abinit-gene-0.1
Biological Process: floral whorl development (GO:0048438);	23	augustus_masked-scaffold01690-abinit-gene-0.0;maker-scaffold02276-augustus-gene-0.25;maker-scaffold01657-snap-gene-0.23;augustus_masked-scaffold00932-abinit-gene-0.16;maker-scaffold00805-augustus-gene-0.56;augustus_masked-scaffold03198-abinit-gene-0.4;maker-scaffold00650-augustus-gene-0.34;augustus_masked-scaffold09916-abinit-gene-0.4;maker-scaffold04853-augustus-gene-0.10;augustus_masked-scaffol…
Biological Process: floral whorl morphogenesis (GO:0048457);	1	maker-scaffold00737-augustus-gene-0.36
Biological Process: flower development (GO:0009908);	46	maker-scaffold06066-snap-gene-0.17;maker-scaffold13401-snap-gene-0.8;augustus_masked-scaffold02574-abinit-gene-0.5;maker-scaffold09015-snap-gene-0.15;maker-scaffold00042-snap-gene-1.41;maker-scaffold01813-snap-gene-0.35;maker-scaffold00866-snap-gene-0.45;augustus_masked-scaffold01305-abinit-gene-0.3;maker-scaffold00008-augustus-gene-0.26;snap_masked-scaffold06523-abinit-gene-0.6;augustus_masked-s…
Biological Process: flower morphogenesis (GO:0048439);	29	maker-scaffold06155-augustus-gene-0.11;maker-scaffold16642-snap-gene-0.4;augustus_masked-scaffold00747-abinit-gene-0.7;maker-scaffold02266-augustus-gene-0.22;augustus_masked-scaffold04449-abinit-gene-0.0;maker-scaffold01122-snap-gene-0.46;maker-scaffold00238-snap-gene-0.42;maker-scaffold01018-augustus-gene-0.42;maker-scaffold01574-augustus-gene-0.15;augustus_masked-scaffold01697-abinit-gene-0.4;m…
Biological Process: folic acid biosynthetic process (GO:0046656);	1	maker-scaffold01398-augustus-gene-0.30
Biological Process: folic acid transport (GO:0015884);	4	maker-scaffold10619-snap-gene-0.13;maker-scaffold00198-snap-gene-1.30;maker-scaffold00198-augustus-gene-1.25;maker-scaffold08208-augustus-gene-0.9
Biological Process: folic acid-containing compound biosynthetic process (GO:0009396);	11	maker-scaffold02135-augustus-gene-0.30;maker-scaffold03646-augustus-gene-0.17;snap_masked-scaffold03640-abinit-gene-0.15;maker-scaffold00948-augustus-gene-0.43;maker-scaffold09415-augustus-gene-0.11;maker-scaffold10132-snap-gene-0.15;maker-scaffold11853-augustus-gene-0.5;augustus_masked-scaffold35392-abinit-gene-0.0;augustus_masked-scaffold33264-abinit-gene-0.0;augustus_masked-scaffold08269-abini…
Biological Process: folic acid-containing compound metabolic process (GO:0006760);	3	maker-scaffold04284-snap-gene-0.21;augustus_masked-scaffold11132-abinit-gene-0.2;augustus_masked-scaffold01420-abinit-gene-0.5
Biological Process: formaldehyde catabolic process (GO:0046294);	1	maker-scaffold08575-augustus-gene-0.6
Biological Process: formation of organ boundary (GO:0010160);	5	augustus_masked-scaffold00231-abinit-gene-1.6;maker-scaffold10671-augustus-gene-0.5;maker-scaffold02164-augustus-gene-0.12;augustus_masked-scaffold05541-abinit-gene-0.1;maker-scaffold32889-augustus-gene-0.4
Biological Process: formation of translation preinitiation complex (GO:0001731);	27	snap_masked-scaffold02073-abinit-gene-0.15;maker-scaffold00292-snap-gene-0.25;maker-scaffold02135-augustus-gene-0.25;maker-scaffold04563-augustus-gene-0.8;maker-scaffold01404-augustus-gene-0.39;maker-scaffold01338-snap-gene-0.43;maker-scaffold00871-snap-gene-0.36;maker-scaffold16445-augustus-gene-0.1;snap_masked-scaffold21249-abinit-gene-0.6;augustus_masked-scaffold02135-abinit-gene-0.2;augustus_…
Biological Process: free ubiquitin chain polymerization (GO:0010994);	1	snap_masked-scaffold39060-abinit-gene-0.3
Biological Process: fructose 1,6-bisphosphate metabolic process (GO:0030388);	3	maker-scaffold14797-snap-gene-0.7;maker-scaffold00006-snap-gene-1.56;augustus_masked-scaffold02729-abinit-gene-0.4
Biological Process: fructose 2,6-bisphosphate metabolic process (GO:0006003);	1	maker-scaffold01154-augustus-gene-0.36
Biological Process: fructose 6-phosphate metabolic process (GO:0006002);	10	maker-scaffold18023-augustus-gene-0.2;maker-scaffold00378-snap-gene-0.38;maker-scaffold04209-augustus-gene-0.16;maker-scaffold10810-augustus-gene-0.7;maker-scaffold02526-snap-gene-0.22;augustus_masked-scaffold06348-abinit-gene-0.1;maker-scaffold01154-augustus-gene-0.36;augustus_masked-scaffold02763-abinit-gene-0.0;maker-scaffold06773-augustus-gene-0.11;maker-scaffold02402-snap-gene-0.21
Biological Process: fructose metabolic process (GO:0006000);	1	maker-scaffold01154-augustus-gene-0.36
Biological Process: fruit dehiscence (GO:0010047);	2	snap_masked-scaffold07271-abinit-gene-0.6;maker-scaffold00018-augustus-gene-0.30
Biological Process: fruit development (GO:0010154);	6	augustus_masked-scaffold01713-abinit-gene-0.5;maker-scaffold10140-augustus-gene-0.11;maker-scaffold06503-snap-gene-0.17;augustus_masked-scaffold00213-abinit-gene-1.3;maker-scaffold00737-augustus-gene-0.36;maker-scaffold16040-snap-gene-0.7
Biological Process: fruit morphogenesis (GO:0048530);	2	augustus_masked-scaffold01678-abinit-gene-0.1;maker-scaffold02896-snap-gene-0.32
Biological Process: fruit ripening (GO:0009835);	11	maker-scaffold00890-augustus-gene-0.36;maker-scaffold06374-augustus-gene-0.13;maker-scaffold13430-snap-gene-0.6;maker-scaffold01425-snap-gene-0.52;maker-scaffold04240-snap-gene-0.21;augustus_masked-scaffold04210-abinit-gene-0.0;maker-scaffold01225-augustus-gene-0.36;augustus_masked-scaffold11727-abinit-gene-0.1;maker-scaffold04196-augustus-gene-0.12;snap_masked-scaffold13825-abinit-gene-0.2;maker…
Biological Process: fucose biosynthetic process (GO:0042353);	1	augustus_masked-scaffold02302-abinit-gene-0.10
Biological Process: fucose metabolic process (GO:0006004);	1	maker-scaffold07808-snap-gene-0.17
Biological Process: fucosylation (GO:0036065);	4	augustus_masked-scaffold03370-abinit-gene-0.6;snap_masked-scaffold02864-abinit-gene-0.16;maker-scaffold00927-augustus-gene-0.49;maker-scaffold06819-augustus-gene-0.13
Biological Process: fumarate metabolic process (GO:0006106);	5	maker-scaffold27840-snap-gene-0.3;maker-scaffold30143-snap-gene-0.4;maker-scaffold07937-snap-gene-0.20;maker-scaffold20057-augustus-gene-0.5;maker-scaffold20057-augustus-gene-0.6
Biological Process: fungal-type cell wall assembly (GO:0071940);	1	augustus_masked-scaffold35871-abinit-gene-0.0
Biological Process: galactolipid biosynthetic process (GO:0019375);	49	maker-scaffold07008-snap-gene-0.12;maker-scaffold01256-snap-gene-0.31;maker-scaffold11961-snap-gene-0.11;maker-scaffold03159-augustus-gene-0.19;snap_masked-scaffold00381-abinit-gene-0.26;maker-scaffold01812-snap-gene-0.39;snap_masked-scaffold00390-abinit-gene-0.22;maker-scaffold01550-augustus-gene-0.14;maker-scaffold05776-augustus-gene-0.13;augustus_masked-scaffold04510-abinit-gene-0.5;snap_maske…
Biological Process: galactose metabolic process (GO:0006012);	14	augustus_masked-scaffold11466-abinit-gene-0.1;augustus_masked-scaffold03814-abinit-gene-0.1;maker-scaffold00464-snap-gene-1.17;maker-scaffold04889-snap-gene-0.29;maker-scaffold05611-augustus-gene-0.15;maker-scaffold26412-snap-gene-0.5;maker-scaffold01896-augustus-gene-0.20;maker-scaffold04679-augustus-gene-0.18;augustus_masked-scaffold20672-abinit-gene-0.0;maker-scaffold22556-snap-gene-0.4;maker-…
Biological Process: galactose transport (GO:0015757);	1	maker-scaffold01157-augustus-gene-0.35
Biological Process: gamete generation (GO:0007276);	15	maker-scaffold00859-snap-gene-0.56;augustus_masked-scaffold00485-abinit-gene-0.0;maker-scaffold02739-snap-gene-0.22;augustus_masked-scaffold00795-abinit-gene-0.15;maker-scaffold00540-snap-gene-0.40;maker-scaffold35814-augustus-gene-0.1;maker-scaffold03265-snap-gene-0.29;maker-scaffold00540-snap-gene-0.43;augustus_masked-scaffold07171-abinit-gene-0.0;augustus_masked-scaffold00859-abinit-gene-0.19;…
Biological Process: gametophyte development (GO:0048229);	10	maker-scaffold33459-snap-gene-0.4;maker-scaffold02272-snap-gene-0.44;snap_masked-scaffold05020-abinit-gene-0.6;maker-scaffold00469-augustus-gene-0.33;maker-scaffold07146-snap-gene-0.15;augustus_masked-scaffold03903-abinit-gene-0.1;maker-scaffold07093-augustus-gene-0.11;maker-scaffold00303-snap-gene-0.52;augustus_masked-scaffold27863-abinit-gene-0.2;maker-scaffold02511-augustus-gene-0.11
Biological Process: gamma-aminobutyric acid catabolic process (GO:0009450);	1	maker-scaffold00238-snap-gene-0.37
Biological Process: gamma-aminobutyric acid metabolic process (GO:0009448);	2	maker-scaffold25603-snap-gene-0.8;maker-scaffold28434-snap-gene-0.6
Biological Process: gamma-aminobutyric acid transport (GO:0015812);	3	maker-scaffold00618-snap-gene-0.45;maker-scaffold12633-augustus-gene-0.8;maker-scaffold06583-augustus-gene-0.10
Biological Process: gene conversion (GO:0035822);	1	maker-scaffold31415-augustus-gene-0.3
Biological Process: gene conversion at mating-type locus, DNA repair synthesis (GO:0000734);	1	snap_masked-scaffold31966-abinit-gene-0.6
Biological Process: gene expression (GO:0010467);	39	maker-scaffold05641-snap-gene-0.12;snap_masked-scaffold19339-abinit-gene-0.3;maker-scaffold01951-snap-gene-0.46;maker-scaffold01502-snap-gene-0.34;augustus_masked-scaffold01784-abinit-gene-0.4;maker-scaffold07970-snap-gene-0.7;maker-scaffold17790-augustus-gene-0.3;maker-scaffold02265-augustus-gene-0.23;maker-scaffold00105-snap-gene-0.43;augustus_masked-scaffold00769-abinit-gene-0.8;snap_masked-sc…
Biological Process: gene silencing (GO:0016458);	23	maker-scaffold06385-snap-gene-0.17;maker-scaffold06997-augustus-gene-0.12;maker-scaffold02611-snap-gene-0.24;maker-scaffold00154-augustus-gene-1.28;maker-scaffold00189-augustus-gene-0.41;maker-scaffold03894-augustus-gene-0.10;maker-scaffold00934-augustus-gene-0.31;maker-scaffold16324-snap-gene-0.8;maker-scaffold04898-augustus-gene-0.14;maker-scaffold05367-augustus-gene-0.12;maker-scaffold06687-sn…
Biological Process: gene silencing by RNA (GO:0031047);	60	augustus_masked-scaffold15646-abinit-gene-0.0;maker-scaffold19553-augustus-gene-0.4;augustus_masked-scaffold34363-abinit-gene-0.0;snap_masked-scaffold10137-abinit-gene-0.6;maker-scaffold05555-augustus-gene-0.16;maker-scaffold01681-augustus-gene-0.18;maker-scaffold01086-augustus-gene-0.27;maker-scaffold10986-snap-gene-0.12;maker-scaffold00811-augustus-gene-0.40;maker-scaffold10852-snap-gene-0.13;m…
Biological Process: gene silencing by miRNA (GO:0035195);	1	maker-scaffold01450-snap-gene-0.32
Biological Process: generation of precursor metabolites and energy (GO:0006091);	4	snap_masked-scaffold08379-abinit-gene-0.6;maker-scaffold21259-snap-gene-0.1;maker-scaffold21689-augustus-gene-0.0;maker-scaffold21259-snap-gene-0.0
Biological Process: generative cell differentiation (GO:0022619);	1	maker-scaffold07216-snap-gene-0.10
Biological Process: generative cell mitosis (GO:0055047);	1	maker-scaffold00305-snap-gene-0.42
Biological Process: geranyl diphosphate biosynthetic process (GO:0033384);	3	castanea_mollissima_newGene_3904;maker-scaffold05841-augustus-gene-0.16;augustus_masked-scaffold02567-abinit-gene-0.3
Biological Process: geranyl diphosphate metabolic process (GO:0033383);	1	maker-scaffold02295-snap-gene-0.23
Biological Process: geranylgeranyl diphosphate biosynthetic process (GO:0033386);	1	augustus_masked-scaffold02567-abinit-gene-0.3
Biological Process: germ-line stem-cell niche homeostasis (GO:0060250);	1	maker-scaffold00402-snap-gene-0.42
Biological Process: gibberellic acid mediated signaling pathway (GO:0009740);	29	maker-scaffold05484-snap-gene-0.19;maker-scaffold13789-snap-gene-0.7;maker-scaffold02289-augustus-gene-0.27;augustus_masked-scaffold01260-abinit-gene-0.8;maker-scaffold01691-augustus-gene-0.15;maker-scaffold01155-augustus-gene-0.30;maker-scaffold01006-snap-gene-0.25;maker-scaffold01378-snap-gene-0.28;augustus_masked-scaffold10787-abinit-gene-0.0;maker-scaffold00434-augustus-gene-0.27;castanea_mol…
Biological Process: gibberellin biosynthetic process (GO:0009686);	21	maker-scaffold03136-snap-gene-0.29;maker-scaffold00293-augustus-gene-0.36;augustus_masked-scaffold10787-abinit-gene-0.0;maker-scaffold06867-augustus-gene-0.3;maker-scaffold01155-augustus-gene-0.30;augustus_masked-scaffold01260-abinit-gene-0.8;maker-scaffold13789-snap-gene-0.7;maker-scaffold02930-snap-gene-0.13;maker-scaffold05484-snap-gene-0.19;snap_masked-scaffold02297-abinit-gene-0.23;maker-sca…
Biological Process: gibberellin catabolic process (GO:0045487);	2	maker-scaffold01649-augustus-gene-0.29;maker-scaffold02930-snap-gene-0.13
Biological Process: glucan biosynthetic process (GO:0009250);	3	maker-scaffold03293-augustus-gene-0.20;augustus_masked-scaffold32745-abinit-gene-0.0;maker-scaffold00843-snap-gene-0.52
Biological Process: gluconeogenesis (GO:0006094);	114	maker-scaffold13710-snap-gene-0.11;augustus_masked-scaffold01738-abinit-gene-0.5;augustus_masked-scaffold12943-abinit-gene-0.0;maker-scaffold02146-snap-gene-0.28;maker-scaffold04917-augustus-gene-0.7;maker-scaffold02416-snap-gene-0.23;castanea_mollissima_newGene_3703;maker-scaffold06120-snap-gene-0.24;castanea_mollissima_newGene_6012;maker-scaffold10774-augustus-gene-0.8;augustus_masked-scaffold0…
Biological Process: glucose 6-phosphate metabolic process (GO:0051156);	1	maker-scaffold12678-snap-gene-0.9
Biological Process: glucose catabolic process (GO:0006007);	58	augustus_masked-scaffold03843-abinit-gene-0.0;maker-scaffold04448-augustus-gene-0.11;augustus_masked-scaffold25318-abinit-gene-0.0;snap_masked-scaffold04841-abinit-gene-0.13;snap_masked-scaffold05390-abinit-gene-0.5;augustus_masked-scaffold04812-abinit-gene-0.0;maker-scaffold15731-snap-gene-0.8;maker-scaffold00071-augustus-gene-0.17;snap_masked-scaffold04940-abinit-gene-0.7;augustus_masked-scaffo…
Biological Process: glucose metabolic process (GO:0006006);	15	maker-scaffold00668-snap-gene-0.45;maker-scaffold16437-snap-gene-0.5;snap_masked-scaffold08379-abinit-gene-0.6;maker-scaffold11043-snap-gene-0.6;maker-scaffold10593-augustus-gene-0.7;maker-scaffold00218-augustus-gene-0.34;maker-scaffold04163-snap-gene-0.27;augustus_masked-scaffold00234-abinit-gene-0.9;maker-scaffold02615-augustus-gene-0.26;maker-scaffold00523-augustus-gene-1.9;maker-scaffold00013…
Biological Process: glucose transport (GO:0015758);	2	augustus_masked-scaffold06169-abinit-gene-0.0;maker-scaffold06169-augustus-gene-0.14
Biological Process: glucose-6-phosphate transport (GO:0015760);	1	maker-scaffold07342-augustus-gene-0.4
Biological Process: glucosinolate biosynthetic process (GO:0019761);	90	maker-scaffold10313-augustus-gene-0.4;maker-scaffold02693-snap-gene-0.36;augustus_masked-scaffold07837-abinit-gene-0.5;maker-scaffold06955-snap-gene-0.12;snap_masked-scaffold01931-abinit-gene-0.25;augustus_masked-scaffold00639-abinit-gene-0.11;augustus_masked-scaffold03290-abinit-gene-0.0;snap_masked-scaffold18902-abinit-gene-0.2;castanea_mollissima_newGene_1650;snap_masked-scaffold03562-abinit-g…
Biological Process: glucosinolate metabolic process (GO:0019760);	15	augustus_masked-scaffold28698-abinit-gene-0.1;maker-scaffold01029-snap-gene-0.41;castanea_mollissima_newGene_5767;maker-scaffold14140-snap-gene-0.8;augustus_masked-scaffold35994-abinit-gene-0.0;castanea_mollissima_newGene_6052;maker-scaffold03712-snap-gene-0.21;maker-scaffold01795-augustus-gene-0.30;castanea_mollissima_newGene_4029;maker-scaffold06432-snap-gene-0.18;maker-scaffold11465-augustus-g…
Biological Process: glucosylceramide catabolic process (GO:0006680);	8	maker-scaffold13315-augustus-gene-0.7;maker-scaffold12814-snap-gene-0.6;maker-scaffold03586-augustus-gene-0.16;augustus_masked-scaffold17143-abinit-gene-0.0;maker-scaffold10042-snap-gene-0.12;maker-scaffold09683-augustus-gene-0.18;castanea_mollissima_newGene_4606;maker-scaffold09991-augustus-gene-0.6
Biological Process: glucuronoxylan biosynthetic process (GO:0010417);	8	maker-scaffold01222-snap-gene-0.46;maker-scaffold09475-snap-gene-0.9;maker-scaffold16040-snap-gene-0.7;maker-scaffold00289-augustus-gene-0.30;maker-scaffold08029-snap-gene-0.15;maker-scaffold02194-augustus-gene-0.21;augustus_masked-scaffold36393-abinit-gene-0.0;maker-scaffold07373-augustus-gene-0.12
Biological Process: glucuronoxylan metabolic process (GO:0010413);	88	augustus_masked-scaffold02427-abinit-gene-0.13;augustus_masked-scaffold01826-abinit-gene-0.0;maker-scaffold04909-augustus-gene-0.25;augustus_masked-scaffold03127-abinit-gene-0.5;maker-scaffold11968-snap-gene-0.5;snap_masked-scaffold22962-abinit-gene-0.3;maker-scaffold12363-augustus-gene-0.4;snap_masked-scaffold00208-abinit-gene-0.26;snap_masked-scaffold02530-abinit-gene-0.21;maker-scaffold07053-a…
Biological Process: glutamate biosynthetic process (GO:0006537);	2	maker-scaffold05915-snap-gene-0.8;augustus_masked-scaffold07486-abinit-gene-0.0
Biological Process: glutamate decarboxylation to succinate (GO:0006540);	1	maker-scaffold00238-snap-gene-0.37
Biological Process: glutamate metabolic process (GO:0006536);	9	augustus_masked-scaffold04259-abinit-gene-0.5;maker-scaffold03280-snap-gene-0.42;maker-scaffold11365-augustus-gene-0.5;maker-scaffold04259-augustus-gene-0.15;maker-scaffold00492-augustus-gene-0.36;maker-scaffold04988-snap-gene-0.22;maker-scaffold02099-augustus-gene-0.27;maker-scaffold03280-augustus-gene-0.37;maker-scaffold09930-snap-gene-0.12
Biological Process: glutamine biosynthetic process (GO:0006542);	5	maker-scaffold03337-augustus-gene-0.13;maker-scaffold16425-augustus-gene-0.5;maker-scaffold11864-snap-gene-0.4;augustus_masked-scaffold01097-abinit-gene-0.8;maker-scaffold01581-augustus-gene-0.26
Biological Process: glutamine catabolic process (GO:0006543);	9	maker-scaffold04943-snap-gene-0.22;maker-scaffold00761-augustus-gene-0.46;maker-scaffold18455-snap-gene-0.7;maker-scaffold04212-snap-gene-0.28;maker-scaffold30763-snap-gene-0.3;maker-scaffold08136-snap-gene-0.13;maker-scaffold04943-snap-gene-0.25;maker-scaffold18455-augustus-gene-0.2;maker-scaffold10420-snap-gene-0.9
Biological Process: glutamine family amino acid metabolic process (GO:0009064);	1	maker-scaffold15472-augustus-gene-0.5
Biological Process: glutamine metabolic process (GO:0006541);	26	augustus_masked-scaffold06955-abinit-gene-0.0;maker-scaffold00058-augustus-gene-0.37;augustus_masked-scaffold02269-abinit-gene-0.14;maker-scaffold03269-augustus-gene-0.15;maker-scaffold07486-augustus-gene-0.8;maker-scaffold01666-augustus-gene-0.24;maker-scaffold00535-snap-gene-0.31;maker-scaffold12119-augustus-gene-0.4;maker-scaffold00601-augustus-gene-0.24;maker-scaffold10543-augustus-gene-0.9;m…
Biological Process: glutaminyl-tRNA aminoacylation (GO:0006425);	1	maker-scaffold01433-snap-gene-0.39
Biological Process: glutaminyl-tRNAGln biosynthesis via transamidation (GO:0070681);	2	maker-scaffold05555-snap-gene-0.17;maker-scaffold03160-augustus-gene-0.22
Biological Process: glutamyl-tRNA aminoacylation (GO:0006424);	2	maker-scaffold01849-augustus-gene-0.28;maker-scaffold04084-augustus-gene-0.17
Biological Process: glutathione biosynthetic process (GO:0006750);	9	maker-scaffold13401-snap-gene-0.8;augustus_masked-scaffold35562-abinit-gene-0.1;maker-scaffold06066-snap-gene-0.17;augustus_masked-scaffold04674-abinit-gene-0.5;snap_masked-scaffold18902-abinit-gene-0.2;maker-scaffold07797-snap-gene-0.9;maker-scaffold04017-snap-gene-0.27;castanea_mollissima_newGene_4927;augustus_masked-scaffold04346-abinit-gene-0.12
Biological Process: glutathione catabolic process (GO:0006751);	2	maker-scaffold00378-augustus-gene-1.21;augustus_masked-scaffold00084-abinit-gene-1.17
Biological Process: glutathione metabolic process (GO:0006749);	7	maker-scaffold16631-snap-gene-0.5;snap_masked-scaffold00305-abinit-gene-0.17;snap_masked-scaffold24014-abinit-gene-0.1;maker-scaffold02323-augustus-gene-0.19;maker-scaffold07196-snap-gene-0.16;maker-scaffold29342-snap-gene-0.9;maker-scaffold33795-augustus-gene-0.4
Biological Process: glutathione transport (GO:0034635);	1	maker-scaffold00486-snap-gene-0.45
Biological Process: glyceraldehyde-3-phosphate biosynthetic process (GO:0046166);	1	maker-scaffold03012-snap-gene-0.26
Biological Process: glyceraldehyde-3-phosphate metabolic process (GO:0019682);	13	castanea_mollissima_newGene_6017;maker-scaffold00138-snap-gene-1.45;maker-scaffold00681-snap-gene-0.21;augustus_masked-scaffold13869-abinit-gene-0.0;maker-scaffold09230-augustus-gene-0.4;maker-scaffold28434-snap-gene-0.6;maker-scaffold31277-augustus-gene-0.3;maker-scaffold30980-snap-gene-0.4;maker-scaffold24720-snap-gene-0.3;maker-scaffold19403-snap-gene-0.8;maker-scaffold00859-augustus-gene-0.51…
Biological Process: glycerate transmembrane transport (GO:1901975);	4	maker-scaffold13569-snap-gene-0.10;maker-scaffold26622-augustus-gene-0.2;maker-scaffold28736-augustus-gene-0.2;maker-scaffold09760-augustus-gene-0.8
Biological Process: glycerol catabolic process (GO:0019563);	6	maker-scaffold03225-augustus-gene-0.17;maker-scaffold03012-snap-gene-0.26;maker-scaffold05632-augustus-gene-0.14;maker-scaffold11477-snap-gene-0.9;maker-scaffold38490-snap-gene-0.6;maker-scaffold24161-augustus-gene-0.4
Biological Process: glycerol ether metabolic process (GO:0006662);	33	maker-scaffold10579-augustus-gene-0.4;augustus_masked-scaffold26965-abinit-gene-0.0;maker-scaffold12574-snap-gene-0.6;augustus_masked-scaffold01004-abinit-gene-0.7;augustus_masked-scaffold03617-abinit-gene-0.1;maker-scaffold00026-snap-gene-1.41;maker-scaffold02834-snap-gene-0.22;maker-scaffold02939-augustus-gene-0.15;snap_masked-scaffold12963-abinit-gene-0.4;castanea_mollissima_newGene_4174;maker…
Biological Process: glycerol metabolic process (GO:0006071);	16	snap_masked-scaffold11335-abinit-gene-0.5;maker-scaffold00532-augustus-gene-1.6;maker-scaffold01549-augustus-gene-0.32;maker-scaffold27690-snap-gene-0.4;maker-scaffold00988-snap-gene-0.47;maker-scaffold11335-snap-gene-0.12;maker-scaffold10639-snap-gene-0.12;maker-scaffold00729-snap-gene-0.50;maker-scaffold06485-snap-gene-0.18;maker-scaffold01432-augustus-gene-0.40;maker-scaffold08150-augustus-gen…
Biological Process: glycerol transport (GO:0015793);	1	maker-scaffold03502-augustus-gene-0.28
Biological Process: glycerol-3-phosphate catabolic process (GO:0046168);	5	maker-scaffold05312-augustus-gene-0.11;snap_masked-scaffold25627-abinit-gene-0.1;maker-scaffold09632-augustus-gene-0.7;maker-scaffold10802-augustus-gene-0.9;augustus_masked-scaffold00832-abinit-gene-0.17
Biological Process: glycerol-3-phosphate metabolic process (GO:0006072);	3	maker-scaffold03225-augustus-gene-0.17;maker-scaffold11477-snap-gene-0.9;maker-scaffold05632-augustus-gene-0.14
Biological Process: glycerolipid biosynthetic process (GO:0045017);	14	maker-scaffold09146-snap-gene-0.8;maker-scaffold27536-snap-gene-0.3;maker-scaffold00572-snap-gene-1.10;maker-scaffold03807-snap-gene-0.16;maker-scaffold04114-snap-gene-0.24;maker-scaffold14040-augustus-gene-0.8;maker-scaffold11081-snap-gene-0.5;augustus_masked-scaffold29722-abinit-gene-0.0;augustus_masked-scaffold12106-abinit-gene-0.0;maker-scaffold07189-augustus-gene-0.10;augustus_masked-scaffol…
Biological Process: glycerophosphate shuttle (GO:0006127);	1	maker-scaffold11477-snap-gene-0.9
Biological Process: glycerophospholipid biosynthetic process (GO:0046474);	1	maker-scaffold00074-snap-gene-1.41
Biological Process: glycerophospholipid metabolic process (GO:0006650);	2	augustus_masked-scaffold00832-abinit-gene-0.17;maker-scaffold05312-augustus-gene-0.11
Biological Process: glycine betaine biosynthetic process from choline (GO:0019285);	2	maker-scaffold07900-augustus-gene-0.20;castanea_mollissima_newGene_1145
Biological Process: glycine biosynthetic process (GO:0006545);	2	augustus_masked-scaffold03603-abinit-gene-0.0;snap_masked-scaffold04816-abinit-gene-0.13
Biological Process: glycine catabolic process (GO:0006546);	35	maker-scaffold00022-augustus-gene-0.38;snap_masked-scaffold05784-abinit-gene-0.6;augustus_masked-scaffold18183-abinit-gene-0.1;maker-scaffold04574-augustus-gene-0.15;maker-scaffold00679-augustus-gene-0.44;maker-scaffold05100-snap-gene-0.17;augustus_masked-scaffold12247-abinit-gene-0.0;maker-scaffold03739-snap-gene-0.12;maker-scaffold01795-augustus-gene-0.30;maker-scaffold06639-augustus-gene-0.17;…
Biological Process: glycine decarboxylation via glycine cleavage system (GO:0019464);	8	maker-scaffold22053-snap-gene-0.3;castanea_mollissima_newGene_1031;augustus_masked-scaffold02865-abinit-gene-0.10;snap_masked-scaffold13820-abinit-gene-0.2;maker-scaffold23314-augustus-gene-0.2;maker-scaffold02251-snap-gene-0.30;maker-scaffold13820-snap-gene-0.4;maker-scaffold14354-augustus-gene-0.6
Biological Process: glycine metabolic process (GO:0006544);	10	augustus_masked-scaffold14983-abinit-gene-0.1;maker-scaffold01823-augustus-gene-0.19;maker-scaffold00490-snap-gene-0.41;augustus_masked-scaffold35311-abinit-gene-0.2;maker-scaffold00887-augustus-gene-0.40;augustus_masked-scaffold09208-abinit-gene-0.5;maker-scaffold19223-augustus-gene-0.4;augustus_masked-scaffold11862-abinit-gene-0.1;maker-scaffold11237-snap-gene-0.9;maker-scaffold24264-augustus-g…
Biological Process: glycogen biosynthetic process (GO:0005978);	10	maker-scaffold02272-snap-gene-0.45;augustus_masked-scaffold10050-abinit-gene-0.1;maker-scaffold01810-augustus-gene-0.23;maker-scaffold04516-augustus-gene-0.15;maker-scaffold12930-snap-gene-0.11;maker-scaffold02529-snap-gene-0.27;maker-scaffold33868-snap-gene-0.3;snap_masked-scaffold10050-abinit-gene-0.3;maker-scaffold14738-snap-gene-0.5;augustus_masked-scaffold08353-abinit-gene-0.0
Biological Process: glycogen catabolic process (GO:0005980);	1	maker-scaffold00501-augustus-gene-1.5
Biological Process: glycogen metabolic process (GO:0005977);	17	maker-scaffold02616-augustus-gene-0.23;maker-scaffold05360-augustus-gene-0.15;augustus_masked-scaffold05481-abinit-gene-0.1;maker-scaffold01450-snap-gene-0.30;snap_masked-scaffold40201-abinit-gene-0.3;maker-scaffold01147-snap-gene-0.32;snap_masked-scaffold09318-abinit-gene-0.11;snap_masked-scaffold40201-abinit-gene-0.5;maker-scaffold11052-snap-gene-0.11;augustus_masked-scaffold02198-abinit-gene-0…
Biological Process: glycolate transmembrane transport (GO:0097339);	4	maker-scaffold13569-snap-gene-0.10;maker-scaffold09760-augustus-gene-0.8;maker-scaffold26622-augustus-gene-0.2;maker-scaffold28736-augustus-gene-0.2
Biological Process: glycolipid biosynthetic process (GO:0009247);	2	maker-scaffold12411-augustus-gene-0.4;maker-scaffold06474-augustus-gene-0.11
Biological Process: glycolipid transport (GO:0046836);	8	maker-scaffold00524-augustus-gene-0.42;augustus_masked-scaffold16734-abinit-gene-0.0;augustus_masked-scaffold16734-abinit-gene-0.2;maker-scaffold12826-augustus-gene-0.9;maker-scaffold00030-snap-gene-2.15;maker-scaffold18381-snap-gene-0.8;snap_masked-scaffold18381-abinit-gene-0.4;maker-scaffold01241-augustus-gene-0.34
Biological Process: glycolysis (GO:0006096);	178	maker-scaffold03116-snap-gene-0.23;maker-scaffold37785-augustus-gene-0.2;augustus_masked-scaffold07837-abinit-gene-0.5;maker-scaffold00315-augustus-gene-1.26;maker-scaffold21048-augustus-gene-0.4;augustus_masked-scaffold01982-abinit-gene-0.1;snap_masked-scaffold07495-abinit-gene-0.6;maker-scaffold04782-augustus-gene-0.18;maker-scaffold00845-snap-gene-0.37;maker-scaffold00517-snap-gene-0.37;august…
Biological Process: glycoprotein catabolic process (GO:0006516);	2	augustus_masked-scaffold03908-abinit-gene-0.0;maker-scaffold01801-augustus-gene-0.21
Biological Process: glycosaminoglycan biosynthetic process (GO:0006024);	4	augustus_masked-scaffold12874-abinit-gene-0.0;maker-scaffold02422-snap-gene-0.22;augustus_masked-scaffold01145-abinit-gene-0.2;maker-scaffold00871-augustus-gene-0.33
Biological Process: glycoside catabolic process (GO:0016139);	1	maker-scaffold04782-snap-gene-0.24
Biological Process: glycosphingolipid metabolic process (GO:0006687);	1	augustus_masked-scaffold33565-abinit-gene-0.0
Biological Process: glycosyl compound metabolic process (GO:1901657);	3	augustus_masked-scaffold00804-abinit-gene-0.0;maker-scaffold11353-snap-gene-0.5;maker-scaffold13241-snap-gene-0.6
Biological Process: glycosylation (GO:0070085);	1	maker-scaffold08577-augustus-gene-0.12
Biological Process: glycosylceramide catabolic process (GO:0046477);	1	maker-scaffold04782-snap-gene-0.24
Biological Process: glycyl-tRNA aminoacylation (GO:0006426);	6	maker-scaffold02940-augustus-gene-0.17;maker-scaffold03113-snap-gene-0.19;augustus_masked-scaffold34247-abinit-gene-0.1;maker-scaffold03113-augustus-gene-0.15;snap_masked-scaffold03113-abinit-gene-0.7;maker-scaffold01755-augustus-gene-0.18
Biological Process: glycyrrhetinate biosynthetic process (GO:1902386);	1	maker-scaffold17800-augustus-gene-0.6
Biological Process: glyoxylate catabolic process (GO:0009436);	1	augustus_masked-scaffold37194-abinit-gene-0.1
Biological Process: glyoxylate cycle (GO:0006097);	10	maker-scaffold03949-snap-gene-0.9;maker-scaffold10673-augustus-gene-0.11;maker-scaffold06639-augustus-gene-0.17;augustus_masked-scaffold00284-abinit-gene-0.6;maker-scaffold08238-snap-gene-0.15;snap_masked-scaffold00284-abinit-gene-0.19;snap_masked-scaffold00284-abinit-gene-0.26;maker-scaffold04635-augustus-gene-0.15;maker-scaffold04336-augustus-gene-0.21;maker-scaffold06195-augustus-gene-0.7
Biological Process: glyoxylate metabolic process (GO:0046487);	1	maker-scaffold00202-augustus-gene-0.30
Biological Process: granum assembly (GO:0090391);	1	augustus_masked-scaffold01395-abinit-gene-0.4
Biological Process: gravitropism (GO:0009630);	65	maker-scaffold03361-augustus-gene-0.17;maker-scaffold03361-snap-gene-0.21;augustus_masked-scaffold03101-abinit-gene-0.2;maker-scaffold14330-snap-gene-0.4;maker-scaffold01924-snap-gene-0.32;maker-scaffold18765-snap-gene-0.4;maker-scaffold00574-augustus-gene-0.33;maker-scaffold00479-augustus-gene-0.30;maker-scaffold04135-augustus-gene-0.9;augustus_masked-scaffold09070-abinit-gene-0.0;maker-scaffold…
Biological Process: growth (GO:0040007);	16	maker-scaffold00394-augustus-gene-0.35;maker-scaffold00549-augustus-gene-0.35;maker-scaffold00078-snap-gene-1.48;augustus_masked-scaffold00792-abinit-gene-0.5;maker-scaffold06107-augustus-gene-0.14;maker-scaffold02613-snap-gene-0.25;maker-scaffold15272-snap-gene-0.5;maker-scaffold01613-snap-gene-0.43;snap_masked-scaffold01963-abinit-gene-0.15;maker-scaffold04484-snap-gene-0.22;maker-scaffold22368…
Biological Process: guanine transport (GO:0015854);	3	augustus_masked-scaffold00043-abinit-gene-1.4;augustus_masked-scaffold01033-abinit-gene-0.6;augustus_masked-scaffold03112-abinit-gene-0.2
Biological Process: guanosine tetraphosphate metabolic process (GO:0015969);	5	maker-scaffold00451-snap-gene-1.20;maker-scaffold11100-augustus-gene-0.10;maker-scaffold05005-augustus-gene-0.24;maker-scaffold06720-augustus-gene-0.14;augustus_masked-scaffold14370-abinit-gene-0.0
Biological Process: guard cell differentiation (GO:0010052);	1	maker-scaffold00644-augustus-gene-0.49
Biological Process: guard mother cell cytokinesis (GO:0010235);	4	maker-scaffold04566-augustus-gene-0.10;maker-scaffold04730-augustus-gene-0.13;maker-scaffold00266-augustus-gene-0.36;maker-scaffold05652-augustus-gene-0.16
Biological Process: gynoecium development (GO:0048467);	4	snap_masked-scaffold02634-abinit-gene-0.17;maker-scaffold06161-augustus-gene-0.15;augustus_masked-scaffold09070-abinit-gene-0.0;maker-scaffold00268-snap-gene-0.40
Biological Process: heat acclimation (GO:0010286);	28	maker-scaffold00085-augustus-gene-1.41;maker-scaffold01663-snap-gene-0.38;snap_masked-scaffold20207-abinit-gene-0.1;augustus_masked-scaffold21451-abinit-gene-0.0;maker-scaffold03923-snap-gene-0.15;maker-scaffold02229-augustus-gene-0.15;augustus_masked-scaffold08090-abinit-gene-0.3;maker-scaffold02140-augustus-gene-0.22;augustus_masked-scaffold00085-abinit-gene-1.8;maker-scaffold00213-augustus-gen…
Biological Process: heme O biosynthetic process (GO:0048034);	1	maker-scaffold04450-augustus-gene-0.14
Biological Process: heme a biosynthetic process (GO:0006784);	2	maker-scaffold05039-augustus-gene-0.14;maker-scaffold08289-snap-gene-0.12
Biological Process: heme biosynthetic process (GO:0006783);	24	augustus_masked-scaffold09566-abinit-gene-0.1;maker-scaffold04929-augustus-gene-0.17;maker-scaffold16586-augustus-gene-0.5;maker-scaffold02393-snap-gene-0.28;maker-scaffold06545-snap-gene-0.12;augustus_masked-scaffold04836-abinit-gene-0.1;augustus_masked-scaffold04836-abinit-gene-0.2;maker-scaffold04929-augustus-gene-0.16;maker-scaffold23765-snap-gene-0.3;snap_masked-scaffold02297-abinit-gene-0.2…
Biological Process: heme oxidation (GO:0006788);	2	maker-scaffold22992-augustus-gene-0.4;maker-scaffold03507-augustus-gene-0.24
Biological Process: heme transport (GO:0015886);	7	maker-scaffold05837-augustus-gene-0.14;augustus_masked-scaffold04405-abinit-gene-0.0;maker-scaffold03927-augustus-gene-0.14;maker-scaffold09137-augustus-gene-0.7;augustus_masked-scaffold00007-abinit-gene-3.7;maker-scaffold00007-snap-gene-1.115;maker-scaffold05514-augustus-gene-0.24
Biological Process: heparan sulfate proteoglycan biosynthetic process (GO:0015012);	4	augustus_masked-scaffold12874-abinit-gene-0.0;maker-scaffold02422-snap-gene-0.22;augustus_masked-scaffold01145-abinit-gene-0.2;maker-scaffold00871-augustus-gene-0.33
Biological Process: heterochromatin assembly (GO:0031507);	10	maker-scaffold04188-snap-gene-0.17;maker-scaffold00097-augustus-gene-1.24;maker-scaffold15323-augustus-gene-0.3;maker-scaffold00598-augustus-gene-0.47;castanea_mollissima_newGene_5664;maker-scaffold12740-augustus-gene-0.6;castanea_mollissima_newGene_5658;maker-scaffold04678-snap-gene-0.15;maker-scaffold10493-augustus-gene-0.8;maker-scaffold02634-augustus-gene-0.20
Biological Process: heterochromatin organization involved in chromatin silencing (GO:0070868);	1	maker-scaffold31415-augustus-gene-0.3
Biological Process: heterocycle biosynthetic process (GO:0018130);	7	maker-scaffold00236-snap-gene-0.28;maker-scaffold01035-augustus-gene-0.33;maker-scaffold00138-snap-gene-1.45;maker-scaffold04799-augustus-gene-0.6;augustus_masked-scaffold13869-abinit-gene-0.0;maker-scaffold00639-augustus-gene-0.48;augustus_masked-scaffold14359-abinit-gene-0.2
Biological Process: heterocycle metabolic process (GO:0046483);	17	augustus_masked-scaffold35076-abinit-gene-0.0;maker-scaffold02498-snap-gene-0.25;augustus_masked-scaffold01616-abinit-gene-0.4;maker-scaffold36727-augustus-gene-0.3;snap_masked-scaffold05558-abinit-gene-0.5;augustus_masked-scaffold26762-abinit-gene-0.0;augustus_masked-scaffold00976-abinit-gene-0.13;snap_masked-scaffold36646-abinit-gene-0.2;maker-scaffold04672-augustus-gene-0.5;augustus_masked-sca…
Biological Process: hexose metabolic process (GO:0019318);	6	maker-scaffold00436-augustus-gene-0.32;maker-scaffold10595-augustus-gene-0.9;augustus_masked-scaffold02272-abinit-gene-0.5;augustus_masked-scaffold10595-abinit-gene-0.1;snap_masked-scaffold02272-abinit-gene-0.24;augustus_masked-scaffold01336-abinit-gene-0.12
Biological Process: hexose transmembrane transport (GO:0035428);	2	augustus_masked-scaffold06169-abinit-gene-0.0;maker-scaffold06169-augustus-gene-0.14
Biological Process: high-affinity potassium ion import (GO:0010163);	1	maker-scaffold00016-augustus-gene-2.26
Biological Process: histidine biosynthetic process (GO:0000105);	14	maker-scaffold20414-snap-gene-0.2;maker-scaffold03402-augustus-gene-0.19;maker-scaffold04876-snap-gene-0.26;maker-scaffold02489-snap-gene-0.28;maker-scaffold02033-snap-gene-0.31;maker-scaffold00043-augustus-gene-2.10;maker-scaffold02568-snap-gene-0.39;maker-scaffold06599-snap-gene-0.18;maker-scaffold36306-snap-gene-0.6;maker-scaffold05524-snap-gene-0.26;snap_masked-scaffold05916-abinit-gene-0.6;m…
Biological Process: histidine catabolic process to glutamate and formamide (GO:0019556);	2	maker-scaffold02804-snap-gene-0.22;maker-scaffold13859-snap-gene-0.7
Biological Process: histidyl-tRNA aminoacylation (GO:0006427);	1	maker-scaffold09880-snap-gene-0.6
Biological Process: histone H2A acetylation (GO:0043968);	1	maker-scaffold06443-snap-gene-0.14
Biological Process: histone H2B ubiquitination (GO:0033523);	4	maker-scaffold14113-snap-gene-0.5;maker-scaffold04746-snap-gene-0.22;maker-scaffold21677-snap-gene-0.4;maker-scaffold22256-snap-gene-0.4
Biological Process: histone H3 acetylation (GO:0043966);	3	maker-scaffold09015-snap-gene-0.15;maker-scaffold01086-augustus-gene-0.27;maker-scaffold06069-snap-gene-0.16
Biological Process: histone H3 deacetylation (GO:0070932);	13	castanea_mollissima_newGene_4029;maker-scaffold17774-augustus-gene-0.2;maker-scaffold26220-snap-gene-0.4;augustus_masked-scaffold00370-abinit-gene-0.1;maker-scaffold17774-augustus-gene-0.3;castanea_mollissima_newGene_4975;maker-scaffold01029-snap-gene-0.41;maker-scaffold02241-augustus-gene-0.24;castanea_mollissima_newGene_5767;maker-scaffold02368-snap-gene-0.29;maker-scaffold00239-augustus-gene-1…
Biological Process: histone H3-K27 methylation (GO:0070734);	2	maker-scaffold04441-snap-gene-0.17;maker-scaffold00094-augustus-gene-1.37
Biological Process: histone H3-K36 demethylation (GO:0070544);	1	augustus_masked-scaffold07539-abinit-gene-0.1
Biological Process: histone H3-K36 methylation (GO:0010452);	1	maker-scaffold00073-snap-gene-1.43
Biological Process: histone H3-K4 methylation (GO:0051568);	8	maker-scaffold02899-snap-gene-0.16;maker-scaffold10750-snap-gene-0.7;augustus_masked-scaffold35336-abinit-gene-0.0;snap_masked-scaffold03621-abinit-gene-0.13;augustus_masked-scaffold06188-abinit-gene-0.8;maker-scaffold00073-snap-gene-1.43;maker-scaffold16093-augustus-gene-0.4;augustus_masked-scaffold04320-abinit-gene-0.7
Biological Process: histone H3-K9 demethylation (GO:0033169);	2	snap_masked-scaffold00318-abinit-gene-0.28;snap_masked-scaffold00318-abinit-gene-0.15
Biological Process: histone H3-K9 methylation (GO:0051567);	95	augustus_masked-scaffold03077-abinit-gene-0.2;maker-scaffold02896-snap-gene-0.32;maker-scaffold00816-augustus-gene-0.44;maker-scaffold03350-snap-gene-0.23;castanea_mollissima_newGene_5714;maker-scaffold00540-snap-gene-0.40;maker-scaffold04374-snap-gene-0.16;maker-scaffold04859-augustus-gene-0.18;maker-scaffold19553-augustus-gene-0.5;augustus_masked-scaffold00158-abinit-gene-0.3;maker-scaffold0325…
Biological Process: histone H3-R2 demethylation (GO:0070078);	1	maker-scaffold01888-augustus-gene-0.16
Biological Process: histone H3-S10 phosphorylation (GO:0043987);	2	maker-scaffold03500-snap-gene-0.25;maker-scaffold05199-augustus-gene-0.20
Biological Process: histone H3-S10 phosphorylation involved in chromosome condensation (GO:2000775);	1	snap_masked-scaffold33899-abinit-gene-0.3
Biological Process: histone H3-S28 phosphorylation (GO:0043988);	2	maker-scaffold03500-snap-gene-0.25;maker-scaffold05199-augustus-gene-0.20
Biological Process: histone H4 acetylation (GO:0043967);	3	augustus_masked-scaffold09784-abinit-gene-0.0;maker-scaffold06443-snap-gene-0.14;augustus_masked-scaffold35269-abinit-gene-0.0
Biological Process: histone H4 deacetylation (GO:0070933);	13	maker-scaffold02241-augustus-gene-0.24;castanea_mollissima_newGene_5767;maker-scaffold01029-snap-gene-0.41;maker-scaffold02368-snap-gene-0.29;maker-scaffold00239-augustus-gene-1.22;maker-scaffold01226-snap-gene-0.40;maker-scaffold00127-augustus-gene-0.30;castanea_mollissima_newGene_4029;maker-scaffold17774-augustus-gene-0.2;augustus_masked-scaffold00370-abinit-gene-0.1;maker-scaffold26220-snap-ge…
Biological Process: histone H4-R3 demethylation (GO:0070079);	1	maker-scaffold01888-augustus-gene-0.16
Biological Process: histone H4-R3 methylation (GO:0043985);	2	augustus_masked-scaffold07539-abinit-gene-0.1;maker-scaffold01888-augustus-gene-0.16
Biological Process: histone acetylation (GO:0016573);	34	maker-scaffold00605-snap-gene-0.38;maker-scaffold12740-augustus-gene-0.6;maker-scaffold18672-augustus-gene-0.4;maker-scaffold16597-snap-gene-0.5;maker-scaffold02368-snap-gene-0.29;augustus_masked-scaffold05451-abinit-gene-0.7;maker-scaffold00829-snap-gene-0.40;maker-scaffold00829-snap-gene-0.39;maker-scaffold09802-snap-gene-0.12;maker-scaffold04599-snap-gene-0.15;maker-scaffold00213-snap-gene-0.4…
Biological Process: histone arginine methylation (GO:0034969);	4	maker-scaffold00570-snap-gene-1.11;maker-scaffold07399-augustus-gene-0.6;augustus_masked-scaffold04654-abinit-gene-0.1;maker-scaffold00100-augustus-gene-0.36
Biological Process: histone deacetylation (GO:0016575);	4	augustus_masked-scaffold41118-abinit-gene-0.0;maker-scaffold22440-snap-gene-0.4;maker-scaffold09802-snap-gene-0.12;maker-scaffold23685-augustus-gene-0.4
Biological Process: histone dephosphorylation (GO:0016576);	2	snap_masked-scaffold40201-abinit-gene-0.5;snap_masked-scaffold40201-abinit-gene-0.3
Biological Process: histone deubiquitination (GO:0016578);	2	maker-scaffold02228-snap-gene-0.38;maker-scaffold01470-augustus-gene-0.25
Biological Process: histone exchange (GO:0043486);	2	augustus_masked-scaffold39240-abinit-gene-0.1;snap_masked-scaffold28814-abinit-gene-0.7
Biological Process: histone lysine methylation (GO:0034968);	43	maker-scaffold12769-snap-gene-0.6;maker-scaffold02446-snap-gene-0.28;maker-scaffold00560-snap-gene-0.40;maker-scaffold02276-augustus-gene-0.25;maker-scaffold08903-augustus-gene-0.8;maker-scaffold06012-augustus-gene-0.14;maker-scaffold00630-augustus-gene-0.24;maker-scaffold01217-snap-gene-0.28;maker-scaffold00111-snap-gene-0.32;augustus_masked-scaffold00709-abinit-gene-0.2;maker-scaffold00798-augu…
Biological Process: histone methylation (GO:0016571);	41	castanea_mollissima_newGene_3396;maker-scaffold09015-snap-gene-0.15;maker-scaffold07619-snap-gene-0.11;maker-scaffold14113-snap-gene-0.5;maker-scaffold02243-snap-gene-0.36;augustus_masked-scaffold00456-abinit-gene-0.1;maker-scaffold04831-augustus-gene-0.25;maker-scaffold00289-augustus-gene-1.16;maker-scaffold08836-augustus-gene-0.10;castanea_mollissima_newGene_2447;maker-scaffold02289-augustus-ge…
Biological Process: histone modification (GO:0016570);	22	maker-scaffold00013-snap-gene-1.58;maker-scaffold09869-augustus-gene-0.10;maker-scaffold04484-snap-gene-0.22;maker-scaffold07455-augustus-gene-0.9;maker-scaffold00475-snap-gene-0.48;maker-scaffold00934-augustus-gene-0.31;augustus_masked-scaffold00153-abinit-gene-0.3;maker-scaffold00723-augustus-gene-0.43;snap_masked-scaffold04368-abinit-gene-0.10;snap_masked-scaffold10914-abinit-gene-0.5;maker-sc…
Biological Process: histone monoubiquitination (GO:0010390);	4	maker-scaffold14113-snap-gene-0.5;maker-scaffold04746-snap-gene-0.22;maker-scaffold21677-snap-gene-0.4;maker-scaffold22256-snap-gene-0.4
Biological Process: histone peptidyl-prolyl isomerization (GO:0000412);	1	augustus_masked-scaffold34198-abinit-gene-0.2
Biological Process: histone phosphorylation (GO:0016572);	45	maker-scaffold00069-snap-gene-1.70;castanea_mollissima_newGene_3082;snap_masked-scaffold06175-abinit-gene-0.16;maker-scaffold02760-snap-gene-0.19;maker-scaffold33912-snap-gene-0.3;maker-scaffold01221-snap-gene-0.29;augustus_masked-scaffold01594-abinit-gene-0.6;maker-scaffold01978-augustus-gene-0.25;maker-scaffold09280-snap-gene-0.9;maker-scaffold01768-snap-gene-0.38;snap_masked-scaffold03890-abin…
Biological Process: histone ubiquitination (GO:0016574);	1	augustus_masked-scaffold09293-abinit-gene-0.2
Biological Process: histone-threonine phosphorylation (GO:0035405);	1	maker-scaffold02276-augustus-gene-0.25
Biological Process: homogalacturonan biosynthetic process (GO:0010289);	8	maker-scaffold01451-augustus-gene-0.28;snap_masked-scaffold37367-abinit-gene-0.1;maker-scaffold16064-snap-gene-0.4;maker-scaffold03592-snap-gene-0.25;augustus_masked-scaffold17511-abinit-gene-0.1;maker-scaffold04761-augustus-gene-0.9;maker-scaffold03355-snap-gene-0.21;maker-scaffold23892-augustus-gene-0.3
Biological Process: homogentisate catabolic process (GO:1902000);	2	maker-scaffold01092-augustus-gene-0.40;maker-scaffold05491-augustus-gene-0.15
Biological Process: homologous chromosome segregation (GO:0045143);	2	maker-scaffold01136-snap-gene-0.44;snap_masked-scaffold33899-abinit-gene-0.3
Biological Process: hormone-mediated signaling pathway (GO:0009755);	49	maker-scaffold15920-snap-gene-0.5;augustus_masked-scaffold14916-abinit-gene-0.0;maker-scaffold00750-augustus-gene-0.22;augustus_masked-scaffold28953-abinit-gene-0.0;maker-scaffold10972-snap-gene-0.6;maker-scaffold02536-augustus-gene-0.19;maker-scaffold01080-snap-gene-0.42;augustus_masked-scaffold00750-abinit-gene-0.1;augustus_masked-scaffold34877-abinit-gene-0.0;augustus_masked-scaffold12592-abin…
Biological Process: host response to induction by symbiont of tumor, nodule or growth in host (GO:0080034);	4	augustus_masked-scaffold00478-abinit-gene-0.15;maker-scaffold09423-augustus-gene-0.8;maker-scaffold09036-augustus-gene-0.7;castanea_mollissima_newGene_4497
Biological Process: hydrogen ion transmembrane transport (GO:1902600);	71	augustus_masked-scaffold01226-abinit-gene-0.10;maker-scaffold16122-snap-gene-0.6;maker-scaffold05911-snap-gene-0.17;maker-scaffold01554-snap-gene-0.86;snap_masked-scaffold00239-abinit-gene-0.17;snap_masked-scaffold00007-abinit-gene-0.75;maker-scaffold03000-augustus-gene-0.20;snap_masked-scaffold06008-abinit-gene-0.9;maker-scaffold00909-augustus-gene-0.37;maker-scaffold06253-snap-gene-0.4;maker-sc…
Biological Process: hydrogen peroxide biosynthetic process (GO:0050665);	46	maker-scaffold04782-augustus-gene-0.17;maker-scaffold08816-augustus-gene-0.11;maker-scaffold05117-snap-gene-0.12;maker-scaffold37254-augustus-gene-0.2;maker-scaffold02586-snap-gene-0.30;maker-scaffold14113-snap-gene-0.5;maker-scaffold04966-augustus-gene-0.12;maker-scaffold11745-snap-gene-0.4;maker-scaffold00203-snap-gene-0.50;snap_masked-scaffold04903-abinit-gene-0.13;maker-scaffold07470-snap-gen…
Biological Process: hydrogen peroxide catabolic process (GO:0042744);	101	maker-scaffold29820-augustus-gene-0.3;maker-scaffold00981-snap-gene-0.22;maker-scaffold00049-snap-gene-0.38;maker-scaffold17403-snap-gene-0.6;castanea_mollissima_newGene_385;snap_masked-scaffold01575-abinit-gene-0.14;augustus_masked-scaffold00124-abinit-gene-0.5;maker-scaffold07594-augustus-gene-0.17;maker-scaffold09748-augustus-gene-0.9;maker-scaffold02463-snap-gene-0.34;augustus_masked-scaffold…
Biological Process: hydrogen sulfide biosynthetic process (GO:0070814);	6	maker-scaffold02084-augustus-gene-0.25;maker-scaffold09226-snap-gene-0.15;maker-scaffold16412-snap-gene-0.8;snap_masked-scaffold40594-abinit-gene-0.2;maker-scaffold05526-augustus-gene-0.18;maker-scaffold00217-augustus-gene-1.21
Biological Process: hydrotropism (GO:0010274);	3	maker-scaffold03287-augustus-gene-0.16;augustus_masked-scaffold02151-abinit-gene-0.4;maker-scaffold02411-augustus-gene-0.11
Biological Process: hyperosmotic response (GO:0006972);	58	maker-scaffold04635-augustus-gene-0.15;maker-scaffold00916-augustus-gene-0.35;maker-scaffold05303-snap-gene-0.16;augustus_masked-scaffold07478-abinit-gene-0.3;maker-scaffold00248-snap-gene-0.32;maker-scaffold00717-augustus-gene-0.36;augustus_masked-scaffold07837-abinit-gene-0.5;maker-scaffold02556-snap-gene-0.16;snap_masked-scaffold27242-abinit-gene-0.1;maker-scaffold00315-augustus-gene-1.26;make…
Biological Process: hyperosmotic salinity response (GO:0042538);	85	maker-scaffold00514-snap-gene-0.40;maker-scaffold14580-snap-gene-0.6;maker-scaffold00714-augustus-gene-0.37;augustus_masked-scaffold19807-abinit-gene-0.1;augustus_masked-scaffold00258-abinit-gene-1.0;snap_masked-scaffold01827-abinit-gene-0.21;augustus_masked-scaffold07557-abinit-gene-0.2;maker-scaffold33972-snap-gene-0.3;augustus_masked-scaffold31283-abinit-gene-0.0;maker-scaffold05837-augustus-g…
Biological Process: hypotonic salinity response (GO:0042539);	2	maker-scaffold00327-augustus-gene-0.40;maker-scaffold00327-snap-gene-0.47
Biological Process: immune effector process (GO:0002252);	1	maker-scaffold00097-snap-gene-1.26
Biological Process: immune response (GO:0006955);	4	maker-scaffold37785-augustus-gene-0.2;maker-scaffold22998-snap-gene-0.3;maker-scaffold00549-snap-gene-1.11;maker-scaffold14877-augustus-gene-0.3
Biological Process: immune system process (GO:0002376);	7	maker-scaffold05003-snap-gene-0.17;augustus_masked-scaffold09174-abinit-gene-0.0;maker-scaffold25179-snap-gene-0.6;augustus_masked-scaffold07854-abinit-gene-0.6;maker-scaffold25179-snap-gene-0.7;augustus_masked-scaffold09659-abinit-gene-0.2;augustus_masked-scaffold28953-abinit-gene-0.0
Biological Process: inactivation of MAPK activity (GO:0000188);	3	maker-scaffold05034-augustus-gene-0.28;maker-scaffold05048-snap-gene-0.11;maker-scaffold04848-augustus-gene-0.18
Biological Process: indole phytoalexin biosynthetic process (GO:0009700);	4	maker-scaffold04017-snap-gene-0.27;snap_masked-scaffold18902-abinit-gene-0.2;maker-scaffold13401-snap-gene-0.8;maker-scaffold06066-snap-gene-0.17
Biological Process: indole-containing compound metabolic process (GO:0042430);	1	maker-scaffold00179-augustus-gene-0.24
Biological Process: indoleacetic acid biosynthetic process (GO:0009684);	48	augustus_masked-scaffold20563-abinit-gene-0.0;maker-scaffold00280-augustus-gene-0.24;maker-scaffold01723-augustus-gene-0.23;maker-scaffold10906-augustus-gene-0.5;maker-scaffold16865-augustus-gene-0.4;maker-scaffold03012-snap-gene-0.26;maker-scaffold12574-snap-gene-0.6;maker-scaffold06069-snap-gene-0.15;augustus_masked-scaffold00283-abinit-gene-0.7;maker-scaffold00500-augustus-gene-0.32;maker-scaf…
Biological Process: indolebutyric acid metabolic process (GO:0080024);	14	maker-scaffold04025-augustus-gene-0.26;augustus_masked-scaffold27925-abinit-gene-0.0;augustus_masked-scaffold00504-abinit-gene-0.4;maker-scaffold37521-augustus-gene-0.1;augustus_masked-scaffold03396-abinit-gene-0.3;augustus_masked-scaffold01444-abinit-gene-0.8;augustus_masked-scaffold15102-abinit-gene-0.0;augustus_masked-scaffold00539-abinit-gene-0.12;maker-scaffold10344-snap-gene-0.10;augustus_m…
Biological Process: induced systemic resistance (GO:0009682);	1	maker-scaffold03291-augustus-gene-0.16
Biological Process: induced systemic resistance, ethylene mediated signaling pathway (GO:0009866);	1	maker-scaffold24537-snap-gene-0.3
Biological Process: induced systemic resistance, jasmonic acid mediated signaling pathway (GO:0009864);	3	maker-scaffold24537-snap-gene-0.3;maker-scaffold00213-augustus-gene-0.32;maker-scaffold01702-augustus-gene-0.39
Biological Process: induction by symbiont of host defense response (GO:0044416);	1	maker-scaffold00786-snap-gene-0.63
Biological Process: inductive cell-cell signaling (GO:0031129);	1	maker-scaffold02896-snap-gene-0.32
Biological Process: inflorescence development (GO:0010229);	10	maker-scaffold01250-augustus-gene-0.29;maker-scaffold00123-snap-gene-1.38;maker-scaffold01574-augustus-gene-0.15;maker-scaffold00791-snap-gene-0.37;maker-scaffold20699-snap-gene-0.6;maker-scaffold00443-snap-gene-0.26;maker-scaffold00352-snap-gene-0.38;augustus_masked-scaffold31758-abinit-gene-0.0;maker-scaffold32434-snap-gene-0.3;maker-scaffold01098-augustus-gene-0.35
Biological Process: inflorescence morphogenesis (GO:0048281);	3	snap_masked-scaffold11913-abinit-gene-0.3;maker-scaffold00081-augustus-gene-0.21;maker-scaffold02051-augustus-gene-0.10
Biological Process: innate immune response (GO:0045087);	51	maker-scaffold02272-snap-gene-0.44;augustus_masked-scaffold04121-abinit-gene-0.4;maker-scaffold07343-augustus-gene-0.16;maker-scaffold00013-snap-gene-1.54;augustus_masked-scaffold00280-abinit-gene-0.8;maker-scaffold09670-augustus-gene-0.7;maker-scaffold00154-augustus-gene-1.28;maker-scaffold00327-augustus-gene-1.12;maker-scaffold11172-snap-gene-0.9;maker-scaffold28067-augustus-gene-0.2;maker-scaf…
Biological Process: inner mitochondrial membrane organization (GO:0007007);	1	augustus_masked-scaffold32602-abinit-gene-0.0
Biological Process: inorganic anion transport (GO:0015698);	3	maker-scaffold09919-augustus-gene-0.10;maker-scaffold09905-augustus-gene-0.4;maker-scaffold03165-snap-gene-0.21
Biological Process: inorganic diphosphate transport (GO:0030505);	1	maker-scaffold01670-augustus-gene-0.29
Biological Process: inosine catabolic process (GO:0006148);	1	maker-scaffold00856-augustus-gene-0.33
Biological Process: inositol biosynthetic process (GO:0006021);	6	maker-scaffold05437-augustus-gene-0.14;snap_masked-scaffold05916-abinit-gene-0.6;maker-scaffold00660-augustus-gene-0.22;augustus_masked-scaffold06424-abinit-gene-0.1;maker-scaffold06870-augustus-gene-0.15;snap_masked-scaffold06278-abinit-gene-0.16
Biological Process: inositol catabolic process (GO:0019310);	8	maker-scaffold02063-augustus-gene-0.8;augustus_masked-scaffold03570-abinit-gene-0.4;castanea_mollissima_newGene_490;maker-scaffold03243-snap-gene-0.25;maker-scaffold01280-snap-gene-0.31;maker-scaffold08882-augustus-gene-0.11;maker-scaffold07898-augustus-gene-0.6;snap_masked-scaffold02197-abinit-gene-0.13
Biological Process: inositol phosphate biosynthetic process (GO:0032958);	1	castanea_mollissima_newGene_4340
Biological Process: inositol phosphate dephosphorylation (GO:0046855);	11	maker-scaffold00689-snap-gene-0.42;maker-scaffold00596-snap-gene-0.65;augustus_masked-scaffold00413-abinit-gene-0.7;maker-scaffold17109-snap-gene-0.3;maker-scaffold27594-snap-gene-0.4;maker-scaffold00413-snap-gene-0.45;maker-scaffold09896-snap-gene-0.12;maker-scaffold17548-augustus-gene-0.3;maker-scaffold08240-augustus-gene-0.10;maker-scaffold02381-snap-gene-0.27;maker-scaffold00413-snap-gene-0.46
Biological Process: inositol phosphate metabolic process (GO:0043647);	2	maker-scaffold09372-snap-gene-0.17;snap_masked-scaffold00636-abinit-gene-0.30
Biological Process: inositol phosphorylation (GO:0052746);	1	augustus_masked-scaffold20787-abinit-gene-0.1
Biological Process: inositol trisphosphate metabolic process (GO:0032957);	16	maker-scaffold00596-snap-gene-0.65;maker-scaffold09896-snap-gene-0.12;maker-scaffold27594-snap-gene-0.4;maker-scaffold00413-snap-gene-0.45;maker-scaffold17109-snap-gene-0.3;maker-scaffold02594-snap-gene-0.18;maker-scaffold17548-augustus-gene-0.3;augustus_masked-scaffold03705-abinit-gene-0.3;maker-scaffold00413-snap-gene-0.46;maker-scaffold02381-snap-gene-0.27;maker-scaffold14453-snap-gene-0.7;mak…
Biological Process: integrin-mediated signaling pathway (GO:0007229);	4	maker-scaffold04373-snap-gene-0.15;maker-scaffold12979-augustus-gene-0.5;maker-scaffold01124-augustus-gene-0.23;maker-scaffold12523-snap-gene-0.4
Biological Process: integument development (GO:0080060);	1	maker-scaffold00306-augustus-gene-0.18
Biological Process: internode patterning (GO:0080006);	1	maker-scaffold00737-augustus-gene-0.36
Biological Process: interspecies interaction between organisms (GO:0044419);	2	maker-scaffold00760-snap-gene-0.46;maker-scaffold00087-augustus-gene-0.43
Biological Process: intra-Golgi vesicle-mediated transport (GO:0006891);	45	maker-scaffold01522-snap-gene-0.30;augustus_masked-scaffold16655-abinit-gene-0.0;maker-scaffold00741-augustus-gene-0.36;maker-scaffold16965-snap-gene-0.5;maker-scaffold00064-augustus-gene-0.30;maker-scaffold04992-augustus-gene-0.13;maker-scaffold01984-snap-gene-0.31;maker-scaffold04103-augustus-gene-0.17;maker-scaffold06406-snap-gene-0.11;maker-scaffold06406-snap-gene-0.14;snap_masked-scaffold012…
Biological Process: intra-S DNA damage checkpoint (GO:0031573);	1	maker-scaffold31415-augustus-gene-0.3
Biological Process: intracellular auxin transport (GO:0080162);	2	augustus_masked-scaffold02805-abinit-gene-0.0;augustus_masked-scaffold15344-abinit-gene-0.3
Biological Process: intracellular copper ion transport (GO:0015680);	3	augustus_masked-scaffold00504-abinit-gene-1.5;augustus_masked-scaffold00590-abinit-gene-0.10;maker-scaffold01436-snap-gene-0.32
Biological Process: intracellular distribution of mitochondria (GO:0048312);	4	castanea_mollissima_newGene_5060;augustus_masked-scaffold05791-abinit-gene-0.0;maker-scaffold00909-snap-gene-0.42;augustus_masked-scaffold05979-abinit-gene-0.4
Biological Process: intracellular lipid transport (GO:0032365);	3	maker-scaffold06565-snap-gene-0.15;maker-scaffold16424-snap-gene-0.7;maker-scaffold00202-augustus-gene-0.30
Biological Process: intracellular protein transport (GO:0006886);	195	maker-scaffold12850-augustus-gene-0.8;maker-scaffold19673-augustus-gene-0.0;maker-scaffold00297-augustus-gene-1.21;maker-scaffold06276-augustus-gene-0.9;maker-scaffold03357-snap-gene-0.19;snap_masked-scaffold02224-abinit-gene-0.10;maker-scaffold00270-snap-gene-0.31;augustus_masked-scaffold00890-abinit-gene-0.10;maker-scaffold15564-augustus-gene-0.6;snap_masked-scaffold03357-abinit-gene-0.6;august…
Biological Process: intracellular sequestering of iron ion (GO:0006880);	2	maker-scaffold12625-augustus-gene-0.12;maker-scaffold39213-augustus-gene-0.2
Biological Process: intracellular signal transduction (GO:0035556);	59	maker-scaffold05849-augustus-gene-0.12;maker-scaffold05683-augustus-gene-0.11;maker-scaffold00030-snap-gene-2.15;snap_masked-scaffold13221-abinit-gene-0.2;maker-scaffold00322-augustus-gene-1.15;snap_masked-scaffold02097-abinit-gene-0.15;augustus_masked-scaffold28953-abinit-gene-0.0;maker-scaffold00926-augustus-gene-0.26;maker-scaffold00859-augustus-gene-0.54;augustus_masked-scaffold02107-abinit-g…
Biological Process: intracellular transport (GO:0046907);	10	maker-scaffold12297-snap-gene-0.7;maker-scaffold33433-augustus-gene-0.6;maker-scaffold08584-augustus-gene-0.15;maker-scaffold03187-augustus-gene-0.15;maker-scaffold01075-snap-gene-0.49;augustus_masked-scaffold07047-abinit-gene-0.2;maker-scaffold30125-snap-gene-0.9;maker-scaffold04000-augustus-gene-0.17;augustus_masked-scaffold11647-abinit-gene-0.1;maker-scaffold17013-snap-gene-0.4
Biological Process: intron homing (GO:0006314);	5	maker-scaffold26582-snap-gene-0.2;maker-scaffold06253-snap-gene-0.6;maker-scaffold40970-snap-gene-0.0;maker-scaffold25291-snap-gene-0.1;maker-scaffold40970-snap-gene-0.1
Biological Process: invasive growth in response to glucose limitation (GO:0001403);	1	augustus_masked-scaffold35871-abinit-gene-0.0
Biological Process: ion transmembrane transport (GO:0034220);	24	maker-scaffold00256-augustus-gene-0.31;maker-scaffold03976-snap-gene-0.20;augustus_masked-scaffold02054-abinit-gene-0.10;maker-scaffold04294-augustus-gene-0.17;maker-scaffold01290-augustus-gene-0.18;maker-scaffold00155-augustus-gene-1.19;maker-scaffold03706-snap-gene-0.21;maker-scaffold03909-snap-gene-0.17;maker-scaffold28317-augustus-gene-0.2;maker-scaffold11641-snap-gene-0.9;maker-scaffold02782…
Biological Process: ion transport (GO:0006811);	67	maker-scaffold00894-snap-gene-0.36;maker-scaffold12013-snap-gene-0.8;maker-scaffold20909-snap-gene-0.6;maker-scaffold32140-augustus-gene-0.0;augustus_masked-scaffold11399-abinit-gene-0.0;maker-scaffold11106-snap-gene-0.6;maker-scaffold05560-snap-gene-0.19;augustus_masked-scaffold18132-abinit-gene-0.0;augustus_masked-scaffold07545-abinit-gene-0.2;augustus_masked-scaffold03726-abinit-gene-0.5;maker…
Biological Process: ionotropic glutamate receptor signaling pathway (GO:0035235);	27	augustus_masked-scaffold18132-abinit-gene-0.0;maker-scaffold10445-snap-gene-0.9;augustus_masked-scaffold03726-abinit-gene-0.5;augustus_masked-scaffold11399-abinit-gene-0.0;maker-scaffold08476-snap-gene-0.12;augustus_masked-scaffold02635-abinit-gene-0.3;maker-scaffold02028-augustus-gene-0.33;maker-scaffold00202-snap-gene-1.24;maker-scaffold01120-snap-gene-0.39;snap_masked-scaffold01120-abinit-gene…
Biological Process: iron chelate transport (GO:0015688);	1	augustus_masked-scaffold07750-abinit-gene-0.3
Biological Process: iron incorporation into metallo-sulfur cluster (GO:0018283);	1	maker-scaffold03007-snap-gene-0.23
Biological Process: iron ion homeostasis (GO:0055072);	12	maker-scaffold07885-augustus-gene-0.6;maker-scaffold03949-snap-gene-0.9;maker-scaffold03007-snap-gene-0.23;maker-scaffold01595-snap-gene-0.23;augustus_masked-scaffold19964-abinit-gene-0.0;maker-scaffold00615-augustus-gene-0.46;augustus_masked-scaffold07545-abinit-gene-0.2;maker-scaffold05014-augustus-gene-0.13;augustus_masked-scaffold07750-abinit-gene-0.3;maker-scaffold02908-augustus-gene-0.23;au…
Biological Process: iron ion transmembrane transport (GO:0034755);	5	maker-scaffold12625-augustus-gene-0.12;maker-scaffold01954-augustus-gene-0.26;maker-scaffold01472-augustus-gene-0.41;maker-scaffold05091-snap-gene-0.19;maker-scaffold39213-augustus-gene-0.2
Biological Process: iron ion transport (GO:0006826);	38	augustus_masked-scaffold00481-abinit-gene-0.7;maker-scaffold20142-snap-gene-0.3;maker-scaffold03374-snap-gene-0.24;augustus_masked-scaffold16759-abinit-gene-0.1;maker-scaffold00489-augustus-gene-1.12;maker-scaffold08802-snap-gene-0.7;maker-scaffold02428-augustus-gene-0.20;maker-scaffold03654-augustus-gene-0.9;snap_masked-scaffold00489-abinit-gene-0.26;maker-scaffold00866-snap-gene-0.45;maker-scaf…
Biological Process: iron-sulfur cluster assembly (GO:0016226);	87	maker-scaffold00287-snap-gene-1.28;maker-scaffold03712-snap-gene-0.20;maker-scaffold01633-snap-gene-0.22;maker-scaffold26953-augustus-gene-0.2;maker-scaffold01292-snap-gene-0.35;maker-scaffold03620-augustus-gene-0.12;maker-scaffold00406-snap-gene-0.49;augustus_masked-scaffold32977-abinit-gene-0.0;maker-scaffold00100-snap-gene-0.38;maker-scaffold05471-snap-gene-0.9;maker-scaffold01601-snap-gene-0.…
Biological Process: isocitrate metabolic process (GO:0006102);	9	maker-scaffold03949-snap-gene-0.9;maker-scaffold07885-augustus-gene-0.6;maker-scaffold11968-snap-gene-0.5;snap_masked-scaffold23927-abinit-gene-0.1;augustus_masked-scaffold03183-abinit-gene-0.3;augustus_masked-scaffold03517-abinit-gene-0.9;snap_masked-scaffold23927-abinit-gene-0.2;maker-scaffold04635-augustus-gene-0.15;maker-scaffold15053-augustus-gene-0.4
Biological Process: isoflavonoid biosynthetic process (GO:0009717);	6	snap_masked-scaffold08112-abinit-gene-0.8;augustus_masked-scaffold06658-abinit-gene-0.0;snap_masked-scaffold19207-abinit-gene-0.2;maker-scaffold07709-snap-gene-0.14;maker-scaffold05898-augustus-gene-0.11;maker-scaffold06658-snap-gene-0.23
Biological Process: isoleucine biosynthetic process (GO:0009097);	16	maker-scaffold03167-augustus-gene-0.18;maker-scaffold00130-augustus-gene-0.30;maker-scaffold01935-augustus-gene-0.25;snap_masked-scaffold06515-abinit-gene-0.11;maker-scaffold29325-snap-gene-0.3;maker-scaffold08258-snap-gene-0.19;maker-scaffold05421-augustus-gene-0.12;maker-scaffold00128-snap-gene-0.42;augustus_masked-scaffold37323-abinit-gene-0.0;augustus_masked-scaffold08156-abinit-gene-0.4;make…
Biological Process: isoleucyl-tRNA aminoacylation (GO:0006428);	3	maker-scaffold00997-snap-gene-0.21;maker-scaffold00100-snap-gene-0.38;castanea_mollissima_newGene_3703
Biological Process: isopentenyl adenine biosynthetic process (GO:0034265);	1	augustus_masked-scaffold01131-abinit-gene-0.2
Biological Process: isopentenyl diphosphate biosynthetic process, methylerythritol 4-phosphate pathway (GO:0019288);	223	maker-scaffold02210-snap-gene-0.26;maker-scaffold33868-snap-gene-0.3;augustus_masked-scaffold21458-abinit-gene-0.0;maker-scaffold11971-augustus-gene-0.6;augustus_masked-scaffold06552-abinit-gene-0.5;maker-scaffold07477-augustus-gene-0.7;augustus_masked-scaffold07907-abinit-gene-0.1;castanea_mollissima_newGene_4110;maker-scaffold05562-augustus-gene-0.23;maker-scaffold03900-snap-gene-0.14;augustus_…
Biological Process: isopentenyl diphosphate biosynthetic process, mevalonate pathway (GO:0019287);	5	maker-scaffold00036-augustus-gene-1.33;maker-scaffold01939-augustus-gene-0.23;maker-scaffold15695-snap-gene-0.7;maker-scaffold00237-augustus-gene-0.31;maker-scaffold00639-snap-gene-0.51
Biological Process: isoprenoid biosynthetic process (GO:0008299);	30	maker-scaffold06665-augustus-gene-0.12;augustus_masked-scaffold01777-abinit-gene-0.14;maker-scaffold21132-augustus-gene-0.2;maker-scaffold05845-augustus-gene-0.11;augustus_masked-scaffold07666-abinit-gene-0.3;maker-scaffold01268-augustus-gene-0.31;maker-scaffold07565-augustus-gene-0.8;maker-scaffold19795-snap-gene-0.5;maker-scaffold06780-snap-gene-0.15;maker-scaffold00345-snap-gene-0.42;maker-sca…
Biological Process: isoprenoid metabolic process (GO:0006720);	1	maker-scaffold10787-snap-gene-0.7
Biological Process: jasmonic acid and ethylene-dependent systemic resistance (GO:0009861);	3	maker-scaffold04233-augustus-gene-0.17;augustus_masked-scaffold00370-abinit-gene-0.1;maker-scaffold02368-snap-gene-0.29
Biological Process: jasmonic acid and ethylene-dependent systemic resistance, ethylene mediated signaling pathway (GO:0009871);	1	maker-scaffold01522-snap-gene-0.30
Biological Process: jasmonic acid biosynthetic process (GO:0009695);	58	augustus_masked-scaffold04361-abinit-gene-0.1;maker-scaffold00804-snap-gene-0.41;augustus_masked-scaffold19069-abinit-gene-0.0;maker-scaffold09069-augustus-gene-0.9;maker-scaffold00210-snap-gene-1.25;maker-scaffold00245-snap-gene-0.28;maker-scaffold12979-augustus-gene-0.5;maker-scaffold00058-snap-gene-1.33;maker-scaffold01425-snap-gene-0.55;maker-scaffold04336-snap-gene-0.28;maker-scaffold10673-a…
Biological Process: jasmonic acid mediated signaling pathway (GO:0009867);	119	maker-scaffold04233-augustus-gene-0.17;castanea_mollissima_newGene_3720;maker-scaffold10852-snap-gene-0.13;maker-scaffold00228-augustus-gene-0.30;maker-scaffold06579-augustus-gene-0.13;maker-scaffold01945-snap-gene-0.37;augustus_masked-scaffold19582-abinit-gene-0.0;maker-scaffold03503-augustus-gene-0.14;maker-scaffold03114-snap-gene-0.15;maker-scaffold01036-snap-gene-0.38;maker-scaffold13569-augu…
Biological Process: jasmonic acid metabolic process (GO:0009694);	1	maker-scaffold05712-augustus-gene-0.11
Biological Process: kaempferol O-glucoside biosynthetic process (GO:0033330);	1	maker-scaffold00451-augustus-gene-0.28
Biological Process: karyogamy (GO:0000741);	18	maker-scaffold00068-snap-gene-1.38;maker-scaffold00862-augustus-gene-0.42;augustus_masked-scaffold01390-abinit-gene-0.5;maker-scaffold08072-augustus-gene-0.11;maker-scaffold19395-augustus-gene-0.4;maker-scaffold00572-augustus-gene-0.27;maker-scaffold01847-snap-gene-0.24;augustus_masked-scaffold05281-abinit-gene-0.4;maker-scaffold02502-augustus-gene-0.26;castanea_mollissima_newGene_702;augustus_ma…
Biological Process: keto-3-deoxy-D-manno-octulosonic acid biosynthetic process (GO:0019294);	1	maker-scaffold05096-snap-gene-0.12
Biological Process: killing of cells of other organism (GO:0031640);	17	augustus_masked-scaffold16134-abinit-gene-0.0;maker-scaffold15817-augustus-gene-0.3;maker-scaffold13386-snap-gene-0.5;maker-scaffold03422-snap-gene-0.28;augustus_masked-scaffold05895-abinit-gene-0.0;augustus_masked-scaffold14845-abinit-gene-0.0;augustus_masked-scaffold04704-abinit-gene-0.3;snap_masked-scaffold06584-abinit-gene-0.9;castanea_mollissima_newGene_239;augustus_masked-scaffold14986-abin…
Biological Process: kinetochore assembly (GO:0051382);	1	augustus_masked-scaffold00184-abinit-gene-0.5
Biological Process: lactate biosynthetic process (GO:0019249);	2	maker-scaffold21081-augustus-gene-0.4;castanea_mollissima_newGene_1589
Biological Process: late endosome to vacuole transport (GO:0045324);	4	maker-scaffold02685-augustus-gene-0.24;maker-scaffold01464-snap-gene-0.37;snap_masked-scaffold01464-abinit-gene-0.15;maker-scaffold04180-snap-gene-0.10
Biological Process: late endosome to vacuole transport via multivesicular body sorting pathway (GO:0032511);	1	snap_masked-scaffold36769-abinit-gene-0.1
Biological Process: lateral root development (GO:0048527);	23	maker-scaffold03374-snap-gene-0.24;snap_masked-scaffold02080-abinit-gene-0.10;maker-scaffold02164-augustus-gene-0.12;augustus_masked-scaffold04200-abinit-gene-0.0;maker-scaffold07693-augustus-gene-0.16;maker-scaffold10140-augustus-gene-0.11;augustus_masked-scaffold00069-abinit-gene-1.11;maker-scaffold02911-augustus-gene-0.16;maker-scaffold03654-augustus-gene-0.9;maker-scaffold01945-snap-gene-0.37…
Biological Process: lateral root formation (GO:0010311);	14	maker-scaffold00081-augustus-gene-0.21;augustus_masked-scaffold01293-abinit-gene-0.12;maker-scaffold02411-augustus-gene-0.11;maker-scaffold01581-augustus-gene-0.26;maker-scaffold00601-augustus-gene-0.24;maker-scaffold03287-augustus-gene-0.16;maker-scaffold16425-augustus-gene-0.5;maker-scaffold03857-augustus-gene-0.22;maker-scaffold00732-snap-gene-0.50;maker-scaffold03124-augustus-gene-0.14;maker-…
Biological Process: lateral root morphogenesis (GO:0010102);	4	maker-scaffold06297-augustus-gene-0.7;maker-scaffold21048-augustus-gene-0.4;augustus_masked-scaffold00215-abinit-gene-1.6;maker-scaffold02921-augustus-gene-0.25
Biological Process: lead ion transport (GO:0015692);	8	maker-scaffold02404-augustus-gene-0.25;maker-scaffold06246-augustus-gene-0.10;maker-scaffold03503-augustus-gene-0.14;maker-scaffold00080-augustus-gene-1.35;maker-scaffold18795-snap-gene-0.3;maker-scaffold05837-augustus-gene-0.14;maker-scaffold33972-snap-gene-0.3;maker-scaffold19197-snap-gene-0.3
Biological Process: leading strand elongation (GO:0006272);	2	maker-scaffold31415-augustus-gene-0.3;maker-scaffold33134-snap-gene-0.5
Biological Process: leaf development (GO:0048366);	30	maker-scaffold06503-snap-gene-0.17;maker-scaffold03312-snap-gene-0.16;maker-scaffold16324-snap-gene-0.8;augustus_masked-scaffold00027-abinit-gene-2.2;maker-scaffold01283-snap-gene-0.27;maker-scaffold02634-augustus-gene-0.20;augustus_masked-scaffold22413-abinit-gene-0.0;maker-scaffold07216-snap-gene-0.10;maker-scaffold00866-snap-gene-0.46;maker-scaffold04983-snap-gene-0.23;augustus_masked-scaffold…
Biological Process: leaf formation (GO:0010338);	4	augustus_masked-scaffold02107-abinit-gene-0.2;augustus_masked-scaffold01231-abinit-gene-0.4;maker-scaffold03088-snap-gene-0.21;maker-scaffold01574-augustus-gene-0.15
Biological Process: leaf morphogenesis (GO:0009965);	98	maker-scaffold02896-snap-gene-0.32;maker-scaffold01541-snap-gene-0.50;maker-scaffold01148-augustus-gene-0.40;augustus_masked-scaffold01148-abinit-gene-0.4;maker-scaffold22256-snap-gene-0.4;snap_masked-scaffold10914-abinit-gene-0.5;maker-scaffold00658-augustus-gene-0.44;maker-scaffold00540-snap-gene-0.40;maker-scaffold00054-augustus-gene-1.41;maker-scaffold06511-snap-gene-0.9;maker-scaffold05100-s…
Biological Process: leaf pavement cell development (GO:0090436);	2	augustus_masked-scaffold09070-abinit-gene-0.0;maker-scaffold06161-augustus-gene-0.15
Biological Process: leaf senescence (GO:0010150);	28	maker-scaffold04765-snap-gene-0.15;snap_masked-scaffold07867-abinit-gene-0.7;snap_masked-scaffold19378-abinit-gene-0.2;maker-scaffold16894-snap-gene-0.9;augustus_masked-scaffold04765-abinit-gene-0.5;maker-scaffold19378-snap-gene-0.6;augustus_masked-scaffold02226-abinit-gene-0.0;maker-scaffold03159-augustus-gene-0.19;maker-scaffold02309-snap-gene-0.24;maker-scaffold11640-snap-gene-0.10;snap_masked…
Biological Process: leaf shaping (GO:0010358);	4	augustus_masked-scaffold01231-abinit-gene-0.4;maker-scaffold11029-augustus-gene-0.3;snap_masked-scaffold06816-abinit-gene-0.3;maker-scaffold01574-augustus-gene-0.15
Biological Process: leaf vascular tissue pattern formation (GO:0010305);	20	maker-scaffold02839-augustus-gene-0.19;augustus_masked-scaffold15582-abinit-gene-0.3;augustus_masked-scaffold02074-abinit-gene-0.7;augustus_masked-scaffold16195-abinit-gene-0.0;maker-scaffold03574-snap-gene-0.18;maker-scaffold02171-snap-gene-0.25;castanea_mollissima_newGene_3720;augustus_masked-scaffold01231-abinit-gene-0.4;maker-scaffold18111-snap-gene-0.3;maker-scaffold00417-augustus-gene-0.26;…
Biological Process: leucine biosynthetic process (GO:0009098);	6	maker-scaffold14380-snap-gene-0.7;maker-scaffold01935-augustus-gene-0.25;maker-scaffold06130-snap-gene-0.12;maker-scaffold01329-snap-gene-0.27;augustus_masked-scaffold00854-abinit-gene-0.9;maker-scaffold01379-snap-gene-0.48
Biological Process: leucine catabolic process (GO:0006552);	6	maker-scaffold02377-augustus-gene-0.17;maker-scaffold10046-snap-gene-0.10;maker-scaffold01488-augustus-gene-0.36;maker-scaffold03230-snap-gene-0.25;maker-scaffold01392-snap-gene-0.26;maker-scaffold03230-snap-gene-0.27
Biological Process: leucine metabolic process (GO:0006551);	1	maker-scaffold00128-snap-gene-0.42
Biological Process: leucyl-tRNA aminoacylation (GO:0006429);	2	maker-scaffold01469-snap-gene-0.37;augustus_masked-scaffold02068-abinit-gene-0.2
Biological Process: leukotriene biosynthetic process (GO:0019370);	2	maker-scaffold03581-augustus-gene-0.18;augustus_masked-scaffold01772-abinit-gene-0.0
Biological Process: leukotriene production involved in inflammatory response (GO:0002540);	1	augustus_masked-scaffold01772-abinit-gene-0.0
Biological Process: lignin biosynthetic process (GO:0009809);	31	maker-scaffold24106-augustus-gene-0.3;snap_masked-scaffold02232-abinit-gene-0.15;snap_masked-scaffold02569-abinit-gene-0.12;snap_masked-scaffold02232-abinit-gene-0.14;augustus_masked-scaffold07837-abinit-gene-0.5;snap_masked-scaffold22691-abinit-gene-0.1;snap_masked-scaffold27242-abinit-gene-0.1;augustus_masked-scaffold16588-abinit-gene-0.2;snap_masked-scaffold22605-abinit-gene-0.2;augustus_maske…
Biological Process: lignin catabolic process (GO:0046274);	65	maker-scaffold38601-augustus-gene-0.2;augustus_masked-scaffold35687-abinit-gene-0.0;maker-scaffold00344-augustus-gene-1.9;maker-scaffold26061-snap-gene-0.3;maker-scaffold00451-augustus-gene-0.24;snap_masked-scaffold07088-abinit-gene-0.13;maker-scaffold00310-snap-gene-1.33;maker-scaffold04326-snap-gene-0.14;maker-scaffold01689-augustus-gene-0.29;maker-scaffold00788-augustus-gene-0.44;maker-scaffol…
Biological Process: lignin metabolic process (GO:0009808);	2	maker-scaffold00394-augustus-gene-0.35;augustus_masked-scaffold01338-abinit-gene-0.13
Biological Process: lipid A biosynthetic process (GO:0009245);	7	maker-scaffold03810-augustus-gene-0.20;maker-scaffold05815-snap-gene-0.11;maker-scaffold00221-snap-gene-0.37;maker-scaffold03619-snap-gene-0.25;maker-scaffold01606-augustus-gene-0.29;maker-scaffold13787-augustus-gene-0.3;maker-scaffold14563-augustus-gene-0.4
Biological Process: lipid X metabolic process (GO:2001289);	3	maker-scaffold13787-augustus-gene-0.3;maker-scaffold01606-augustus-gene-0.29;maker-scaffold05815-snap-gene-0.11
Biological Process: lipid biosynthetic process (GO:0008610);	16	maker-scaffold11088-snap-gene-0.7;maker-scaffold00644-snap-gene-0.53;maker-scaffold03788-snap-gene-0.26;maker-scaffold01240-augustus-gene-0.24;augustus_masked-scaffold18777-abinit-gene-0.0;maker-scaffold13264-augustus-gene-0.6;maker-scaffold11927-augustus-gene-0.5;maker-scaffold02202-augustus-gene-0.21;maker-scaffold06202-augustus-gene-0.10;maker-scaffold00959-snap-gene-0.49;maker-scaffold00236-s…
Biological Process: lipid catabolic process (GO:0016042);	95	maker-scaffold18149-augustus-gene-0.8;maker-scaffold07522-augustus-gene-0.9;maker-scaffold33914-snap-gene-0.3;maker-scaffold00907-snap-gene-0.45;maker-scaffold07339-augustus-gene-0.7;snap_masked-scaffold01718-abinit-gene-0.21;maker-scaffold00085-snap-gene-0.41;augustus_masked-scaffold09734-abinit-gene-0.2;maker-scaffold07307-snap-gene-0.13;augustus_masked-scaffold03193-abinit-gene-0.3;maker-scaff…
Biological Process: lipid glycosylation (GO:0030259);	13	maker-scaffold06474-augustus-gene-0.11;augustus_masked-scaffold07954-abinit-gene-0.5;snap_masked-scaffold00353-abinit-gene-1.8;maker-scaffold02013-snap-gene-0.19;snap_masked-scaffold08552-abinit-gene-0.6;maker-scaffold08552-snap-gene-0.9;maker-scaffold06264-snap-gene-0.14;maker-scaffold12411-augustus-gene-0.4;augustus_masked-scaffold08758-abinit-gene-0.2;maker-scaffold02076-augustus-gene-0.24;mak…
Biological Process: lipid metabolic process (GO:0006629);	174	augustus_masked-scaffold01270-abinit-gene-0.7;maker-scaffold06303-snap-gene-0.12;snap_masked-scaffold04126-abinit-gene-0.11;maker-scaffold13171-snap-gene-0.4;snap_masked-scaffold03710-abinit-gene-0.13;maker-scaffold00491-snap-gene-0.44;maker-scaffold31660-snap-gene-0.4;maker-scaffold04398-snap-gene-0.22;augustus_masked-scaffold01354-abinit-gene-0.16;maker-scaffold02822-augustus-gene-0.23;maker-sc…
Biological Process: lipid oxidation (GO:0034440);	3	maker-scaffold00210-snap-gene-0.30;maker-scaffold02586-augustus-gene-0.25;maker-scaffold00210-snap-gene-1.25
Biological Process: lipid particle organization (GO:0034389);	1	maker-scaffold07342-augustus-gene-0.4
Biological Process: lipid phosphorylation (GO:0046834);	2	maker-scaffold16634-snap-gene-0.4;maker-scaffold01744-snap-gene-0.38
Biological Process: lipid storage (GO:0019915);	65	augustus_masked-scaffold01607-abinit-gene-0.0;maker-scaffold04563-augustus-gene-0.8;augustus_masked-scaffold02045-abinit-gene-0.2;maker-scaffold20699-snap-gene-0.6;augustus_masked-scaffold01231-abinit-gene-0.4;maker-scaffold00572-augustus-gene-0.27;maker-scaffold03777-augustus-gene-0.24;maker-scaffold05362-augustus-gene-0.12;augustus_masked-scaffold16572-abinit-gene-0.2;snap_masked-scaffold01784-…
Biological Process: lipid transport (GO:0006869);	70	augustus_masked-scaffold00009-abinit-gene-2.0;maker-scaffold00801-augustus-gene-0.44;augustus_masked-scaffold00137-abinit-gene-1.4;snap_masked-scaffold03357-abinit-gene-0.12;maker-scaffold06048-snap-gene-0.8;augustus_masked-scaffold21550-abinit-gene-0.0;augustus_masked-scaffold00215-abinit-gene-0.4;maker-scaffold00382-snap-gene-1.20;maker-scaffold06991-augustus-gene-0.12;augustus_masked-scaffold0…
Biological Process: lipoate biosynthetic process (GO:0009107);	7	augustus_masked-scaffold05687-abinit-gene-0.0;augustus_masked-scaffold19069-abinit-gene-0.0;maker-scaffold01425-snap-gene-0.55;maker-scaffold09100-augustus-gene-0.7;maker-scaffold05100-snap-gene-0.17;maker-scaffold10689-augustus-gene-0.6;maker-scaffold02530-snap-gene-0.34
Biological Process: lipoate metabolic process (GO:0009106);	21	maker-scaffold00030-snap-gene-2.13;snap_masked-scaffold05784-abinit-gene-0.6;maker-scaffold00210-snap-gene-0.30;maker-scaffold01461-augustus-gene-0.26;maker-scaffold04517-augustus-gene-0.19;maker-scaffold00679-augustus-gene-0.44;maker-scaffold04574-augustus-gene-0.15;augustus_masked-scaffold12247-abinit-gene-0.0;maker-scaffold06783-snap-gene-0.12;maker-scaffold10673-augustus-gene-0.11;maker-scaff…
Biological Process: lithium ion transport (GO:0010351);	32	maker-scaffold08930-snap-gene-0.18;augustus_masked-scaffold01226-abinit-gene-0.10;maker-scaffold12297-snap-gene-0.9;maker-scaffold00068-snap-gene-0.50;maker-scaffold01260-augustus-gene-0.20;maker-scaffold06757-snap-gene-0.9;maker-scaffold07696-snap-gene-0.4;maker-scaffold00003-snap-gene-2.39;castanea_mollissima_newGene_1244;augustus_masked-scaffold02386-abinit-gene-0.5;maker-scaffold04483-snap-ge…
Biological Process: localization (GO:0051179);	3	maker-scaffold02026-augustus-gene-0.21;augustus_masked-scaffold01043-abinit-gene-0.5;maker-scaffold09670-augustus-gene-0.7
Biological Process: long-chain fatty acid biosynthetic process (GO:0042759);	1	maker-scaffold00494-augustus-gene-1.7
Biological Process: long-chain fatty acid metabolic process (GO:0001676);	17	augustus_masked-scaffold04202-abinit-gene-0.2;maker-scaffold15738-snap-gene-0.4;maker-scaffold07955-augustus-gene-0.13;maker-scaffold00732-snap-gene-0.50;maker-scaffold01756-snap-gene-0.27;maker-scaffold15982-snap-gene-0.3;maker-scaffold00249-augustus-gene-0.31;maker-scaffold10989-snap-gene-0.5;snap_masked-scaffold00502-abinit-gene-0.19;maker-scaffold03971-augustus-gene-0.14;maker-scaffold16552-a…
Biological Process: long-day photoperiodism (GO:0048571);	2	maker-scaffold04094-augustus-gene-0.12;maker-scaffold00228-augustus-gene-0.30
Biological Process: long-day photoperiodism, flowering (GO:0048574);	5	maker-scaffold05362-snap-gene-0.13;maker-scaffold11066-snap-gene-0.11;maker-scaffold01978-augustus-gene-0.25;maker-scaffold05362-augustus-gene-0.12;maker-scaffold01978-augustus-gene-0.24
Biological Process: long-distance posttranscriptional gene silencing (GO:0010495);	4	maker-scaffold01913-snap-gene-0.22;maker-scaffold00102-snap-gene-0.15;maker-scaffold02058-augustus-gene-0.38;maker-scaffold03224-snap-gene-0.16
Biological Process: longitudinal axis specification (GO:0009942);	4	maker-scaffold02411-augustus-gene-0.11;maker-scaffold06891-augustus-gene-0.11;snap_masked-scaffold11589-abinit-gene-0.5;maker-scaffold03287-augustus-gene-0.16
Biological Process: low affinity nitrate transport (GO:0080055);	1	augustus_masked-scaffold09411-abinit-gene-0.1
Biological Process: lysine biosynthetic process via diaminopimelate (GO:0009089);	14	maker-scaffold06412-augustus-gene-0.14;maker-scaffold05799-augustus-gene-0.24;snap_masked-scaffold05318-abinit-gene-0.11;maker-scaffold00690-augustus-gene-0.47;maker-scaffold03848-augustus-gene-0.23;maker-scaffold00258-augustus-gene-0.42;snap_masked-scaffold06515-abinit-gene-0.11;maker-scaffold00664-augustus-gene-0.27;maker-scaffold03580-snap-gene-0.26;maker-scaffold03849-augustus-gene-0.22;maker…
Biological Process: lysyl-tRNA aminoacylation (GO:0006430);	2	maker-scaffold15997-augustus-gene-0.3;maker-scaffold04042-augustus-gene-0.14
Biological Process: lytic vacuole organization (GO:0080171);	1	augustus_masked-scaffold04043-abinit-gene-0.2
Biological Process: mRNA 3'-end processing (GO:0031124);	1	maker-scaffold10230-augustus-gene-0.7
Biological Process: mRNA catabolic process (GO:0006402);	4	maker-scaffold01158-augustus-gene-0.20;maker-scaffold08504-snap-gene-0.13;snap_masked-scaffold01158-abinit-gene-0.14;maker-scaffold01158-snap-gene-0.23
Biological Process: mRNA cis splicing, via spliceosome (GO:0045292);	6	maker-scaffold05362-augustus-gene-0.12;maker-scaffold00166-augustus-gene-0.24;maker-scaffold35092-snap-gene-0.6;augustus_masked-scaffold12325-abinit-gene-0.1;maker-scaffold05362-snap-gene-0.13;augustus_masked-scaffold12325-abinit-gene-0.2
Biological Process: mRNA cleavage (GO:0006379);	2	maker-scaffold33812-snap-gene-0.3;maker-scaffold01311-snap-gene-0.30
Biological Process: mRNA export from nucleus (GO:0006406);	54	augustus_masked-scaffold00824-abinit-gene-0.6;maker-scaffold01180-augustus-gene-0.28;maker-scaffold25852-snap-gene-0.3;maker-scaffold07210-augustus-gene-0.13;maker-scaffold02938-augustus-gene-0.27;maker-scaffold06085-snap-gene-0.17;maker-scaffold16572-snap-gene-0.7;maker-scaffold22256-snap-gene-0.4;augustus_masked-scaffold30721-abinit-gene-0.1;castanea_mollissima_newGene_2447;maker-scaffold31824-…
Biological Process: mRNA export from nucleus in response to heat stress (GO:0031990);	1	maker-scaffold11910-augustus-gene-0.12
Biological Process: mRNA metabolic process (GO:0016071);	1	maker-scaffold00958-snap-gene-0.29
Biological Process: mRNA methylation (GO:0080009);	1	maker-scaffold19306-snap-gene-0.3
Biological Process: mRNA modification (GO:0016556);	74	maker-scaffold00018-augustus-gene-2.27;augustus_masked-scaffold08790-abinit-gene-0.1;maker-scaffold06267-augustus-gene-0.18;augustus_masked-scaffold06711-abinit-gene-0.0;maker-scaffold09472-snap-gene-0.12;maker-scaffold00858-augustus-gene-0.34;snap_masked-scaffold35274-abinit-gene-0.1;maker-scaffold00302-snap-gene-1.27;maker-scaffold01166-augustus-gene-0.29;castanea_mollissima_newGene_4975;maker-…
Biological Process: mRNA polyadenylation (GO:0006378);	9	maker-scaffold04987-augustus-gene-0.13;maker-scaffold03000-augustus-gene-0.22;maker-scaffold16107-snap-gene-0.4;maker-scaffold05785-augustus-gene-0.10;maker-scaffold01311-snap-gene-0.30;maker-scaffold04987-augustus-gene-0.14;maker-scaffold33812-snap-gene-0.3;maker-scaffold00073-augustus-gene-1.40;maker-scaffold01305-snap-gene-0.23
Biological Process: mRNA processing (GO:0006397);	113	maker-scaffold01388-augustus-gene-0.38;maker-scaffold04747-snap-gene-0.17;maker-scaffold00492-snap-gene-1.9;maker-scaffold12741-snap-gene-0.10;snap_masked-scaffold37502-abinit-gene-0.2;augustus_masked-scaffold00752-abinit-gene-0.8;augustus_masked-scaffold00007-abinit-gene-1.33;maker-scaffold07877-augustus-gene-0.10;augustus_masked-scaffold11642-abinit-gene-0.1;maker-scaffold09780-augustus-gene-0.…
Biological Process: mRNA splice site selection (GO:0006376);	5	maker-scaffold02768-snap-gene-0.27;maker-scaffold00479-snap-gene-0.43;maker-scaffold00308-augustus-gene-0.46;augustus_masked-scaffold00308-abinit-gene-0.10;maker-scaffold00061-snap-gene-0.34
Biological Process: mRNA splicing, via spliceosome (GO:0000398);	89	maker-scaffold01303-augustus-gene-0.34;maker-scaffold05675-snap-gene-0.14;augustus_masked-scaffold03618-abinit-gene-0.1;maker-scaffold14524-snap-gene-0.4;maker-scaffold02536-augustus-gene-0.17;augustus_masked-scaffold00456-abinit-gene-0.1;augustus_masked-scaffold09395-abinit-gene-0.2;maker-scaffold10634-augustus-gene-0.7;augustus_masked-scaffold12425-abinit-gene-0.1;castanea_mollissima_newGene_54…
Biological Process: mRNA transport (GO:0051028);	4	maker-scaffold27274-augustus-gene-0.9;maker-scaffold00306-augustus-gene-0.17;maker-scaffold05362-snap-gene-0.13;maker-scaffold05362-augustus-gene-0.12
Biological Process: macroautophagy (GO:0016236);	1	maker-scaffold35408-snap-gene-0.5
Biological Process: macromolecular complex assembly (GO:0065003);	1	maker-scaffold30599-snap-gene-0.3
Biological Process: macromolecular complex subunit organization (GO:0043933);	1	maker-scaffold01089-snap-gene-0.46
Biological Process: macromolecule biosynthetic process (GO:0009059);	4	maker-scaffold12038-augustus-gene-0.7;augustus_masked-scaffold12874-abinit-gene-0.1;maker-scaffold19425-snap-gene-0.4;snap_masked-scaffold36678-abinit-gene-0.3
Biological Process: macromolecule localization (GO:0033036);	16	maker-scaffold23384-augustus-gene-0.3;augustus_masked-scaffold00824-abinit-gene-0.7;augustus_masked-scaffold00944-abinit-gene-0.10;maker-scaffold08674-snap-gene-0.14;maker-scaffold00741-snap-gene-0.41;maker-scaffold03788-snap-gene-0.26;maker-scaffold05281-snap-gene-0.14;maker-scaffold12888-snap-gene-0.7;snap_masked-scaffold06406-abinit-gene-0.5;maker-scaffold00006-augustus-gene-1.53;maker-scaffol…
Biological Process: macromolecule metabolic process (GO:0043170);	54	snap_masked-scaffold10158-abinit-gene-0.7;augustus_masked-scaffold00824-abinit-gene-0.7;augustus_masked-scaffold02276-abinit-gene-0.3;augustus_masked-scaffold00265-abinit-gene-0.3;maker-scaffold00142-augustus-gene-1.38;maker-scaffold01717-augustus-gene-0.29;snap_masked-scaffold00478-abinit-gene-1.11;augustus_masked-scaffold16355-abinit-gene-0.1;maker-scaffold00051-augustus-gene-0.20;maker-scaffol…
Biological Process: macromolecule methylation (GO:0043414);	13	maker-scaffold15504-snap-gene-0.8;snap_masked-scaffold00102-abinit-gene-0.7;maker-scaffold04053-snap-gene-0.14;maker-scaffold09869-augustus-gene-0.10;maker-scaffold24938-snap-gene-0.5;maker-scaffold02839-augustus-gene-0.18;maker-scaffold17185-snap-gene-0.7;maker-scaffold19839-snap-gene-0.5;maker-scaffold15935-augustus-gene-0.4;augustus_masked-scaffold07643-abinit-gene-0.0;maker-scaffold03224-snap…
Biological Process: macromolecule modification (GO:0043412);	7	maker-scaffold05441-snap-gene-0.13;maker-scaffold00688-snap-gene-0.39;maker-scaffold04984-snap-gene-0.17;augustus_masked-scaffold00321-abinit-gene-0.1;augustus_masked-scaffold00669-abinit-gene-0.4;maker-scaffold02961-snap-gene-0.26;castanea_mollissima_newGene_702
Biological Process: magnesium ion transport (GO:0015693);	23	snap_masked-scaffold07687-abinit-gene-0.7;maker-scaffold01391-augustus-gene-0.14;castanea_mollissima_newGene_2354;maker-scaffold05004-snap-gene-0.13;augustus_masked-scaffold01467-abinit-gene-0.0;maker-scaffold01671-snap-gene-0.17;maker-scaffold05545-augustus-gene-0.13;maker-scaffold13266-snap-gene-0.6;maker-scaffold05545-snap-gene-0.15;maker-scaffold20138-snap-gene-0.5;maker-scaffold00640-augustu…
Biological Process: maintenance of DNA methylation (GO:0010216);	12	maker-scaffold15471-snap-gene-0.7;castanea_mollissima_newGene_4391;castanea_mollissima_newGene_228;castanea_mollissima_newGene_5431;castanea_mollissima_newGene_4207;snap_masked-scaffold01285-abinit-gene-0.34;maker-scaffold07377-snap-gene-0.17;maker-scaffold07243-snap-gene-0.13;maker-scaffold23689-snap-gene-0.5;castanea_mollissima_newGene_5600;maker-scaffold20635-snap-gene-0.5;snap_masked-scaffold…
Biological Process: maintenance of DNA trinucleotide repeats (GO:0035753);	1	snap_masked-scaffold31966-abinit-gene-0.6
Biological Process: maintenance of cell polarity (GO:0030011);	1	maker-scaffold34979-snap-gene-0.9
Biological Process: maintenance of chromatin silencing (GO:0006344);	1	maker-scaffold06452-snap-gene-0.13
Biological Process: maintenance of fidelity involved in DNA-dependent DNA replication (GO:0045005);	3	maker-scaffold03049-snap-gene-0.28;augustus_masked-scaffold37553-abinit-gene-0.0;maker-scaffold04302-snap-gene-0.17
Biological Process: maintenance of floral meristem identity (GO:0010076);	6	maker-scaffold07684-augustus-gene-0.15;maker-scaffold12837-augustus-gene-0.5;maker-scaffold00737-augustus-gene-0.36;maker-scaffold02399-augustus-gene-0.12;maker-scaffold02880-augustus-gene-0.23;augustus_masked-scaffold10943-abinit-gene-0.0
Biological Process: maintenance of floral organ identity (GO:0048497);	1	maker-scaffold07581-snap-gene-0.5
Biological Process: maintenance of inflorescence meristem identity (GO:0010077);	8	maker-scaffold02060-augustus-gene-0.31;augustus_masked-scaffold00032-abinit-gene-1.7;maker-scaffold03970-snap-gene-0.30;maker-scaffold00737-augustus-gene-0.36;maker-scaffold02289-augustus-gene-0.29;maker-scaffold03205-augustus-gene-0.24;augustus_masked-scaffold01713-abinit-gene-0.5;maker-scaffold12837-augustus-gene-0.5
Biological Process: maintenance of meiotic sister chromatid cohesion (GO:0034090);	2	maker-scaffold01586-snap-gene-0.43;snap_masked-scaffold01586-abinit-gene-0.26
Biological Process: maintenance of meristem identity (GO:0010074);	24	maker-scaffold00572-augustus-gene-0.27;maker-scaffold00980-snap-gene-0.44;castanea_mollissima_newGene_3396;augustus_masked-scaffold04654-abinit-gene-0.1;maker-scaffold14113-snap-gene-0.5;augustus_masked-scaffold00107-abinit-gene-0.18;castanea_mollissima_newGene_3391;maker-scaffold07010-augustus-gene-0.15;augustus_masked-scaffold01231-abinit-gene-0.4;maker-scaffold00862-augustus-gene-0.42;augustus…
Biological Process: maintenance of protein location (GO:0045185);	1	maker-scaffold00952-augustus-gene-0.49
Biological Process: maintenance of root meristem identity (GO:0010078);	2	maker-scaffold00268-snap-gene-0.40;maker-scaffold00857-snap-gene-0.45
Biological Process: maintenance of seed dormancy (GO:0010231);	2	maker-scaffold24555-snap-gene-0.4;maker-scaffold11217-snap-gene-0.11
Biological Process: malate metabolic process (GO:0006108);	26	maker-scaffold01620-augustus-gene-0.24;maker-scaffold04917-augustus-gene-0.7;maker-scaffold01446-snap-gene-0.42;maker-scaffold19483-augustus-gene-0.2;maker-scaffold21670-snap-gene-0.4;maker-scaffold05261-augustus-gene-0.15;maker-scaffold30911-snap-gene-0.4;maker-scaffold34039-snap-gene-0.3;maker-scaffold13632-augustus-gene-0.2;maker-scaffold02658-augustus-gene-0.21;maker-scaffold10673-augustus-ge…
Biological Process: malate transmembrane transport (GO:0071423);	3	augustus_masked-scaffold03109-abinit-gene-0.2;maker-scaffold02528-snap-gene-0.33;maker-scaffold06454-augustus-gene-0.18
Biological Process: malate transport (GO:0015743);	15	maker-scaffold02435-snap-gene-0.21;maker-scaffold00815-augustus-gene-0.29;augustus_masked-scaffold00329-abinit-gene-0.1;maker-scaffold00148-augustus-gene-1.12;maker-scaffold05183-snap-gene-0.22;maker-scaffold07001-snap-gene-0.21;maker-scaffold05309-augustus-gene-0.16;maker-scaffold00095-augustus-gene-0.38;maker-scaffold02591-snap-gene-0.30;augustus_masked-scaffold00815-abinit-gene-0.0;maker-scaff…
Biological Process: male gamete generation (GO:0048232);	3	maker-scaffold05526-augustus-gene-0.18;maker-scaffold00217-augustus-gene-1.21;augustus_masked-scaffold02045-abinit-gene-0.2
Biological Process: male meiosis (GO:0007140);	8	augustus_masked-scaffold00820-abinit-gene-0.11;maker-scaffold02760-snap-gene-0.19;maker-scaffold04680-snap-gene-0.23;maker-scaffold05007-augustus-gene-0.17;maker-scaffold01586-snap-gene-0.43;maker-scaffold11173-augustus-gene-0.6;snap_masked-scaffold01586-abinit-gene-0.26;maker-scaffold11642-snap-gene-0.7
Biological Process: male meiosis I (GO:0007141);	1	augustus_masked-scaffold02045-abinit-gene-0.2
Biological Process: male meiosis chromosome segregation (GO:0007060);	1	maker-scaffold13307-augustus-gene-0.6
Biological Process: male meiosis cytokinesis (GO:0007112);	1	maker-scaffold00084-snap-gene-0.31
Biological Process: malonyl-CoA biosynthetic process (GO:2001295);	10	maker-scaffold01410-snap-gene-0.44;castanea_mollissima_newGene_4976;maker-scaffold00456-snap-gene-1.10;snap_masked-scaffold33777-abinit-gene-0.4;snap_masked-scaffold19247-abinit-gene-0.6;maker-scaffold01058-snap-gene-0.41;maker-scaffold07975-augustus-gene-0.14;snap_masked-scaffold29646-abinit-gene-0.1;augustus_masked-scaffold04837-abinit-gene-0.4;maker-scaffold01058-snap-gene-0.35
Biological Process: maltose biosynthetic process (GO:0000024);	1	maker-scaffold05952-augustus-gene-0.12
Biological Process: maltose catabolic process (GO:0000025);	3	snap_masked-scaffold00458-abinit-gene-0.19;maker-scaffold01147-snap-gene-0.32;maker-scaffold04163-snap-gene-0.27
Biological Process: maltose metabolic process (GO:0000023);	103	maker-scaffold13872-snap-gene-0.7;snap_masked-scaffold13872-abinit-gene-0.3;maker-scaffold12642-snap-gene-0.6;maker-scaffold07217-augustus-gene-0.11;maker-scaffold01138-snap-gene-0.35;maker-scaffold00549-snap-gene-1.11;augustus_masked-scaffold08173-abinit-gene-0.1;maker-scaffold00543-augustus-gene-0.30;maker-scaffold15610-augustus-gene-0.5;maker-scaffold03202-snap-gene-0.25;augustus_masked-scaffo…
Biological Process: maltose transport (GO:0015768);	1	maker-scaffold00923-snap-gene-0.40
Biological Process: manganese ion homeostasis (GO:0055071);	1	maker-scaffold04992-augustus-gene-0.13
Biological Process: manganese ion transmembrane transport (GO:0071421);	2	maker-scaffold00503-snap-gene-0.41;maker-scaffold04992-augustus-gene-0.13
Biological Process: mannose biosynthetic process (GO:0019307);	1	maker-scaffold09415-snap-gene-0.16
Biological Process: mannose metabolic process (GO:0006013);	7	maker-scaffold09044-augustus-gene-0.6;maker-scaffold00922-augustus-gene-0.45;maker-scaffold04947-augustus-gene-0.12;maker-scaffold07407-snap-gene-0.12;maker-scaffold10067-snap-gene-0.9;maker-scaffold12211-snap-gene-0.4;maker-scaffold04870-snap-gene-0.17
Biological Process: mannosyl-inositol phosphorylceramide metabolic process (GO:0006675);	1	maker-scaffold35625-snap-gene-0.8
Biological Process: mannosylation (GO:0097502);	15	maker-scaffold10840-augustus-gene-0.9;maker-scaffold06888-augustus-gene-0.11;maker-scaffold07650-augustus-gene-0.11;augustus_masked-scaffold08577-abinit-gene-0.1;maker-scaffold03639-augustus-gene-0.18;maker-scaffold02011-augustus-gene-0.32;maker-scaffold06598-augustus-gene-0.7;maker-scaffold00332-snap-gene-0.52;maker-scaffold00419-snap-gene-1.12;maker-scaffold10520-augustus-gene-0.3;maker-scaffol…
Biological Process: maturation of 5.8S rRNA from tricistronic rRNA transcript (SSU-rRNA, 5.8S rRNA, LSU-rRNA) (GO:0000466);	4	maker-scaffold07051-snap-gene-0.10;maker-scaffold07002-augustus-gene-0.7;maker-scaffold10037-snap-gene-0.10;maker-scaffold16132-snap-gene-0.4
Biological Process: maturation of LSU-rRNA from tricistronic rRNA transcript (SSU-rRNA, 5.8S rRNA, LSU-rRNA) (GO:0000463);	4	maker-scaffold07002-augustus-gene-0.7;maker-scaffold07051-snap-gene-0.10;maker-scaffold10037-snap-gene-0.10;maker-scaffold16132-snap-gene-0.4
Biological Process: maturation of SSU-rRNA (GO:0030490);	1	snap_masked-scaffold30185-abinit-gene-0.8
Biological Process: maturation of SSU-rRNA from tricistronic rRNA transcript (SSU-rRNA, 5.8S rRNA, LSU-rRNA) (GO:0000462);	2	augustus_masked-scaffold33176-abinit-gene-0.2;castanea_mollissima_newGene_4159
Biological Process: mature ribosome assembly (GO:0042256);	4	augustus_masked-scaffold14588-abinit-gene-0.2;augustus_masked-scaffold00041-abinit-gene-0.8;maker-scaffold26411-snap-gene-0.3;augustus_masked-scaffold13278-abinit-gene-0.4
Biological Process: medium-chain fatty acid biosynthetic process (GO:0051792);	1	maker-scaffold07792-augustus-gene-0.7
Biological Process: megagametogenesis (GO:0009561);	14	maker-scaffold00933-snap-gene-0.45;maker-scaffold01381-snap-gene-0.28;maker-scaffold05281-snap-gene-0.14;maker-scaffold01632-snap-gene-0.29;maker-scaffold06916-snap-gene-0.19;maker-scaffold19721-augustus-gene-0.1;maker-scaffold20904-augustus-gene-0.6;maker-scaffold10972-snap-gene-0.6;maker-scaffold02554-snap-gene-0.30;maker-scaffold13818-snap-gene-0.3;castanea_mollissima_newGene_702;augustus_mask…
Biological Process: megasporogenesis (GO:0009554);	3	maker-scaffold18111-snap-gene-0.3;maker-scaffold03261-augustus-gene-0.23;maker-scaffold11814-snap-gene-0.11
Biological Process: meiosis (GO:0007126);	28	maker-scaffold04490-augustus-gene-0.13;maker-scaffold00608-snap-gene-0.37;snap_masked-scaffold01784-abinit-gene-0.9;castanea_mollissima_newGene_60;maker-scaffold00935-snap-gene-0.32;maker-scaffold03473-augustus-gene-0.21;maker-scaffold00112-augustus-gene-0.20;maker-scaffold00608-snap-gene-0.38;maker-scaffold07411-augustus-gene-0.8;snap_masked-scaffold00004-abinit-gene-1.14;maker-scaffold00887-sna…
Biological Process: meiosis I (GO:0007127);	19	maker-scaffold00190-snap-gene-0.37;maker-scaffold06455-snap-gene-0.16;maker-scaffold04947-augustus-gene-0.13;maker-scaffold01057-augustus-gene-0.28;snap_masked-scaffold22018-abinit-gene-0.2;augustus_masked-scaffold04242-abinit-gene-0.0;maker-scaffold15504-snap-gene-0.8;maker-scaffold06108-augustus-gene-0.11;augustus_masked-scaffold02268-abinit-gene-0.4;augustus_masked-scaffold03435-abinit-gene-0.…
Biological Process: meiotic DNA double-strand break formation (GO:0042138);	48	castanea_mollissima_newGene_3593;maker-scaffold00447-augustus-gene-0.21;snap_masked-scaffold00528-abinit-gene-0.23;maker-scaffold02586-snap-gene-0.30;maker-scaffold05118-augustus-gene-0.10;maker-scaffold04782-augustus-gene-0.17;maker-scaffold02648-snap-gene-0.13;snap_masked-scaffold02268-abinit-gene-0.13;maker-scaffold06493-snap-gene-0.15;maker-scaffold02436-augustus-gene-0.20;maker-scaffold01609…
Biological Process: meiotic DNA double-strand break processing (GO:0000706);	3	maker-scaffold01586-snap-gene-0.43;snap_masked-scaffold01586-abinit-gene-0.26;maker-scaffold28286-snap-gene-0.8
Biological Process: meiotic cell cycle (GO:0051321);	1	maker-scaffold00066-snap-gene-1.33
Biological Process: meiotic chromosome segregation (GO:0045132);	42	maker-scaffold00268-snap-gene-1.17;augustus_masked-scaffold02246-abinit-gene-0.6;maker-scaffold02430-snap-gene-0.21;maker-scaffold10206-snap-gene-0.7;maker-scaffold22996-augustus-gene-0.4;snap_masked-scaffold00002-abinit-gene-0.30;augustus_masked-scaffold15480-abinit-gene-0.0;maker-scaffold18420-snap-gene-0.4;snap_masked-scaffold03983-abinit-gene-0.15;maker-scaffold04164-snap-gene-0.13;snap_maske…
Biological Process: meiotic mismatch repair involved in reciprocal meiotic recombination (GO:0010777);	2	maker-scaffold00854-snap-gene-0.45;maker-scaffold05118-augustus-gene-0.10
Biological Process: meiotic sister chromatid cohesion (GO:0051177);	2	maker-scaffold03728-snap-gene-0.14;maker-scaffold12226-snap-gene-0.11
Biological Process: meiotic sister chromatid cohesion, centromeric (GO:0051754);	1	maker-scaffold01390-augustus-gene-0.32
Biological Process: meiotic sister chromatid segregation (GO:0045144);	1	snap_masked-scaffold33899-abinit-gene-0.3
Biological Process: membrane fusion (GO:0061025);	56	augustus_masked-scaffold16655-abinit-gene-0.0;maker-scaffold00298-augustus-gene-0.40;maker-scaffold00595-snap-gene-0.30;snap_masked-scaffold22235-abinit-gene-0.4;augustus_masked-scaffold20304-abinit-gene-0.0;snap_masked-scaffold06485-abinit-gene-0.13;maker-scaffold04651-snap-gene-0.16;maker-scaffold01386-augustus-gene-0.47;maker-scaffold02194-augustus-gene-0.22;maker-scaffold00897-augustus-gene-0…
Biological Process: membrane lipid catabolic process (GO:0046466);	2	maker-scaffold00548-augustus-gene-0.38;maker-scaffold01708-augustus-gene-0.16
Biological Process: membrane organization (GO:0061024);	3	maker-scaffold00394-snap-gene-1.27;maker-scaffold04699-snap-gene-0.13;maker-scaffold01441-augustus-gene-0.26
Biological Process: menaquinone biosynthetic process (GO:0009234);	3	maker-scaffold02069-augustus-gene-0.15;maker-scaffold00971-snap-gene-0.48;maker-scaffold00971-augustus-gene-0.43
Biological Process: meristem development (GO:0048507);	17	maker-scaffold04054-augustus-gene-0.13;maker-scaffold02865-augustus-gene-0.22;maker-scaffold10020-augustus-gene-0.8;maker-scaffold07807-snap-gene-0.7;maker-scaffold19395-augustus-gene-0.4;augustus_masked-scaffold05639-abinit-gene-0.2;snap_masked-scaffold12475-abinit-gene-0.3;maker-scaffold11103-snap-gene-0.9;augustus_masked-scaffold18214-abinit-gene-0.0;maker-scaffold00068-snap-gene-1.38;augustus…
Biological Process: meristem initiation (GO:0010014);	77	maker-scaffold01978-augustus-gene-0.24;maker-scaffold00624-snap-gene-0.38;augustus_masked-scaffold03914-abinit-gene-0.5;maker-scaffold09748-augustus-gene-0.9;maker-scaffold04971-augustus-gene-0.17;maker-scaffold02834-augustus-gene-0.21;maker-scaffold03029-augustus-gene-0.33;maker-scaffold00574-augustus-gene-0.33;maker-scaffold00737-augustus-gene-0.36;maker-scaffold04135-augustus-gene-0.9;maker-sc…
Biological Process: meristem maintenance (GO:0010073);	33	castanea_mollissima_newGene_5658;maker-scaffold13794-augustus-gene-0.2;maker-scaffold03120-snap-gene-0.33;maker-scaffold10493-augustus-gene-0.8;snap_masked-scaffold10914-abinit-gene-0.5;augustus_masked-scaffold09916-abinit-gene-0.4;maker-scaffold07243-snap-gene-0.13;maker-scaffold07377-snap-gene-0.17;maker-scaffold03551-augustus-gene-0.12;maker-scaffold03453-snap-gene-0.15;maker-scaffold00238-sna…
Biological Process: meristem structural organization (GO:0009933);	52	maker-scaffold00469-augustus-gene-0.33;maker-scaffold20699-snap-gene-0.6;augustus_masked-scaffold02045-abinit-gene-0.2;maker-scaffold04563-augustus-gene-0.8;maker-scaffold07010-augustus-gene-0.15;augustus_masked-scaffold01607-abinit-gene-0.0;maker-scaffold00456-snap-gene-0.35;augustus_masked-scaffold00107-abinit-gene-0.18;maker-scaffold00572-augustus-gene-0.27;maker-scaffold15287-snap-gene-0.5;ma…
Biological Process: metabolic process (GO:0008152);	2753	maker-scaffold16608-augustus-gene-0.3;maker-scaffold10858-augustus-gene-0.3;maker-scaffold08247-snap-gene-0.10;maker-scaffold07541-snap-gene-0.18;maker-scaffold15654-augustus-gene-0.3;maker-scaffold23477-augustus-gene-0.2;maker-scaffold08225-augustus-gene-0.9;maker-scaffold28973-augustus-gene-0.2;augustus_masked-scaffold15707-abinit-gene-0.3;maker-scaffold03283-augustus-gene-0.21;castanea_molliss…
Biological Process: metal ion transport (GO:0030001);	69	maker-scaffold04946-augustus-gene-0.13;maker-scaffold02346-snap-gene-0.21;maker-scaffold03497-augustus-gene-0.24;maker-scaffold06936-augustus-gene-0.16;maker-scaffold03730-augustus-gene-0.11;augustus_masked-scaffold00668-abinit-gene-0.11;maker-scaffold08851-snap-gene-0.13;maker-scaffold00280-augustus-gene-0.27;maker-scaffold06796-augustus-gene-0.12;snap_masked-scaffold04264-abinit-gene-0.5;snap_m…
Biological Process: methionine biosynthetic process (GO:0009086);	73	maker-scaffold00763-augustus-gene-0.26;maker-scaffold02551-snap-gene-0.32;maker-scaffold05535-snap-gene-0.20;maker-scaffold02941-snap-gene-0.19;snap_masked-scaffold01308-abinit-gene-0.20;maker-scaffold18010-augustus-gene-0.2;maker-scaffold07010-augustus-gene-0.15;augustus_masked-scaffold00022-abinit-gene-1.0;maker-scaffold11777-augustus-gene-0.6;maker-scaffold07457-augustus-gene-0.9;maker-scaffol…
Biological Process: methionine catabolic process via 2-oxobutanoate (GO:0019458);	1	augustus_masked-scaffold00192-abinit-gene-0.5
Biological Process: methionine metabolic process (GO:0006555);	1	maker-scaffold00111-augustus-gene-0.27
Biological Process: methionyl-tRNA aminoacylation (GO:0006431);	11	maker-scaffold33451-snap-gene-0.2;maker-scaffold07089-snap-gene-0.21;maker-scaffold07423-augustus-gene-0.3;maker-scaffold00937-snap-gene-0.31;maker-scaffold05629-snap-gene-0.13;maker-scaffold20708-snap-gene-0.4;maker-scaffold28929-snap-gene-0.3;maker-scaffold02043-snap-gene-0.28;maker-scaffold05629-snap-gene-0.14;maker-scaffold18994-augustus-gene-0.2;maker-scaffold16763-snap-gene-0.1
Biological Process: methotrexate transport (GO:0051958);	1	maker-scaffold08208-augustus-gene-0.9
Biological Process: methylammonium transmembrane transport (GO:0072489);	1	maker-scaffold02583-augustus-gene-0.29
Biological Process: methylammonium transport (GO:0015843);	1	augustus_masked-scaffold02626-abinit-gene-0.7
Biological Process: methylation (GO:0032259);	354	maker-scaffold02232-augustus-gene-0.28;maker-scaffold00957-augustus-gene-0.45;maker-scaffold23426-augustus-gene-0.4;augustus_masked-scaffold18183-abinit-gene-0.1;augustus_masked-scaffold03715-abinit-gene-0.0;maker-scaffold01592-augustus-gene-0.38;maker-scaffold19223-augustus-gene-0.4;maker-scaffold12850-snap-gene-0.9;augustus_masked-scaffold21983-abinit-gene-0.0;snap_masked-scaffold06334-abinit-g…
Biological Process: methylation-dependent chromatin silencing (GO:0006346);	68	maker-scaffold00102-snap-gene-0.15;castanea_mollissima_newGene_4279;maker-scaffold04164-snap-gene-0.13;maker-scaffold00540-snap-gene-0.40;maker-scaffold04374-snap-gene-0.16;maker-scaffold06452-snap-gene-0.13;augustus_masked-scaffold01355-abinit-gene-0.0;maker-scaffold03350-snap-gene-0.23;maker-scaffold00816-augustus-gene-0.44;castanea_mollissima_newGene_5658;augustus_masked-scaffold03077-abinit-g…
Biological Process: methylglyoxal catabolic process (GO:0051596);	1	maker-scaffold06340-augustus-gene-0.9
Biological Process: methylglyoxal catabolic process to D-lactate (GO:0019243);	67	augustus_masked-scaffold00083-abinit-gene-1.9;snap_masked-scaffold06278-abinit-gene-0.16;maker-scaffold01488-augustus-gene-0.36;maker-scaffold00133-augustus-gene-1.23;maker-scaffold20515-snap-gene-0.4;maker-scaffold05105-snap-gene-0.17;maker-scaffold06195-snap-gene-0.8;maker-scaffold02847-augustus-gene-0.20;maker-scaffold11820-augustus-gene-0.10;maker-scaffold08522-snap-gene-0.17;maker-scaffold00…
Biological Process: miRNA catabolic process (GO:0010587);	1	maker-scaffold04135-augustus-gene-0.9
Biological Process: miRNA metabolic process (GO:0010586);	1	augustus_masked-scaffold04449-abinit-gene-0.0
Biological Process: microgametogenesis (GO:0055046);	5	maker-scaffold10972-snap-gene-0.6;maker-scaffold00227-augustus-gene-0.33;maker-scaffold18391-snap-gene-0.8;augustus_masked-scaffold08733-abinit-gene-0.2;maker-scaffold00596-snap-gene-0.65
Biological Process: microsporogenesis (GO:0009556);	31	maker-scaffold01290-snap-gene-0.20;maker-scaffold07684-augustus-gene-0.15;maker-scaffold03265-snap-gene-0.29;maker-scaffold17136-augustus-gene-0.6;maker-scaffold10255-augustus-gene-0.2;castanea_mollissima_newGene_4266;maker-scaffold07794-snap-gene-0.11;augustus_masked-scaffold03264-abinit-gene-0.1;snap_masked-scaffold02125-abinit-gene-0.15;snap_masked-scaffold07867-abinit-gene-0.7;maker-scaffold0…
Biological Process: microtubule cytoskeleton organization (GO:0000226);	72	augustus_masked-scaffold22133-abinit-gene-0.0;castanea_mollissima_newGene_3322;maker-scaffold02071-augustus-gene-0.33;augustus_masked-scaffold03244-abinit-gene-0.1;augustus_masked-scaffold04068-abinit-gene-0.6;augustus_masked-scaffold02192-abinit-gene-0.6;maker-scaffold00522-snap-gene-1.14;maker-scaffold00887-snap-gene-0.43;maker-scaffold00266-augustus-gene-0.36;maker-scaffold00574-augustus-gene-…
Biological Process: microtubule nucleation (GO:0007020);	47	maker-scaffold20926-augustus-gene-0.2;castanea_mollissima_newGene_1380;maker-scaffold03004-augustus-gene-0.14;maker-scaffold00146-augustus-gene-0.41;snap_masked-scaffold00835-abinit-gene-0.36;maker-scaffold13483-snap-gene-0.8;maker-scaffold24136-augustus-gene-0.4;maker-scaffold05900-snap-gene-0.8;maker-scaffold01818-snap-gene-0.26;maker-scaffold02544-snap-gene-0.22;maker-scaffold02024-snap-gene-0…
Biological Process: microtubule organizing center organization (GO:0031023);	1	maker-scaffold03434-augustus-gene-0.18
Biological Process: microtubule severing (GO:0051013);	2	maker-scaffold01210-snap-gene-0.42;maker-scaffold04324-snap-gene-0.13
Biological Process: microtubule-based movement (GO:0007018);	51	maker-scaffold05480-snap-gene-0.17;maker-scaffold00366-snap-gene-0.38;maker-scaffold07234-snap-gene-0.14;maker-scaffold02612-snap-gene-0.19;maker-scaffold02925-augustus-gene-0.15;maker-scaffold03641-augustus-gene-0.10;maker-scaffold02663-snap-gene-0.23;maker-scaffold20165-snap-gene-0.4;maker-scaffold00703-snap-gene-0.46;snap_masked-scaffold29877-abinit-gene-0.2;maker-scaffold07542-augustus-gene-0…
Biological Process: microtubule-based process (GO:0007017);	31	maker-scaffold00621-snap-gene-0.42;augustus_masked-scaffold04017-abinit-gene-0.5;maker-scaffold02151-augustus-gene-0.17;maker-scaffold02728-augustus-gene-0.38;augustus_masked-scaffold13833-abinit-gene-0.0;maker-scaffold03039-augustus-gene-0.25;augustus_masked-scaffold02147-abinit-gene-0.4;maker-scaffold02256-snap-gene-0.31;maker-scaffold00770-augustus-gene-0.40;augustus_masked-scaffold39834-abini…
Biological Process: misfolded or incompletely synthesized protein catabolic process (GO:0006515);	2	maker-scaffold02556-augustus-gene-0.15;augustus_masked-scaffold02520-abinit-gene-0.4
Biological Process: mismatch repair (GO:0006298);	12	maker-scaffold15755-snap-gene-0.5;maker-scaffold00811-augustus-gene-0.40;maker-scaffold04678-snap-gene-0.15;maker-scaffold02611-snap-gene-0.24;maker-scaffold04302-snap-gene-0.17;maker-scaffold19553-augustus-gene-0.5;maker-scaffold05555-augustus-gene-0.16;maker-scaffold03049-snap-gene-0.28;augustus_masked-scaffold04124-abinit-gene-0.3;maker-scaffold03006-snap-gene-0.29;snap_masked-scaffold04124-ab…
Biological Process: mitochondria-associated ubiquitin-dependent protein catabolic process (GO:0072671);	1	maker-scaffold35408-snap-gene-0.5
Biological Process: mitochondria-nucleus signaling pathway (GO:0031930);	2	maker-scaffold04222-augustus-gene-0.12;augustus_masked-scaffold22434-abinit-gene-0.0
Biological Process: mitochondrial DNA metabolic process (GO:0032042);	4	maker-scaffold15755-snap-gene-0.5;maker-scaffold05555-augustus-gene-0.16;maker-scaffold19553-augustus-gene-0.4;maker-scaffold19553-augustus-gene-0.5
Biological Process: mitochondrial RNA catabolic process (GO:0000957);	1	maker-scaffold08504-snap-gene-0.13
Biological Process: mitochondrial RNA modification (GO:1900864);	1	maker-scaffold33159-augustus-gene-0.2
Biological Process: mitochondrial RNA processing (GO:0000963);	2	augustus_masked-scaffold08816-abinit-gene-0.0;maker-scaffold08504-snap-gene-0.13
Biological Process: mitochondrial alanyl-tRNA aminoacylation (GO:0070143);	3	maker-scaffold07210-augustus-gene-0.13;castanea_mollissima_newGene_3391;augustus_masked-scaffold02692-abinit-gene-0.7
Biological Process: mitochondrial electron transport, NADH to ubiquinone (GO:0006120);	8	maker-scaffold25291-snap-gene-0.2;augustus_masked-scaffold19845-abinit-gene-0.0;maker-scaffold13991-snap-gene-0.1;augustus_masked-scaffold38288-abinit-gene-0.0;maker-scaffold40970-snap-gene-0.1;maker-scaffold06253-snap-gene-0.6;maker-scaffold09486-snap-gene-0.12;snap_masked-scaffold38355-abinit-gene-0.1
Biological Process: mitochondrial electron transport, cytochrome c to oxygen (GO:0006123);	6	snap_masked-scaffold37734-abinit-gene-0.1;maker-scaffold22668-snap-gene-0.0;maker-scaffold00934-augustus-gene-0.32;maker-scaffold39418-snap-gene-0.0;augustus_masked-scaffold04092-abinit-gene-0.0;maker-scaffold28836-snap-gene-0.1
Biological Process: mitochondrial electron transport, succinate to ubiquinone (GO:0006121);	5	maker-scaffold03906-snap-gene-0.17;augustus_masked-scaffold35835-abinit-gene-0.1;maker-scaffold01419-augustus-gene-0.30;snap_masked-scaffold35835-abinit-gene-0.2;maker-scaffold10897-snap-gene-0.11
Biological Process: mitochondrial electron transport, ubiquinol to cytochrome c (GO:0006122);	4	castanea_mollissima_newGene_5116;maker-scaffold10580-augustus-gene-0.11;maker-scaffold16790-augustus-gene-0.4;maker-scaffold00104-snap-gene-0.34
Biological Process: mitochondrial fission (GO:0000266);	2	maker-scaffold01269-snap-gene-0.44;maker-scaffold03399-augustus-gene-0.12
Biological Process: mitochondrial genome maintenance (GO:0000002);	6	snap_masked-scaffold04842-abinit-gene-0.6;maker-scaffold24117-snap-gene-0.7;maker-scaffold23478-snap-gene-0.2;maker-scaffold21286-snap-gene-0.4;maker-scaffold16376-snap-gene-0.9;snap_masked-scaffold02673-abinit-gene-0.10
Biological Process: mitochondrial mRNA modification (GO:0080156);	6	maker-scaffold12043-snap-gene-0.3;augustus_masked-scaffold11986-abinit-gene-0.2;augustus_masked-scaffold09283-abinit-gene-0.1;augustus_masked-scaffold00256-abinit-gene-0.3;augustus_masked-scaffold00942-abinit-gene-0.1;augustus_masked-scaffold08816-abinit-gene-0.0
Biological Process: mitochondrial proton-transporting ATP synthase complex assembly (GO:0033615);	1	maker-scaffold02459-snap-gene-0.23
Biological Process: mitochondrial pyruvate transport (GO:0006850);	5	augustus_masked-scaffold13504-abinit-gene-0.3;maker-scaffold02367-augustus-gene-0.17;maker-scaffold04035-augustus-gene-0.13;snap_masked-scaffold14561-abinit-gene-0.0;augustus_masked-scaffold02037-abinit-gene-0.3
Biological Process: mitochondrial respiratory chain complex I assembly (GO:0032981);	1	maker-scaffold05929-augustus-gene-0.13
Biological Process: mitochondrial respiratory chain complex I biogenesis (GO:0097031);	1	maker-scaffold00032-snap-gene-1.47
Biological Process: mitochondrial respiratory chain complex III assembly (GO:0034551);	1	augustus_masked-scaffold00884-abinit-gene-0.4
Biological Process: mitochondrial respiratory chain complex IV assembly (GO:0033617);	1	maker-scaffold05989-augustus-gene-0.12
Biological Process: mitochondrial respiratory chain complex IV biogenesis (GO:0097034);	1	maker-scaffold00032-snap-gene-1.47
Biological Process: mitochondrial tRNA wobble uridine modification (GO:0070899);	1	augustus_masked-scaffold24375-abinit-gene-0.1
Biological Process: mitochondrial translation (GO:0032543);	2	maker-scaffold05555-snap-gene-0.17;maker-scaffold03160-augustus-gene-0.22
Biological Process: mitochondrial translational elongation (GO:0070125);	2	maker-scaffold02487-augustus-gene-0.19;snap_masked-scaffold35378-abinit-gene-0.2
Biological Process: mitochondrial transport (GO:0006839);	8	maker-scaffold21770-snap-gene-0.3;snap_masked-scaffold39087-abinit-gene-0.1;augustus_masked-scaffold04388-abinit-gene-0.7;augustus_masked-scaffold05766-abinit-gene-0.1;augustus_masked-scaffold08268-abinit-gene-0.4;snap_masked-scaffold01577-abinit-gene-0.18;maker-scaffold03405-snap-gene-0.25;augustus_masked-scaffold00549-abinit-gene-0.2
Biological Process: mitochondrion degradation (GO:0000422);	1	snap_masked-scaffold02245-abinit-gene-0.20
Biological Process: mitochondrion inheritance (GO:0000001);	1	augustus_masked-scaffold32602-abinit-gene-0.0
Biological Process: mitochondrion localization (GO:0051646);	14	maker-scaffold00621-snap-gene-0.43;augustus_masked-scaffold39269-abinit-gene-0.0;maker-scaffold04786-snap-gene-0.14;maker-scaffold04945-augustus-gene-0.14;snap_masked-scaffold32232-abinit-gene-0.0;maker-scaffold01455-snap-gene-0.44;maker-scaffold01455-snap-gene-0.43;maker-scaffold15994-augustus-gene-0.4;snap_masked-scaffold01455-abinit-gene-0.30;maker-scaffold11706-augustus-gene-0.4;maker-scaffol…
Biological Process: mitochondrion morphogenesis (GO:0070584);	1	augustus_masked-scaffold32602-abinit-gene-0.0
Biological Process: mitochondrion organization (GO:0007005);	6	maker-scaffold02198-augustus-gene-0.28;maker-scaffold00158-snap-gene-0.46;augustus_masked-scaffold02427-abinit-gene-0.13;maker-scaffold01849-augustus-gene-0.28;augustus_masked-scaffold00047-abinit-gene-0.2;maker-scaffold03712-snap-gene-0.20
Biological Process: mitosis (GO:0007067);	58	augustus_masked-scaffold00158-abinit-gene-0.3;augustus_masked-scaffold01073-abinit-gene-0.5;maker-scaffold03253-snap-gene-0.20;augustus_masked-scaffold03931-abinit-gene-0.3;maker-scaffold07359-augustus-gene-0.9;maker-scaffold06493-snap-gene-0.15;augustus_masked-scaffold05155-abinit-gene-0.4;augustus_masked-scaffold00485-abinit-gene-0.0;maker-scaffold01390-augustus-gene-0.32;maker-scaffold00854-sn…
Biological Process: mitotic DNA integrity checkpoint (GO:0044774);	2	snap_masked-scaffold33899-abinit-gene-0.3;augustus_masked-scaffold39852-abinit-gene-0.0
Biological Process: mitotic DNA replication checkpoint (GO:0033314);	2	maker-scaffold33134-snap-gene-0.5;maker-scaffold31415-augustus-gene-0.3
Biological Process: mitotic G1 DNA damage checkpoint (GO:0031571);	2	augustus_masked-scaffold00009-abinit-gene-2.0;augustus_masked-scaffold07998-abinit-gene-0.0
Biological Process: mitotic cell cycle (GO:0000278);	98	maker-scaffold00811-augustus-gene-0.40;maker-scaffold00575-snap-gene-0.29;maker-scaffold06148-snap-gene-0.9;maker-scaffold19553-augustus-gene-0.4;maker-scaffold00857-snap-gene-0.45;maker-scaffold00196-augustus-gene-1.25;castanea_mollissima_newGene_3953;maker-scaffold14330-snap-gene-0.4;maker-scaffold35504-augustus-gene-0.2;maker-scaffold04238-snap-gene-0.18;maker-scaffold15471-snap-gene-0.7;maker…
Biological Process: mitotic cell cycle checkpoint (GO:0007093);	1	snap_masked-scaffold35392-abinit-gene-0.2
Biological Process: mitotic chromosome condensation (GO:0007076);	13	maker-scaffold12147-snap-gene-0.10;augustus_masked-scaffold09293-abinit-gene-0.2;augustus_masked-scaffold17452-abinit-gene-0.0;augustus_masked-scaffold28110-abinit-gene-0.0;maker-scaffold21677-snap-gene-0.4;maker-scaffold02657-snap-gene-0.23;augustus_masked-scaffold08339-abinit-gene-0.2;maker-scaffold00040-snap-gene-0.46;maker-scaffold05386-snap-gene-0.11;maker-scaffold05877-snap-gene-0.14;maker-…
Biological Process: mitotic cytokinesis (GO:0000281);	3	snap_masked-scaffold01821-abinit-gene-0.13;snap_masked-scaffold33899-abinit-gene-0.3;snap_masked-scaffold35232-abinit-gene-0.5
Biological Process: mitotic recombination (GO:0006312);	30	augustus_masked-scaffold00859-abinit-gene-0.19;augustus_masked-scaffold01231-abinit-gene-0.4;augustus_masked-scaffold02045-abinit-gene-0.2;maker-scaffold00990-augustus-gene-0.21;maker-scaffold00002-snap-gene-2.39;augustus_masked-scaffold00107-abinit-gene-0.18;maker-scaffold01586-snap-gene-0.43;maker-scaffold05118-augustus-gene-0.10;maker-scaffold00572-augustus-gene-0.27;augustus_masked-scaffold01…
Biological Process: mitotic sister chromatid cohesion (GO:0007064);	3	maker-scaffold31415-augustus-gene-0.3;maker-scaffold00112-augustus-gene-0.20;maker-scaffold03488-snap-gene-0.25
Biological Process: mitotic sister chromatid segregation (GO:0000070);	1	augustus_masked-scaffold35269-abinit-gene-0.0
Biological Process: mitotic spindle assembly checkpoint (GO:0007094);	5	augustus_masked-scaffold01594-abinit-gene-0.6;snap_masked-scaffold40201-abinit-gene-0.3;snap_masked-scaffold33899-abinit-gene-0.3;maker-scaffold07595-augustus-gene-0.11;snap_masked-scaffold40201-abinit-gene-0.5
Biological Process: mitotic spindle disassembly (GO:0051228);	2	maker-scaffold35408-snap-gene-0.5;snap_masked-scaffold33899-abinit-gene-0.3
Biological Process: mitotic spindle organization in nucleus (GO:0030472);	1	snap_masked-scaffold00164-abinit-gene-1.30
Biological Process: modification by symbiont of host morphology or physiology (GO:0044003);	3	maker-scaffold22581-snap-gene-0.5;maker-scaffold18911-snap-gene-0.4;maker-scaffold22581-snap-gene-0.6
Biological Process: modulation by symbiont of host defense-related programmed cell death (GO:0034053);	1	maker-scaffold05048-snap-gene-0.11
Biological Process: modulation by virus of host morphology or physiology (GO:0019048);	12	maker-scaffold11511-snap-gene-0.6;augustus_masked-scaffold05515-abinit-gene-0.1;maker-scaffold08352-augustus-gene-0.4;maker-scaffold12503-augustus-gene-0.3;maker-scaffold00159-augustus-gene-0.37;maker-scaffold08222-augustus-gene-0.10;maker-scaffold07216-snap-gene-0.10;maker-scaffold12297-snap-gene-0.7;maker-scaffold00214-augustus-gene-1.25;maker-scaffold02024-snap-gene-0.30;maker-scaffold01457-au…
Biological Process: molybdate ion export from vacuole (GO:0090414);	1	maker-scaffold12434-augustus-gene-0.8
Biological Process: molybdate ion transport (GO:0015689);	9	maker-scaffold02300-augustus-gene-0.26;augustus_masked-scaffold00074-abinit-gene-1.5;maker-scaffold01782-snap-gene-0.27;maker-scaffold01268-snap-gene-0.36;maker-scaffold09228-snap-gene-0.11;maker-scaffold00094-snap-gene-0.28;snap_masked-scaffold00785-abinit-gene-0.45;snap_masked-scaffold18561-abinit-gene-0.1;augustus_masked-scaffold00785-abinit-gene-0.14
Biological Process: molybdenum incorporation into molybdenum-molybdopterin complex (GO:0018315);	6	snap_masked-scaffold02498-abinit-gene-0.12;augustus_masked-scaffold02498-abinit-gene-0.3;augustus_masked-scaffold11732-abinit-gene-0.1;augustus_masked-scaffold02498-abinit-gene-0.2;snap_masked-scaffold02498-abinit-gene-0.19;maker-scaffold10117-augustus-gene-0.7
Biological Process: monocarboxylic acid biosynthetic process (GO:0072330);	3	maker-scaffold00959-snap-gene-0.49;maker-scaffold00097-snap-gene-1.26;maker-scaffold00236-snap-gene-0.28
Biological Process: monocarboxylic acid metabolic process (GO:0032787);	14	maker-scaffold00029-augustus-gene-0.32;snap_masked-scaffold08379-abinit-gene-0.6;maker-scaffold09230-augustus-gene-0.4;maker-scaffold13241-snap-gene-0.6;maker-scaffold09202-snap-gene-0.10;snap_masked-scaffold10029-abinit-gene-0.7;maker-scaffold00683-snap-gene-0.43;maker-scaffold11353-snap-gene-0.5;augustus_masked-scaffold00804-abinit-gene-0.0;maker-scaffold04429-augustus-gene-0.12;maker-scaffold0…
Biological Process: monocarboxylic acid transport (GO:0015718);	1	maker-scaffold09424-augustus-gene-0.10
Biological Process: monopolar cell growth (GO:0042814);	3	maker-scaffold21048-augustus-gene-0.4;maker-scaffold00198-snap-gene-0.52;maker-scaffold02896-snap-gene-0.32
Biological Process: monosaccharide metabolic process (GO:0005996);	2	maker-scaffold14159-augustus-gene-0.5;maker-scaffold01277-snap-gene-0.26
Biological Process: monoterpene biosynthetic process (GO:0043693);	1	maker-scaffold02295-snap-gene-0.23
Biological Process: monoterpenoid biosynthetic process (GO:0016099);	1	snap_masked-scaffold08038-abinit-gene-0.8
Biological Process: monovalent inorganic cation transport (GO:0015672);	10	augustus_masked-scaffold04023-abinit-gene-0.0;maker-scaffold09377-snap-gene-0.8;maker-scaffold04219-augustus-gene-0.14;augustus_masked-scaffold07987-abinit-gene-0.1;maker-scaffold04023-snap-gene-0.23;maker-scaffold06936-augustus-gene-0.16;maker-scaffold00426-snap-gene-0.42;maker-scaffold03124-snap-gene-0.15;maker-scaffold01369-snap-gene-0.29;maker-scaffold03773-snap-gene-0.20
Biological Process: mucilage biosynthetic process involved in seed coat development (GO:0048354);	11	snap_masked-scaffold04812-abinit-gene-0.10;maker-scaffold03260-augustus-gene-0.21;augustus_masked-scaffold04812-abinit-gene-0.1;maker-scaffold03260-snap-gene-0.24;augustus_masked-scaffold03260-abinit-gene-0.6;snap_masked-scaffold04812-abinit-gene-0.7;maker-scaffold01060-augustus-gene-0.23;maker-scaffold01060-snap-gene-0.29;maker-scaffold01060-snap-gene-0.28;augustus_masked-scaffold04812-abinit-ge…
Biological Process: mucilage extrusion from seed coat (GO:0080001);	1	augustus_masked-scaffold01782-abinit-gene-0.4
Biological Process: mucilage metabolic process involved in seed coat development (GO:0048359);	1	augustus_masked-scaffold01782-abinit-gene-0.4
Biological Process: multi-organism process (GO:0051704);	11	maker-scaffold35939-augustus-gene-0.2;maker-scaffold22998-snap-gene-0.3;augustus_masked-scaffold31648-abinit-gene-0.1;maker-scaffold00469-augustus-gene-0.33;snap_masked-scaffold14937-abinit-gene-0.3;augustus_masked-scaffold31735-abinit-gene-0.1;augustus_masked-scaffold16331-abinit-gene-0.1;maker-scaffold13289-snap-gene-0.5;augustus_masked-scaffold05509-abinit-gene-0.0;augustus_masked-scaffold0675…
Biological Process: multi-organism reproductive process (GO:0044703);	2	snap_masked-scaffold20619-abinit-gene-0.1;snap_masked-scaffold03424-abinit-gene-0.21
Biological Process: multicellular organism reproduction (GO:0032504);	18	snap_masked-scaffold02843-abinit-gene-0.25;maker-scaffold01609-snap-gene-0.38;maker-scaffold06455-snap-gene-0.18;snap_masked-scaffold02843-abinit-gene-0.22;maker-scaffold05007-augustus-gene-0.17;snap_masked-scaffold09410-abinit-gene-0.4;snap_masked-scaffold02843-abinit-gene-0.24;maker-scaffold00854-snap-gene-0.45;snap_masked-scaffold01586-abinit-gene-0.26;augustus_masked-scaffold22018-abinit-gene…
Biological Process: multicellular organismal development (GO:0007275);	103	maker-scaffold04574-augustus-gene-0.13;augustus_masked-scaffold00645-abinit-gene-0.13;maker-scaffold15439-snap-gene-0.3;augustus_masked-scaffold11272-abinit-gene-0.1;maker-scaffold03576-snap-gene-0.15;augustus_masked-scaffold06933-abinit-gene-0.4;maker-scaffold15498-snap-gene-0.3;maker-scaffold01162-augustus-gene-0.22;maker-scaffold14403-snap-gene-0.8;maker-scaffold01094-snap-gene-0.36;maker-scaf…
Biological Process: multicellular organismal process (GO:0032501);	12	augustus_masked-scaffold10719-abinit-gene-0.0;maker-scaffold00998-augustus-gene-0.28;maker-scaffold05396-augustus-gene-0.18;snap_masked-scaffold12760-abinit-gene-0.10;maker-scaffold05502-snap-gene-0.32;maker-scaffold00359-snap-gene-0.35;maker-scaffold31911-snap-gene-0.2;maker-scaffold03936-augustus-gene-0.15;augustus_masked-scaffold15588-abinit-gene-0.0;maker-scaffold16593-snap-gene-0.6;maker-sca…
Biological Process: multicellular organismal reproductive process (GO:0048609);	2	augustus_masked-scaffold04034-abinit-gene-0.6;maker-scaffold03527-augustus-gene-0.20
Biological Process: multicellular organismal water homeostasis (GO:0050891);	1	maker-scaffold09919-augustus-gene-0.10
Biological Process: multidimensional cell growth (GO:0009825);	50	maker-scaffold11743-augustus-gene-0.12;maker-scaffold18048-augustus-gene-0.3;maker-scaffold32889-augustus-gene-0.4;augustus_masked-scaffold22650-abinit-gene-0.0;maker-scaffold08352-augustus-gene-0.4;augustus_masked-scaffold01226-abinit-gene-0.6;maker-scaffold17251-snap-gene-0.3;maker-scaffold01039-augustus-gene-0.24;augustus_masked-scaffold05541-abinit-gene-0.1;augustus_masked-scaffold11343-abini…
Biological Process: myo-inositol hexakisphosphate biosynthetic process (GO:0010264);	37	maker-scaffold15219-snap-gene-0.8;maker-scaffold12371-augustus-gene-0.9;castanea_mollissima_newGene_2637;augustus_masked-scaffold02626-abinit-gene-0.7;maker-scaffold14453-snap-gene-0.7;snap_masked-scaffold06278-abinit-gene-0.16;maker-scaffold10775-snap-gene-0.10;maker-scaffold03502-augustus-gene-0.28;maker-scaffold00503-snap-gene-0.41;castanea_mollissima_newGene_3709;maker-scaffold00136-snap-gene…
Biological Process: myo-inositol transport (GO:0015798);	5	augustus_masked-scaffold03229-abinit-gene-0.6;castanea_mollissima_newGene_4747;augustus_masked-scaffold03229-abinit-gene-0.5;maker-scaffold04751-augustus-gene-0.22;maker-scaffold08170-augustus-gene-0.14
Biological Process: ncRNA metabolic process (GO:0034660);	31	maker-scaffold03900-snap-gene-0.14;castanea_mollissima_newGene_2518;augustus_masked-scaffold04861-abinit-gene-0.0;snap_masked-scaffold00297-abinit-gene-0.22;maker-scaffold05592-augustus-gene-0.12;augustus_masked-scaffold00312-abinit-gene-0.8;maker-scaffold09069-augustus-gene-0.9;maker-scaffold04799-augustus-gene-0.6;maker-scaffold01088-augustus-gene-0.31;maker-scaffold02846-snap-gene-0.36;snap_ma…
Biological Process: ncRNA polyadenylation (GO:0043629);	1	maker-scaffold25485-augustus-gene-0.7
Biological Process: ncRNA processing (GO:0034470);	4	snap_masked-scaffold07118-abinit-gene-0.13;maker-scaffold04266-snap-gene-0.13;maker-scaffold02504-snap-gene-0.26;maker-scaffold04829-augustus-gene-0.13
Biological Process: nectary development (GO:0010254);	1	maker-scaffold16332-snap-gene-0.4
Biological Process: negative gravitropism (GO:0009959);	7	snap_masked-scaffold01464-abinit-gene-0.15;augustus_masked-scaffold01577-abinit-gene-0.6;maker-scaffold11845-augustus-gene-0.7;maker-scaffold09537-augustus-gene-0.7;maker-scaffold01464-snap-gene-0.37;snap_masked-scaffold02297-abinit-gene-0.23;maker-scaffold02148-snap-gene-0.33
Biological Process: negative regulation of ATP-dependent DNA helicase activity (GO:1902450);	1	maker-scaffold38339-snap-gene-0.2
Biological Process: negative regulation of DNA endoreduplication (GO:0032876);	4	maker-scaffold00402-snap-gene-0.42;augustus_masked-scaffold07171-abinit-gene-0.0;maker-scaffold35814-augustus-gene-0.1;augustus_masked-scaffold00795-abinit-gene-0.15
Biological Process: negative regulation of DNA recombination (GO:0045910);	3	maker-scaffold03049-snap-gene-0.28;maker-scaffold04302-snap-gene-0.17;snap_masked-scaffold04842-abinit-gene-0.6
Biological Process: negative regulation of DNA-dependent DNA replication (GO:2000104);	1	maker-scaffold00312-augustus-gene-0.51
Biological Process: negative regulation of G0 to G1 transition (GO:0070317);	4	maker-scaffold28286-snap-gene-0.8;snap_masked-scaffold40967-abinit-gene-0.3;augustus_masked-scaffold32185-abinit-gene-0.1;snap_masked-scaffold32185-abinit-gene-0.4
Biological Process: negative regulation of G2/M transition of mitotic cell cycle (GO:0010972);	1	augustus_masked-scaffold37553-abinit-gene-0.0
Biological Process: negative regulation of MAP kinase activity (GO:0043407);	6	maker-scaffold01569-snap-gene-0.40;maker-scaffold08824-augustus-gene-0.8;maker-scaffold00952-augustus-gene-0.50;maker-scaffold06976-snap-gene-0.13;maker-scaffold06442-snap-gene-0.15;maker-scaffold02676-augustus-gene-0.32
Biological Process: negative regulation of abscisic acid-activated signaling pathway (GO:0009788);	19	maker-scaffold06271-augustus-gene-0.5;augustus_masked-scaffold01704-abinit-gene-0.1;maker-scaffold26644-augustus-gene-0.4;maker-scaffold02271-snap-gene-0.25;castanea_mollissima_newGene_2583;maker-scaffold00962-augustus-gene-0.37;maker-scaffold04039-augustus-gene-0.14;maker-scaffold01328-augustus-gene-0.22;maker-scaffold02685-augustus-gene-0.24;maker-scaffold01019-augustus-gene-0.30;maker-scaffold…
Biological Process: negative regulation of anion channel activity by blue light (GO:0010362);	1	maker-scaffold05972-snap-gene-0.13
Biological Process: negative regulation of anthocyanin metabolic process (GO:0031538);	2	augustus_masked-scaffold01678-abinit-gene-0.1;maker-scaffold03281-augustus-gene-0.22
Biological Process: negative regulation of attachment of spindle microtubules to kinetochore involved in mitotic sister chromatid segregation (GO:1902424);	1	maker-scaffold28286-snap-gene-0.8
Biological Process: negative regulation of autophagy (GO:0010507);	3	maker-scaffold07349-snap-gene-0.12;maker-scaffold02648-snap-gene-0.13;maker-scaffold05630-snap-gene-0.12
Biological Process: negative regulation of biological process (GO:0048519);	32	maker-scaffold11172-snap-gene-0.9;maker-scaffold10020-augustus-gene-0.8;maker-scaffold00747-snap-gene-0.50;maker-scaffold01122-snap-gene-0.46;maker-scaffold00238-snap-gene-0.42;augustus_masked-scaffold08672-abinit-gene-0.3;augustus_masked-scaffold04121-abinit-gene-0.4;augustus_masked-scaffold00747-abinit-gene-0.7;maker-scaffold00008-augustus-gene-0.26;augustus_masked-scaffold00280-abinit-gene-0.8…
Biological Process: negative regulation of brassinosteroid biosynthetic process (GO:0010423);	1	augustus_masked-scaffold04251-abinit-gene-0.2
Biological Process: negative regulation of catalytic activity (GO:0043086);	92	augustus_masked-scaffold01616-abinit-gene-0.4;maker-scaffold00549-augustus-gene-0.31;maker-scaffold00004-augustus-gene-3.14;augustus_masked-scaffold16162-abinit-gene-0.0;maker-scaffold15817-augustus-gene-0.3;snap_masked-scaffold04470-abinit-gene-0.10;maker-scaffold00004-snap-gene-1.40;augustus_masked-scaffold06236-abinit-gene-0.2;augustus_masked-scaffold13897-abinit-gene-0.0;castanea_mollissima_n…
Biological Process: negative regulation of cell cycle (GO:0045786);	2	maker-scaffold38211-augustus-gene-0.4;maker-scaffold03210-augustus-gene-0.20
Biological Process: negative regulation of cell death (GO:0060548);	7	augustus_masked-scaffold00027-abinit-gene-2.2;maker-scaffold00387-augustus-gene-0.22;augustus_masked-scaffold10968-abinit-gene-0.1;castanea_mollissima_newGene_5320;castanea_mollissima_newGene_5316;maker-scaffold01802-augustus-gene-0.20;castanea_mollissima_newGene_3469
Biological Process: negative regulation of cell division (GO:0051782);	1	maker-scaffold00644-augustus-gene-0.49
Biological Process: negative regulation of cell growth (GO:0030308);	2	maker-scaffold06271-augustus-gene-0.5;maker-scaffold26644-augustus-gene-0.4
Biological Process: negative regulation of cell proliferation (GO:0008285);	3	maker-scaffold00312-augustus-gene-0.51;augustus_masked-scaffold00215-abinit-gene-1.6;snap_masked-scaffold07271-abinit-gene-0.6
Biological Process: negative regulation of cell size (GO:0045792);	1	maker-scaffold02051-augustus-gene-0.10
Biological Process: negative regulation of cellular defense response (GO:0051245);	2	maker-scaffold08413-augustus-gene-0.8;maker-scaffold01318-augustus-gene-0.34
Biological Process: negative regulation of cellular macromolecule biosynthetic process (GO:2000113);	1	augustus_masked-scaffold09916-abinit-gene-0.4
Biological Process: negative regulation of cellular process (GO:0048523);	9	maker-scaffold00051-augustus-gene-1.41;maker-scaffold02698-augustus-gene-0.21;augustus_masked-scaffold06732-abinit-gene-0.1;maker-scaffold03894-augustus-gene-0.10;augustus_masked-scaffold01466-abinit-gene-0.10;maker-scaffold02434-snap-gene-0.29;maker-scaffold12944-augustus-gene-0.4;maker-scaffold08290-snap-gene-0.13;augustus_masked-scaffold06579-abinit-gene-0.2
Biological Process: negative regulation of chlorophyll biosynthetic process (GO:1902325);	1	maker-scaffold04373-augustus-gene-0.13
Biological Process: negative regulation of cyclin-dependent protein serine/threonine kinase activity (GO:0045736);	9	augustus_masked-scaffold13152-abinit-gene-0.1;maker-scaffold00575-snap-gene-0.29;maker-scaffold24754-augustus-gene-0.1;maker-scaffold02515-augustus-gene-0.18;maker-scaffold01116-augustus-gene-0.33;maker-scaffold05588-augustus-gene-0.19;maker-scaffold13328-augustus-gene-0.5;maker-scaffold00857-snap-gene-0.45;augustus_masked-scaffold00936-abinit-gene-0.2
Biological Process: negative regulation of defense response (GO:0031348);	119	maker-scaffold16256-augustus-gene-0.3;augustus_masked-scaffold03853-abinit-gene-0.0;maker-scaffold00030-snap-gene-2.15;augustus_masked-scaffold10943-abinit-gene-0.0;maker-scaffold00484-snap-gene-0.38;maker-scaffold00315-augustus-gene-1.26;maker-scaffold31150-augustus-gene-0.2;maker-scaffold12627-augustus-gene-0.4;augustus_masked-scaffold13566-abinit-gene-0.1;maker-scaffold00514-snap-gene-0.40;mak…
Biological Process: negative regulation of defense response to bacterium (GO:1900425);	1	maker-scaffold03410-snap-gene-0.23
Biological Process: negative regulation of defense response to virus (GO:0050687);	1	maker-scaffold01366-snap-gene-0.29
Biological Process: negative regulation of developmental process (GO:0051093);	1	augustus_masked-scaffold09916-abinit-gene-0.4
Biological Process: negative regulation of double-strand break repair via nonhomologous end joining (GO:2001033);	1	maker-scaffold28286-snap-gene-0.8
Biological Process: negative regulation of endopeptidase activity (GO:0010951);	16	augustus_masked-scaffold18930-abinit-gene-0.0;augustus_masked-scaffold11466-abinit-gene-0.1;augustus_masked-scaffold18232-abinit-gene-0.1;castanea_mollissima_newGene_2013;augustus_masked-scaffold05705-abinit-gene-0.3;maker-scaffold08448-augustus-gene-0.9;augustus_masked-scaffold03092-abinit-gene-0.4;maker-scaffold00423-snap-gene-0.30;augustus_masked-scaffold00107-abinit-gene-0.17;maker-scaffold00…
Biological Process: negative regulation of ethylene biosynthetic process (GO:0010366);	2	maker-scaffold04324-augustus-gene-0.9;maker-scaffold03124-augustus-gene-0.14
Biological Process: negative regulation of ethylene-activated signaling pathway (GO:0010105);	7	maker-scaffold03136-snap-gene-0.29;snap_masked-scaffold03913-abinit-gene-0.13;maker-scaffold02443-snap-gene-0.25;maker-scaffold05435-augustus-gene-0.17;maker-scaffold01759-augustus-gene-0.23;maker-scaffold03422-snap-gene-0.27;maker-scaffold00995-augustus-gene-0.36
Biological Process: negative regulation of exoribonuclease activity (GO:1901918);	1	maker-scaffold00655-snap-gene-0.61
Biological Process: negative regulation of flavonoid biosynthetic process (GO:0009964);	1	maker-scaffold10744-augustus-gene-0.8
Biological Process: negative regulation of floral organ abscission (GO:0060862);	1	augustus_masked-scaffold00184-abinit-gene-0.6
Biological Process: negative regulation of flower development (GO:0009910);	22	maker-scaffold00183-snap-gene-1.24;maker-scaffold06090-augustus-gene-0.13;augustus_masked-scaffold06391-abinit-gene-0.1;augustus_masked-scaffold00467-abinit-gene-0.1;augustus_masked-scaffold03361-abinit-gene-0.0;maker-scaffold03504-augustus-gene-0.28;augustus_masked-scaffold00363-abinit-gene-0.7;maker-scaffold03669-augustus-gene-0.20;maker-scaffold02880-augustus-gene-0.23;maker-scaffold01442-snap…
Biological Process: negative regulation of gene expression (GO:0010629);	5	maker-scaffold04285-augustus-gene-0.21;augustus_masked-scaffold00164-abinit-gene-1.2;augustus_masked-scaffold00669-abinit-gene-0.4;augustus_masked-scaffold09916-abinit-gene-0.4;maker-scaffold06934-augustus-gene-0.11
Biological Process: negative regulation of gibberellic acid mediated signaling pathway (GO:0009938);	1	augustus_masked-scaffold01355-abinit-gene-0.0
Biological Process: negative regulation of gibberellin biosynthetic process (GO:0010373);	1	maker-scaffold03298-augustus-gene-0.21
Biological Process: negative regulation of histone H4 acetylation (GO:0090241);	1	maker-scaffold06452-snap-gene-0.13
Biological Process: negative regulation of histone acetylation (GO:0035067);	1	augustus_masked-scaffold09713-abinit-gene-0.1
Biological Process: negative regulation of indoleacetic acid biosynthetic process via tryptophan (GO:1901997);	1	maker-scaffold04324-augustus-gene-0.9
Biological Process: negative regulation of iron ion transport (GO:0034757);	2	maker-scaffold05741-snap-gene-0.14;maker-scaffold00003-snap-gene-1.38
Biological Process: negative regulation of isopentenyl diphosphate biosynthetic process, methylerythritol 4-phosphate pathway (GO:0010323);	2	maker-scaffold01158-augustus-gene-0.20;snap_masked-scaffold01158-abinit-gene-0.14
Biological Process: negative regulation of leaf senescence (GO:1900056);	3	maker-scaffold02751-augustus-gene-0.20;augustus_masked-scaffold00498-abinit-gene-0.4;augustus_masked-scaffold01286-abinit-gene-0.4
Biological Process: negative regulation of long-day photoperiodism, flowering (GO:0048579);	2	snap_masked-scaffold00318-abinit-gene-0.15;snap_masked-scaffold00318-abinit-gene-0.28
Biological Process: negative regulation of meiotic cell cycle (GO:0051447);	1	maker-scaffold28286-snap-gene-0.8
Biological Process: negative regulation of microtubule depolymerization (GO:0007026);	1	maker-scaffold13711-augustus-gene-0.6
Biological Process: negative regulation of mitotic anaphase-promoting complex activity (GO:0060564);	2	maker-scaffold01632-snap-gene-0.29;maker-scaffold01381-snap-gene-0.28
Biological Process: negative regulation of mitotic cell cycle (GO:0045930);	1	augustus_masked-scaffold05957-abinit-gene-0.3
Biological Process: negative regulation of molecular function, epigenetic (GO:0045857);	1	augustus_masked-scaffold08404-abinit-gene-0.4
Biological Process: negative regulation of nucleotide metabolic process (GO:0045980);	2	maker-scaffold03416-snap-gene-0.30;maker-scaffold03745-augustus-gene-0.27
Biological Process: negative regulation of organ growth (GO:0046621);	4	maker-scaffold00998-snap-gene-0.32;maker-scaffold08792-augustus-gene-0.2;maker-scaffold03265-snap-gene-0.29;maker-scaffold00562-snap-gene-0.29
Biological Process: negative regulation of peptidase activity (GO:0010466);	3	augustus_masked-scaffold00781-abinit-gene-0.11;snap_masked-scaffold01692-abinit-gene-0.18;snap_masked-scaffold03224-abinit-gene-0.6
Biological Process: negative regulation of peroxidase activity (GO:2000469);	1	augustus_masked-scaffold22413-abinit-gene-0.0
Biological Process: negative regulation of phosphorylation (GO:0042326);	1	augustus_masked-scaffold18345-abinit-gene-0.0
Biological Process: negative regulation of photomorphogenesis (GO:0010100);	11	maker-scaffold03499-snap-gene-0.10;maker-scaffold14132-snap-gene-0.7;maker-scaffold14675-snap-gene-0.6;maker-scaffold07422-snap-gene-0.14;snap_masked-scaffold02297-abinit-gene-0.23;maker-scaffold10636-snap-gene-0.7;maker-scaffold12396-augustus-gene-0.7;maker-scaffold01609-snap-gene-0.41;castanea_mollissima_newGene_2583;snap_masked-scaffold10636-abinit-gene-0.2;maker-scaffold08824-augustus-gene-0.9
Biological Process: negative regulation of plant-type hypersensitive response (GO:0034051);	2	maker-scaffold03114-snap-gene-0.15;maker-scaffold05048-snap-gene-0.11
Biological Process: negative regulation of post-embryonic development (GO:0048581);	1	augustus_masked-scaffold02151-abinit-gene-0.3
Biological Process: negative regulation of programmed cell death (GO:0043069);	88	augustus_masked-scaffold02904-abinit-gene-0.0;castanea_mollissima_newGene_6037;maker-scaffold12173-augustus-gene-0.10;maker-scaffold09423-augustus-gene-0.8;maker-scaffold03503-augustus-gene-0.14;castanea_mollissima_newGene_3720;maker-scaffold05849-augustus-gene-0.12;augustus_masked-scaffold19582-abinit-gene-0.0;maker-scaffold01945-snap-gene-0.37;maker-scaffold06579-augustus-gene-0.13;snap_masked-…
Biological Process: negative regulation of protein import into nucleus during spindle assembly checkpoint (GO:1901925);	1	snap_masked-scaffold33899-abinit-gene-0.3
Biological Process: negative regulation of proteolysis (GO:0045861);	1	augustus_masked-scaffold32602-abinit-gene-0.0
Biological Process: negative regulation of reciprocal meiotic recombination (GO:0045128);	1	maker-scaffold04678-snap-gene-0.15
Biological Process: negative regulation of reductive pentose-phosphate cycle (GO:0080153);	1	snap_masked-scaffold00136-abinit-gene-1.25
Biological Process: negative regulation of reproductive process (GO:2000242);	1	augustus_masked-scaffold02151-abinit-gene-0.3
Biological Process: negative regulation of response to salt stress (GO:1901001);	1	augustus_masked-scaffold03941-abinit-gene-0.8
Biological Process: negative regulation of secondary cell wall biogenesis (GO:1901347);	3	augustus_masked-scaffold33771-abinit-gene-0.0;augustus_masked-scaffold15620-abinit-gene-0.0;maker-scaffold00149-augustus-gene-1.32
Biological Process: negative regulation of secondary growth (GO:2000604);	1	maker-scaffold09868-augustus-gene-0.11
Biological Process: negative regulation of seed germination (GO:0010187);	1	snap_masked-scaffold02297-abinit-gene-0.23
Biological Process: negative regulation of septation initiation signaling (GO:0031030);	1	augustus_masked-scaffold36266-abinit-gene-0.1
Biological Process: negative regulation of sequence-specific DNA binding transcription factor activity (GO:0043433);	2	snap_masked-scaffold06816-abinit-gene-0.3;maker-scaffold02229-augustus-gene-0.15
Biological Process: negative regulation of shoot apical meristem development (GO:1902184);	1	maker-scaffold07993-snap-gene-0.12
Biological Process: negative regulation of short-day photoperiodism, flowering (GO:0048577);	2	snap_masked-scaffold00318-abinit-gene-0.28;snap_masked-scaffold00318-abinit-gene-0.15
Biological Process: negative regulation of sister chromatid cohesion (GO:0045875);	1	maker-scaffold28286-snap-gene-0.8
Biological Process: negative regulation of stomatal complex development (GO:2000122);	4	maker-scaffold07086-snap-gene-0.6;snap_masked-scaffold04596-abinit-gene-0.11;maker-scaffold05688-snap-gene-0.33;augustus_masked-scaffold06005-abinit-gene-0.2
Biological Process: negative regulation of systemic acquired resistance (GO:0010113);	2	maker-scaffold02760-snap-gene-0.19;maker-scaffold00213-augustus-gene-0.32
Biological Process: negative regulation of telomere maintenance via telomerase (GO:0032211);	1	maker-scaffold03483-snap-gene-0.23
Biological Process: negative regulation of transcription from RNA polymerase II promoter (GO:0000122);	5	maker-scaffold09123-snap-gene-0.17;maker-scaffold30721-snap-gene-0.11;augustus_masked-scaffold22413-abinit-gene-0.0;augustus_masked-scaffold30721-abinit-gene-0.1;maker-scaffold12868-snap-gene-0.6
Biological Process: negative regulation of transcription from RNA polymerase III promoter (GO:0016480);	1	maker-scaffold17596-augustus-gene-0.2
Biological Process: negative regulation of transcription, DNA-templated (GO:0045892);	49	maker-scaffold01550-augustus-gene-0.14;snap_masked-scaffold07271-abinit-gene-0.6;maker-scaffold02368-snap-gene-0.29;maker-scaffold03719-snap-gene-0.19;maker-scaffold07684-augustus-gene-0.15;maker-scaffold19639-augustus-gene-0.2;maker-scaffold01812-snap-gene-0.39;maker-scaffold03205-augustus-gene-0.24;augustus_masked-scaffold01551-abinit-gene-0.12;maker-scaffold00995-augustus-gene-0.36;snap_masked…
Biological Process: negative regulation of translation (GO:0017148);	13	augustus_masked-scaffold35871-abinit-gene-0.0;maker-scaffold09123-snap-gene-0.17;maker-scaffold15817-augustus-gene-0.3;maker-scaffold17841-augustus-gene-0.7;maker-scaffold13146-snap-gene-0.12;augustus_masked-scaffold04704-abinit-gene-0.3;maker-scaffold24080-snap-gene-0.5;maker-scaffold26566-snap-gene-0.2;maker-scaffold04084-snap-gene-0.21;maker-scaffold16777-snap-gene-0.9;maker-scaffold12416-augu…
Biological Process: negative regulation of translational elongation (GO:0045900);	2	augustus_masked-scaffold00305-abinit-gene-1.1;maker-scaffold27274-augustus-gene-0.9
Biological Process: negative regulation of transposition (GO:0010529);	1	augustus_masked-scaffold09713-abinit-gene-0.1
Biological Process: negative regulation of unidimensional cell growth (GO:0051511);	3	augustus_masked-scaffold33771-abinit-gene-0.0;augustus_masked-scaffold15620-abinit-gene-0.0;maker-scaffold00149-augustus-gene-1.32
Biological Process: neutral amino acid transport (GO:0015804);	3	maker-scaffold02839-snap-gene-0.25;maker-scaffold00125-snap-gene-0.44;maker-scaffold01460-snap-gene-0.28
Biological Process: nickel cation transmembrane transport (GO:0035444);	1	maker-scaffold06745-snap-gene-0.15
Biological Process: nicotianamine biosynthetic process (GO:0030418);	3	augustus_masked-scaffold07193-abinit-gene-0.2;maker-scaffold01572-snap-gene-0.34;augustus_masked-scaffold01949-abinit-gene-0.12
Biological Process: nicotinamide nucleotide metabolic process (GO:0046496);	2	maker-scaffold00560-snap-gene-0.42;maker-scaffold03279-augustus-gene-0.19
Biological Process: nicotinate nucleotide salvage (GO:0019358);	2	maker-scaffold10290-snap-gene-0.9;maker-scaffold04951-snap-gene-0.17
Biological Process: nicotinate transport (GO:2001142);	1	maker-scaffold03333-augustus-gene-0.9
Biological Process: nitrate assimilation (GO:0042128);	14	augustus_masked-scaffold08603-abinit-gene-0.1;maker-scaffold04286-augustus-gene-0.19;maker-scaffold03486-augustus-gene-0.14;maker-scaffold10313-augustus-gene-0.4;maker-scaffold07937-snap-gene-0.20;maker-scaffold03282-augustus-gene-0.25;maker-scaffold00076-augustus-gene-1.49;maker-scaffold14893-augustus-gene-0.6;maker-scaffold11436-snap-gene-0.15;maker-scaffold05189-augustus-gene-0.18;maker-scaffo…
Biological Process: nitrate transport (GO:0015706);	69	snap_masked-scaffold06883-abinit-gene-0.8;maker-scaffold11026-snap-gene-0.12;maker-scaffold06390-augustus-gene-0.22;maker-scaffold03662-snap-gene-0.18;augustus_masked-scaffold00315-abinit-gene-1.6;maker-scaffold05678-snap-gene-0.10;maker-scaffold05783-snap-gene-0.8;maker-scaffold00051-augustus-gene-0.23;maker-scaffold01670-augustus-gene-0.29;maker-scaffold00489-augustus-gene-1.12;maker-scaffold13…
Biological Process: nitric oxide mediated signal transduction (GO:0007263);	1	maker-scaffold00410-snap-gene-0.59
Biological Process: nitrogen compound metabolic process (GO:0006807);	30	maker-scaffold39977-snap-gene-0.2;augustus_masked-scaffold12063-abinit-gene-0.0;maker-scaffold01579-snap-gene-0.35;maker-scaffold00362-snap-gene-1.11;maker-scaffold13959-augustus-gene-0.3;augustus_masked-scaffold06110-abinit-gene-0.2;augustus_masked-scaffold11903-abinit-gene-0.0;castanea_mollissima_newGene_2068;maker-scaffold18086-snap-gene-0.3;maker-scaffold14157-augustus-gene-0.4;maker-scaffold…
Biological Process: nitrogen compound transport (GO:0071705);	5	augustus_masked-scaffold11647-abinit-gene-0.1;maker-scaffold06055-augustus-gene-0.17;maker-scaffold08299-augustus-gene-0.10;maker-scaffold01575-snap-gene-0.25;augustus_masked-scaffold07897-abinit-gene-0.2
Biological Process: nitrogen fixation (GO:0009399);	3	augustus_masked-scaffold05587-abinit-gene-0.4;maker-scaffold03337-augustus-gene-0.13;maker-scaffold11864-snap-gene-0.4
Biological Process: nodulation (GO:0009877);	7	maker-scaffold10221-snap-gene-0.6;snap_masked-scaffold10029-abinit-gene-0.7;maker-scaffold00484-snap-gene-0.38;augustus_masked-scaffold05052-abinit-gene-0.2;augustus_masked-scaffold00084-abinit-gene-0.0;maker-scaffold02536-snap-gene-0.21;snap_masked-scaffold05052-abinit-gene-0.13
Biological Process: non-photoreactive DNA repair (GO:0010213);	1	maker-scaffold03163-augustus-gene-0.14
Biological Process: nonfunctional rRNA decay (GO:0070651);	1	maker-scaffold35408-snap-gene-0.5
Biological Process: nonphotochemical quenching (GO:0010196);	5	maker-scaffold00641-augustus-gene-0.33;maker-scaffold00575-augustus-gene-0.27;maker-scaffold02204-augustus-gene-0.32;maker-scaffold08138-snap-gene-0.7;augustus_masked-scaffold00229-abinit-gene-0.15
Biological Process: nuclear division (GO:0000280);	19	snap_masked-scaffold01821-abinit-gene-0.11;augustus_masked-scaffold00069-abinit-gene-1.11;maker-scaffold00796-augustus-gene-0.40;maker-scaffold00639-snap-gene-0.51;castanea_mollissima_newGene_5714;maker-scaffold00094-augustus-gene-1.37;maker-scaffold00295-snap-gene-0.40;snap_masked-scaffold03890-abinit-gene-0.12;maker-scaffold04374-snap-gene-0.16;maker-scaffold04859-augustus-gene-0.18;maker-scaff…
Biological Process: nuclear membrane fusion (GO:0000740);	7	maker-scaffold06916-augustus-gene-0.13;maker-scaffold06916-snap-gene-0.17;maker-scaffold05791-augustus-gene-0.13;maker-scaffold13214-augustus-gene-0.6;maker-scaffold20904-snap-gene-0.9;maker-scaffold06916-augustus-gene-0.11;maker-scaffold21021-augustus-gene-0.3
Biological Process: nuclear polyadenylation-dependent mRNA catabolic process (GO:0071042);	1	maker-scaffold25485-augustus-gene-0.7
Biological Process: nuclear polyadenylation-dependent rRNA catabolic process (GO:0071035);	1	maker-scaffold25485-augustus-gene-0.7
Biological Process: nuclear polyadenylation-dependent tRNA catabolic process (GO:0071038);	1	maker-scaffold25485-augustus-gene-0.7
Biological Process: nuclear retention of pre-mRNA with aberrant 3'-ends at the site of transcription (GO:0071049);	1	maker-scaffold25485-augustus-gene-0.7
Biological Process: nuclear-transcribed mRNA catabolic process (GO:0000956);	48	augustus_masked-scaffold08691-abinit-gene-0.0;augustus_masked-scaffold06925-abinit-gene-0.2;maker-scaffold09802-snap-gene-0.12;maker-scaffold14113-snap-gene-0.5;augustus_masked-scaffold02498-abinit-gene-0.3;maker-scaffold01073-augustus-gene-0.28;augustus_masked-scaffold00196-abinit-gene-0.0;snap_masked-scaffold02498-abinit-gene-0.19;maker-scaffold22440-snap-gene-0.4;snap_masked-scaffold02498-abin…
Biological Process: nuclear-transcribed mRNA catabolic process, deadenylation-dependent decay (GO:0000288);	2	maker-scaffold11910-augustus-gene-0.12;maker-scaffold38793-snap-gene-0.5
Biological Process: nuclear-transcribed mRNA catabolic process, exonucleolytic (GO:0000291);	2	maker-scaffold03360-snap-gene-0.15;maker-scaffold04135-augustus-gene-0.9
Biological Process: nuclear-transcribed mRNA catabolic process, no-go decay (GO:0070966);	1	maker-scaffold03014-snap-gene-0.24
Biological Process: nuclear-transcribed mRNA catabolic process, non-stop decay (GO:0070481);	2	maker-scaffold03014-snap-gene-0.24;snap_masked-scaffold28814-abinit-gene-0.7
Biological Process: nuclear-transcribed mRNA catabolic process, nonsense-mediated decay (GO:0000184);	16	maker-scaffold38376-augustus-gene-0.3;augustus_masked-scaffold00363-abinit-gene-0.7;maker-scaffold01664-snap-gene-0.36;snap_masked-scaffold18936-abinit-gene-0.2;maker-scaffold00228-augustus-gene-0.30;augustus_masked-scaffold23822-abinit-gene-0.0;maker-scaffold24090-snap-gene-0.4;maker-scaffold08749-augustus-gene-0.4;augustus_masked-scaffold01903-abinit-gene-0.7;snap_masked-scaffold20223-abinit-ge…
Biological Process: nucleic acid metabolic process (GO:0090304);	76	maker-scaffold08885-snap-gene-0.22;snap_masked-scaffold15552-abinit-gene-0.8;snap_masked-scaffold03377-abinit-gene-0.17;maker-scaffold02607-snap-gene-0.26;maker-scaffold01086-augustus-gene-0.27;maker-scaffold01043-snap-gene-0.28;maker-scaffold03445-augustus-gene-0.18;snap_masked-scaffold00560-abinit-gene-0.15;maker-scaffold06171-augustus-gene-0.8;augustus_masked-scaffold09053-abinit-gene-0.3;make…
Biological Process: nucleic acid phosphodiester bond hydrolysis (GO:0090305);	121	maker-scaffold01303-augustus-gene-0.34;snap_masked-scaffold38355-abinit-gene-0.1;augustus_masked-scaffold11049-abinit-gene-0.0;maker-scaffold07737-augustus-gene-0.10;augustus_masked-scaffold04543-abinit-gene-0.7;maker-scaffold02381-snap-gene-0.27;maker-scaffold01295-augustus-gene-0.35;augustus_masked-scaffold22131-abinit-gene-0.0;snap_masked-scaffold07118-abinit-gene-0.13;maker-scaffold01647-snap…
Biological Process: nucleobase transport (GO:0015851);	1	snap_masked-scaffold02358-abinit-gene-0.11
Biological Process: nucleobase-containing compound biosynthetic process (GO:0034654);	7	maker-scaffold15072-augustus-gene-0.5;augustus_masked-scaffold36364-abinit-gene-0.0;maker-scaffold07375-snap-gene-0.20;snap_masked-scaffold00395-abinit-gene-1.13;augustus_masked-scaffold02883-abinit-gene-0.4;snap_masked-scaffold32388-abinit-gene-0.1;maker-scaffold03473-augustus-gene-0.21
Biological Process: nucleobase-containing compound metabolic process (GO:0006139);	29	castanea_mollissima_newGene_6017;augustus_masked-scaffold11451-abinit-gene-0.0;maker-scaffold05282-augustus-gene-0.17;snap_masked-scaffold00117-abinit-gene-0.15;augustus_masked-scaffold03700-abinit-gene-0.1;augustus_masked-scaffold01224-abinit-gene-0.10;maker-scaffold04232-snap-gene-0.25;maker-scaffold02799-snap-gene-0.25;maker-scaffold01699-snap-gene-0.20;maker-scaffold02026-augustus-gene-0.20;m…
Biological Process: nucleobase-containing compound transport (GO:0015931);	1	augustus_masked-scaffold17028-abinit-gene-0.1
Biological Process: nucleobase-containing small molecule metabolic process (GO:0055086);	1	augustus_masked-scaffold01113-abinit-gene-0.16
Biological Process: nucleocytoplasmic transport (GO:0006913);	42	maker-scaffold01264-augustus-gene-0.51;maker-scaffold00592-snap-gene-0.53;maker-scaffold40643-augustus-gene-0.3;maker-scaffold00303-augustus-gene-0.42;maker-scaffold00270-snap-gene-0.31;maker-scaffold02230-augustus-gene-0.21;maker-scaffold07962-snap-gene-0.14;maker-scaffold00412-augustus-gene-1.25;snap_masked-scaffold10138-abinit-gene-0.5;maker-scaffold00221-snap-gene-1.27;maker-scaffold12206-aug…
Biological Process: nucleolus organization (GO:0007000);	13	castanea_mollissima_newGene_5714;maker-scaffold00639-snap-gene-0.51;augustus_masked-scaffold01293-abinit-gene-0.12;snap_masked-scaffold03890-abinit-gene-0.12;maker-scaffold04859-augustus-gene-0.18;castanea_mollissima_newGene_4994;maker-scaffold03890-snap-gene-0.26;maker-scaffold03407-augustus-gene-0.22;maker-scaffold06358-snap-gene-0.19;augustus_masked-scaffold00069-abinit-gene-1.11;snap_masked-s…
Biological Process: nucleophagy (GO:0044804);	1	snap_masked-scaffold02245-abinit-gene-0.20
Biological Process: nucleoside diphosphate phosphorylation (GO:0006165);	5	maker-scaffold02716-snap-gene-0.31;maker-scaffold04181-augustus-gene-0.24;maker-scaffold07167-augustus-gene-0.11;maker-scaffold05562-augustus-gene-0.23;maker-scaffold02942-augustus-gene-0.21
Biological Process: nucleoside metabolic process (GO:0009116);	17	maker-scaffold18318-snap-gene-0.5;maker-scaffold01987-snap-gene-0.31;maker-scaffold02197-snap-gene-0.23;maker-scaffold00323-augustus-gene-0.48;maker-scaffold20800-snap-gene-0.4;maker-scaffold13472-augustus-gene-0.2;augustus_masked-scaffold32819-abinit-gene-0.0;augustus_masked-scaffold06225-abinit-gene-0.4;snap_masked-scaffold30585-abinit-gene-0.1;maker-scaffold02197-snap-gene-0.21;maker-scaffold0…
Biological Process: nucleoside phosphate metabolic process (GO:0006753);	2	maker-scaffold05052-augustus-gene-0.15;castanea_mollissima_newGene_2063
Biological Process: nucleoside transmembrane transport (GO:1901642);	6	maker-scaffold00476-augustus-gene-0.34;maker-scaffold03194-snap-gene-0.32;maker-scaffold00945-snap-gene-0.39;maker-scaffold09724-snap-gene-0.7;maker-scaffold00476-augustus-gene-0.33;maker-scaffold00263-augustus-gene-0.31
Biological Process: nucleoside transport (GO:0015858);	1	maker-scaffold00043-augustus-gene-0.47
Biological Process: nucleosome assembly (GO:0006334);	43	augustus_masked-scaffold01872-abinit-gene-0.9;augustus_masked-scaffold09815-abinit-gene-0.2;augustus_masked-scaffold00823-abinit-gene-0.7;maker-scaffold10336-snap-gene-0.14;maker-scaffold00363-snap-gene-0.38;snap_masked-scaffold16687-abinit-gene-0.3;maker-scaffold15516-augustus-gene-0.5;snap_masked-scaffold01827-abinit-gene-0.17;maker-scaffold08701-snap-gene-0.6;maker-scaffold11697-augustus-gene-…
Biological Process: nucleotide biosynthetic process (GO:0009165);	46	maker-scaffold03311-snap-gene-0.22;maker-scaffold03540-augustus-gene-0.15;augustus_masked-scaffold41255-abinit-gene-0.0;augustus_masked-scaffold03827-abinit-gene-0.0;maker-scaffold05863-augustus-gene-0.15;maker-scaffold04955-snap-gene-0.16;maker-scaffold02489-snap-gene-0.28;maker-scaffold11173-augustus-gene-0.6;maker-scaffold04873-augustus-gene-0.12;maker-scaffold02042-augustus-gene-0.20;augustus…
Biological Process: nucleotide metabolic process (GO:0009117);	17	maker-scaffold08469-snap-gene-0.11;maker-scaffold01793-snap-gene-0.24;maker-scaffold13257-augustus-gene-0.11;maker-scaffold01425-snap-gene-0.55;maker-scaffold03739-snap-gene-0.12;maker-scaffold00159-snap-gene-1.22;maker-scaffold00058-snap-gene-1.33;augustus_masked-scaffold13869-abinit-gene-0.0;maker-scaffold00210-snap-gene-1.25;maker-scaffold00030-snap-gene-2.13;snap_masked-scaffold05784-abinit-g…
Biological Process: nucleotide phosphorylation (GO:0046939);	29	augustus_masked-scaffold10162-abinit-gene-0.0;maker-scaffold03581-augustus-gene-0.17;maker-scaffold09625-snap-gene-0.10;maker-scaffold10162-snap-gene-0.14;maker-scaffold00478-augustus-gene-0.35;maker-scaffold05335-augustus-gene-0.14;maker-scaffold00877-augustus-gene-0.31;augustus_masked-scaffold38861-abinit-gene-0.1;maker-scaffold00051-snap-gene-0.25;maker-scaffold13262-snap-gene-0.9;augustus_mas…
Biological Process: nucleotide transmembrane transport (GO:1901679);	10	augustus_masked-scaffold08009-abinit-gene-0.2;maker-scaffold00980-augustus-gene-0.35;maker-scaffold04955-snap-gene-0.16;maker-scaffold00204-augustus-gene-1.18;maker-scaffold23692-snap-gene-0.2;maker-scaffold00763-augustus-gene-0.26;maker-scaffold04805-augustus-gene-0.10;snap_masked-scaffold05390-abinit-gene-0.5;maker-scaffold07585-augustus-gene-0.11;castanea_mollissima_newGene_5348
Biological Process: nucleotide transport (GO:0006862);	41	maker-scaffold00669-augustus-gene-0.36;maker-scaffold00341-augustus-gene-0.39;maker-scaffold20298-snap-gene-0.5;maker-scaffold40170-snap-gene-0.3;maker-scaffold25939-snap-gene-0.4;maker-scaffold09164-augustus-gene-0.13;castanea_mollissima_newGene_3086;maker-scaffold00685-snap-gene-0.43;snap_masked-scaffold35949-abinit-gene-0.1;augustus_masked-scaffold00478-abinit-gene-0.15;castanea_mollissima_new…
Biological Process: nucleotide-excision repair (GO:0006289);	17	maker-scaffold28039-augustus-gene-0.2;maker-scaffold00736-snap-gene-0.35;maker-scaffold04382-snap-gene-0.20;maker-scaffold05458-augustus-gene-0.14;maker-scaffold08385-snap-gene-0.12;maker-scaffold00011-augustus-gene-1.35;snap_masked-scaffold39060-abinit-gene-0.3;maker-scaffold00736-snap-gene-0.34;maker-scaffold00002-augustus-gene-0.40;maker-scaffold17315-augustus-gene-0.5;maker-scaffold02794-augu…
Biological Process: nucleotide-excision repair, DNA gap filling (GO:0006297);	1	maker-scaffold31415-augustus-gene-0.3
Biological Process: nucleotide-excision repair, preincision complex assembly (GO:0006294);	1	maker-scaffold03163-augustus-gene-0.14
Biological Process: nucleotide-sugar biosynthetic process (GO:0009226);	1	maker-scaffold01993-augustus-gene-0.21
Biological Process: nucleotide-sugar metabolic process (GO:0009225);	6	maker-scaffold05089-augustus-gene-0.9;augustus_masked-scaffold03448-abinit-gene-0.0;augustus_masked-scaffold03402-abinit-gene-0.6;augustus_masked-scaffold22488-abinit-gene-0.1;augustus_masked-scaffold03448-abinit-gene-0.3;augustus_masked-scaffold08589-abinit-gene-0.0
Biological Process: nucleotide-sugar transport (GO:0015780);	10	maker-scaffold00204-augustus-gene-1.18;augustus_masked-scaffold06557-abinit-gene-0.1;augustus_masked-scaffold08009-abinit-gene-0.2;maker-scaffold07585-augustus-gene-0.11;castanea_mollissima_newGene_5348;augustus_masked-scaffold04795-abinit-gene-0.7;maker-scaffold00763-augustus-gene-0.26;maker-scaffold23692-snap-gene-0.2;snap_masked-scaffold05390-abinit-gene-0.5;maker-scaffold04805-augustus-gene-0…
Biological Process: nucleus organization (GO:0006997);	1	maker-scaffold40643-augustus-gene-0.3
Biological Process: nucleus-associated proteasomal ubiquitin-dependent protein catabolic process (GO:0071630);	1	maker-scaffold35408-snap-gene-0.5
Biological Process: oligopeptide transport (GO:0006857);	57	augustus_masked-scaffold31089-abinit-gene-0.1;maker-scaffold03772-augustus-gene-0.16;maker-scaffold07851-snap-gene-0.9;maker-scaffold08742-snap-gene-0.17;augustus_masked-scaffold02429-abinit-gene-0.10;snap_masked-scaffold02281-abinit-gene-0.19;snap_masked-scaffold08742-abinit-gene-0.10;maker-scaffold00519-augustus-gene-0.39;maker-scaffold02156-snap-gene-0.32;castanea_mollissima_newGene_675;maker-…
Biological Process: oligosaccharide biosynthetic process (GO:0009312);	1	augustus_masked-scaffold00336-abinit-gene-1.8
Biological Process: oligosaccharide metabolic process (GO:0009311);	1	maker-scaffold04782-snap-gene-0.24
Biological Process: oligosaccharide-lipid intermediate biosynthetic process (GO:0006490);	4	augustus_masked-scaffold08577-abinit-gene-0.1;maker-scaffold10840-augustus-gene-0.9;maker-scaffold00859-augustus-gene-0.52;maker-scaffold11685-snap-gene-0.6
Biological Process: one-carbon metabolic process (GO:0006730);	28	augustus_masked-scaffold03603-abinit-gene-0.0;maker-scaffold00368-snap-gene-0.41;maker-scaffold09530-augustus-gene-0.9;augustus_masked-scaffold00368-abinit-gene-1.0;maker-scaffold03982-augustus-gene-0.21;augustus_masked-scaffold00192-abinit-gene-0.5;maker-scaffold01341-augustus-gene-0.41;augustus_masked-scaffold01387-abinit-gene-0.13;maker-scaffold11292-augustus-gene-0.5;maker-scaffold04215-snap-…
Biological Process: organ boundary specification between lateral organs and the meristem (GO:0010199);	3	maker-scaffold04682-augustus-gene-0.14;maker-scaffold04662-augustus-gene-0.23;augustus_masked-scaffold09214-abinit-gene-0.1
Biological Process: organ development (GO:0048513);	30	snap_masked-scaffold04512-abinit-gene-0.7;maker-scaffold01717-augustus-gene-0.29;maker-scaffold01040-augustus-gene-0.27;maker-scaffold06108-augustus-gene-0.11;maker-scaffold08431-augustus-gene-0.9;maker-scaffold22368-augustus-gene-0.5;augustus_masked-scaffold07998-abinit-gene-0.0;augustus_masked-scaffold00280-abinit-gene-0.8;maker-scaffold17461-snap-gene-0.4;snap_masked-scaffold02299-abinit-gene-…
Biological Process: organ formation (GO:0048645);	3	maker-scaffold00737-augustus-gene-0.36;maker-scaffold01478-snap-gene-0.37;maker-scaffold01110-augustus-gene-0.32
Biological Process: organ growth (GO:0035265);	6	maker-scaffold01033-snap-gene-0.30;maker-scaffold07846-snap-gene-0.19;maker-scaffold00234-snap-gene-0.30;maker-scaffold18672-augustus-gene-0.4;augustus_masked-scaffold01678-abinit-gene-0.1;snap_masked-scaffold05926-abinit-gene-0.7
Biological Process: organ morphogenesis (GO:0009887);	45	maker-scaffold13794-augustus-gene-0.2;maker-scaffold04853-augustus-gene-0.10;snap_masked-scaffold02843-abinit-gene-0.22;maker-scaffold01390-augustus-gene-0.32;maker-scaffold02648-snap-gene-0.13;maker-scaffold03551-augustus-gene-0.12;augustus_masked-scaffold09852-abinit-gene-0.0;maker-scaffold01684-snap-gene-0.33;snap_masked-scaffold02080-abinit-gene-0.10;augustus_masked-scaffold01690-abinit-gene-…
Biological Process: organ senescence (GO:0010260);	13	maker-scaffold04408-augustus-gene-0.19;maker-scaffold11436-snap-gene-0.15;maker-scaffold14580-snap-gene-0.6;maker-scaffold01862-augustus-gene-0.29;augustus_masked-scaffold00311-abinit-gene-0.1;maker-scaffold00446-snap-gene-0.37;maker-scaffold13067-augustus-gene-0.2;augustus_masked-scaffold02551-abinit-gene-0.0;maker-scaffold15915-snap-gene-0.4;maker-scaffold00657-snap-gene-0.39;maker-scaffold1996…
Biological Process: organelle localization (GO:0051640);	2	maker-scaffold02812-snap-gene-0.33;maker-scaffold01455-snap-gene-0.42
Biological Process: organelle organization (GO:0006996);	30	maker-scaffold01290-augustus-gene-0.18;maker-scaffold04055-augustus-gene-0.18;maker-scaffold23384-augustus-gene-0.3;maker-scaffold02463-snap-gene-0.33;snap_masked-scaffold06406-abinit-gene-0.5;maker-scaffold00516-augustus-gene-0.32;augustus_masked-scaffold01004-abinit-gene-0.7;snap_masked-scaffold25438-abinit-gene-0.2;maker-scaffold07234-snap-gene-0.13;maker-scaffold00447-augustus-gene-1.10;maker…
Biological Process: organic anion transport (GO:0015711);	4	maker-scaffold02411-augustus-gene-0.11;maker-scaffold03287-augustus-gene-0.16;maker-scaffold00043-augustus-gene-0.47;maker-scaffold09919-augustus-gene-0.10
Biological Process: organic cation transport (GO:0015695);	5	augustus_masked-scaffold16734-abinit-gene-0.2;augustus_masked-scaffold16734-abinit-gene-0.0;maker-scaffold12826-augustus-gene-0.9;maker-scaffold18381-snap-gene-0.8;snap_masked-scaffold18381-abinit-gene-0.4
Biological Process: organic cyclic compound biosynthetic process (GO:1901362);	13	maker-scaffold00452-snap-gene-0.36;maker-scaffold04799-augustus-gene-0.6;maker-scaffold00138-snap-gene-1.45;maker-scaffold01035-augustus-gene-0.33;augustus_masked-scaffold14359-abinit-gene-0.2;augustus_masked-scaffold13869-abinit-gene-0.0;maker-scaffold13264-augustus-gene-0.6;maker-scaffold00644-snap-gene-0.53;maker-scaffold00236-snap-gene-0.28;maker-scaffold04672-augustus-gene-0.5;maker-scaffold…
Biological Process: organic cyclic compound metabolic process (GO:1901360);	17	augustus_masked-scaffold00976-abinit-gene-0.13;augustus_masked-scaffold35076-abinit-gene-0.0;snap_masked-scaffold03248-abinit-gene-0.4;maker-scaffold02498-snap-gene-0.25;augustus_masked-scaffold01616-abinit-gene-0.4;maker-scaffold24720-snap-gene-0.3;snap_masked-scaffold05558-abinit-gene-0.5;augustus_masked-scaffold26762-abinit-gene-0.0;maker-scaffold36727-augustus-gene-0.3;maker-scaffold04202-aug…
Biological Process: organic hydroxy compound biosynthetic process (GO:1901617);	1	maker-scaffold02606-snap-gene-0.35
Biological Process: organic phosphonate transport (GO:0015716);	40	maker-scaffold06246-augustus-gene-0.10;maker-scaffold01653-augustus-gene-0.32;maker-scaffold02722-snap-gene-0.23;maker-scaffold02040-snap-gene-0.18;maker-scaffold04154-augustus-gene-0.15;maker-scaffold02404-snap-gene-0.32;maker-scaffold00080-snap-gene-1.36;maker-scaffold00080-augustus-gene-1.35;maker-scaffold02404-augustus-gene-0.25;snap_masked-scaffold18119-abinit-gene-0.1;maker-scaffold01063-sn…
Biological Process: organic substance biosynthetic process (GO:1901576);	52	maker-scaffold01170-augustus-gene-0.32;maker-scaffold00873-snap-gene-0.35;maker-scaffold00059-augustus-gene-1.40;maker-scaffold15504-snap-gene-0.8;maker-scaffold00231-snap-gene-0.47;maker-scaffold15077-snap-gene-0.6;maker-scaffold30980-snap-gene-0.4;augustus_masked-scaffold35076-abinit-gene-0.0;maker-scaffold00639-augustus-gene-0.45;maker-scaffold00101-augustus-gene-1.36;maker-scaffold12336-augus…
Biological Process: organic substance catabolic process (GO:1901575);	4	maker-scaffold11353-snap-gene-0.5;augustus_masked-scaffold13869-abinit-gene-0.0;snap_masked-scaffold03248-abinit-gene-0.4;augustus_masked-scaffold03389-abinit-gene-0.5
Biological Process: organic substance metabolic process (GO:0071704);	109	augustus_masked-scaffold32775-abinit-gene-0.0;snap_masked-scaffold02298-abinit-gene-0.11;maker-scaffold07402-augustus-gene-0.15;augustus_masked-scaffold06110-abinit-gene-0.2;augustus_masked-scaffold03527-abinit-gene-0.8;maker-scaffold01601-augustus-gene-0.33;maker-scaffold07442-snap-gene-0.16;augustus_masked-scaffold05677-abinit-gene-0.12;snap_masked-scaffold01262-abinit-gene-0.27;maker-scaffold0…
Biological Process: organic substance transport (GO:0071702);	19	maker-scaffold23264-snap-gene-0.3;maker-scaffold03503-augustus-gene-0.15;snap_masked-scaffold03734-abinit-gene-0.15;maker-scaffold24121-snap-gene-0.3;maker-scaffold01479-augustus-gene-0.25;maker-scaffold19481-snap-gene-0.5;augustus_masked-scaffold12034-abinit-gene-0.0;maker-scaffold08674-snap-gene-0.14;maker-scaffold23384-augustus-gene-0.3;augustus_masked-scaffold04754-abinit-gene-0.0;maker-scaff…
Biological Process: organonitrogen compound biosynthetic process (GO:1901566);	9	snap_masked-scaffold35224-abinit-gene-0.2;augustus_masked-scaffold09181-abinit-gene-0.1;maker-scaffold15472-augustus-gene-0.5;augustus_masked-scaffold13869-abinit-gene-0.0;snap_masked-scaffold00210-abinit-gene-0.12;augustus_masked-scaffold06547-abinit-gene-0.3;maker-scaffold04226-snap-gene-0.27;maker-scaffold21132-augustus-gene-0.2;snap_masked-scaffold36646-abinit-gene-0.2
Biological Process: organonitrogen compound metabolic process (GO:1901564);	19	maker-scaffold03417-augustus-gene-0.28;maker-scaffold09230-augustus-gene-0.4;augustus_masked-scaffold02135-abinit-gene-0.6;maker-scaffold02606-snap-gene-0.35;maker-scaffold00681-snap-gene-0.21;maker-scaffold11353-snap-gene-0.5;augustus_masked-scaffold00100-abinit-gene-1.12;maker-scaffold19403-snap-gene-0.8;maker-scaffold03169-snap-gene-0.32;augustus_masked-scaffold00773-abinit-gene-0.8;castanea_m…
Biological Process: organophosphate ester transport (GO:0015748);	41	maker-scaffold00343-snap-gene-0.32;snap_masked-scaffold07556-abinit-gene-0.1;augustus_masked-scaffold06982-abinit-gene-0.0;maker-scaffold00767-snap-gene-0.28;snap_masked-scaffold03734-abinit-gene-0.21;augustus_masked-scaffold10540-abinit-gene-0.0;maker-scaffold00014-snap-gene-1.47;maker-scaffold00791-augustus-gene-0.32;maker-scaffold03240-snap-gene-0.26;maker-scaffold09424-augustus-gene-0.10;snap…
Biological Process: organophosphate metabolic process (GO:0019637);	5	maker-scaffold21132-augustus-gene-0.2;snap_masked-scaffold00210-abinit-gene-0.12;snap_masked-scaffold09632-abinit-gene-0.3;augustus_masked-scaffold06547-abinit-gene-0.3;maker-scaffold02763-snap-gene-0.20
Biological Process: ornithine catabolic process (GO:0006593);	1	maker-scaffold14580-snap-gene-0.6
Biological Process: ornithine metabolic process (GO:0006591);	2	augustus_masked-scaffold32554-abinit-gene-0.0;augustus_masked-scaffold09181-abinit-gene-0.3
Biological Process: ornithine transport (GO:0015822);	1	augustus_masked-scaffold08268-abinit-gene-0.4
Biological Process: osmosensory signaling pathway (GO:0007231);	2	maker-scaffold05455-augustus-gene-0.8;maker-scaffold02321-augustus-gene-0.25
Biological Process: ovule development (GO:0048481);	97	maker-scaffold06891-augustus-gene-0.11;maker-scaffold00849-snap-gene-0.42;maker-scaffold05665-snap-gene-0.7;maker-scaffold16461-augustus-gene-0.3;maker-scaffold04042-augustus-gene-0.14;maker-scaffold18994-augustus-gene-0.2;maker-scaffold06942-augustus-gene-0.11;maker-scaffold07661-augustus-gene-0.12;maker-scaffold02579-augustus-gene-0.20;maker-scaffold15825-augustus-gene-0.6;snap_masked-scaffold0…
Biological Process: ovule morphogenesis (GO:0048482);	1	maker-scaffold00562-snap-gene-0.29
Biological Process: oxalate catabolic process (GO:0033611);	1	maker-scaffold05586-augustus-gene-0.8
Biological Process: oxaloacetate(2-) transmembrane transport (GO:1902356);	2	maker-scaffold02528-snap-gene-0.33;maker-scaffold06454-augustus-gene-0.18
Biological Process: oxidation-dependent protein catabolic process (GO:0070407);	1	augustus_masked-scaffold02520-abinit-gene-0.4
Biological Process: oxidation-reduction process (GO:0055114);	2553	augustus_masked-scaffold00569-abinit-gene-1.4;maker-scaffold10656-snap-gene-0.7;maker-scaffold18811-augustus-gene-0.5;maker-scaffold03560-augustus-gene-0.7;maker-scaffold03418-snap-gene-0.27;augustus_masked-scaffold00510-abinit-gene-0.8;augustus_masked-scaffold17844-abinit-gene-0.0;maker-scaffold12512-augustus-gene-0.10;maker-scaffold24567-augustus-gene-0.1;maker-scaffold02482-snap-gene-0.18;make…
Biological Process: oxidative phosphorylation (GO:0006119);	3	maker-scaffold18961-snap-gene-0.13;maker-scaffold21689-snap-gene-0.1;augustus_masked-scaffold01554-abinit-gene-0.31
Biological Process: oxidative photosynthetic carbon pathway (GO:0009854);	4	maker-scaffold09215-snap-gene-0.20;augustus_masked-scaffold18590-abinit-gene-0.0;snap_masked-scaffold12342-abinit-gene-0.7;maker-scaffold05490-augustus-gene-0.12
Biological Process: oxidoreduction coenzyme metabolic process (GO:0006733);	17	maker-scaffold00058-snap-gene-1.33;augustus_masked-scaffold13869-abinit-gene-0.0;maker-scaffold00210-snap-gene-1.25;snap_masked-scaffold00843-abinit-gene-0.34;maker-scaffold08469-snap-gene-0.11;maker-scaffold13257-augustus-gene-0.11;maker-scaffold01793-snap-gene-0.24;maker-scaffold01425-snap-gene-0.55;maker-scaffold03739-snap-gene-0.12;maker-scaffold04574-augustus-gene-0.15;maker-scaffold05100-sn…
Biological Process: oxoacid metabolic process (GO:0043436);	6	maker-scaffold30980-snap-gene-0.4;maker-scaffold00639-augustus-gene-0.48;maker-scaffold13959-augustus-gene-0.3;augustus_masked-scaffold14359-abinit-gene-0.2;snap_masked-scaffold36646-abinit-gene-0.2;maker-scaffold00859-augustus-gene-0.51
Biological Process: oxygen transport (GO:0015671);	4	maker-scaffold03270-snap-gene-0.22;augustus_masked-scaffold05587-abinit-gene-0.4;maker-scaffold02259-augustus-gene-0.18;maker-scaffold05587-snap-gene-0.17
Biological Process: oxylipin biosynthetic process (GO:0031408);	60	maker-scaffold02586-augustus-gene-0.25;maker-scaffold06639-augustus-gene-0.17;maker-scaffold01795-augustus-gene-0.30;maker-scaffold03739-snap-gene-0.12;maker-scaffold05317-snap-gene-0.16;maker-scaffold06390-augustus-gene-0.22;maker-scaffold09075-augustus-gene-0.4;maker-scaffold12562-snap-gene-0.6;maker-scaffold00725-snap-gene-0.48;maker-scaffold02037-augustus-gene-0.14;snap_masked-scaffold00489-a…
Biological Process: oxylipin metabolic process (GO:0031407);	1	maker-scaffold01366-augustus-gene-0.25
Biological Process: pantothenate biosynthetic process (GO:0015940);	2	maker-scaffold00774-augustus-gene-0.47;maker-scaffold00357-augustus-gene-0.38
Biological Process: para-aminobenzoic acid biosynthetic process (GO:0008153);	3	castanea_mollissima_newGene_975;maker-scaffold01398-augustus-gene-0.30;maker-scaffold01846-snap-gene-0.50
Biological Process: para-aminobenzoic acid metabolic process (GO:0046482);	32	augustus_masked-scaffold05104-abinit-gene-0.0;augustus_masked-scaffold02335-abinit-gene-0.1;maker-scaffold08408-snap-gene-0.10;maker-scaffold02726-augustus-gene-0.24;maker-scaffold12382-augustus-gene-0.5;augustus_masked-scaffold01281-abinit-gene-0.4;snap_masked-scaffold01281-abinit-gene-0.24;maker-scaffold15915-snap-gene-0.4;maker-scaffold01334-augustus-gene-0.32;snap_masked-scaffold01281-abinit-…
Biological Process: pathogen-associated molecular pattern dependent induction by symbiont of host innate immune response (GO:0052033);	3	maker-scaffold00447-snap-gene-1.11;maker-scaffold17754-snap-gene-0.6;augustus_masked-scaffold17754-abinit-gene-0.0
Biological Process: pathogenesis (GO:0009405);	2	maker-scaffold02368-snap-gene-0.29;augustus_masked-scaffold00370-abinit-gene-0.1
Biological Process: pattern specification process (GO:0007389);	41	maker-scaffold00146-augustus-gene-0.41;augustus_masked-scaffold07395-abinit-gene-0.3;maker-scaffold01731-augustus-gene-0.26;maker-scaffold08092-snap-gene-0.18;maker-scaffold02275-snap-gene-0.18;augustus_masked-scaffold00079-abinit-gene-1.15;augustus_masked-scaffold03644-abinit-gene-0.0;augustus_masked-scaffold18183-abinit-gene-0.1;maker-scaffold36055-augustus-gene-0.2;maker-scaffold00243-augustus…
Biological Process: pectin biosynthetic process (GO:0045489);	27	maker-scaffold08547-snap-gene-0.11;maker-scaffold16706-snap-gene-0.2;maker-scaffold04120-augustus-gene-0.22;maker-scaffold00062-augustus-gene-0.20;augustus_masked-scaffold04361-abinit-gene-0.1;snap_masked-scaffold16167-abinit-gene-0.6;augustus_masked-scaffold00539-abinit-gene-1.4;maker-scaffold12210-snap-gene-0.5;augustus_masked-scaffold05939-abinit-gene-0.1;augustus_masked-scaffold07650-abinit-g…
Biological Process: pectin catabolic process (GO:0045490);	80	maker-scaffold21192-augustus-gene-0.4;maker-scaffold00667-snap-gene-0.48;maker-scaffold11321-snap-gene-0.6;maker-scaffold03661-snap-gene-0.25;maker-scaffold00327-augustus-gene-0.35;maker-scaffold39913-augustus-gene-0.2;maker-scaffold11321-augustus-gene-0.5;snap_masked-scaffold07810-abinit-gene-0.5;maker-scaffold00834-snap-gene-0.40;augustus_masked-scaffold04704-abinit-gene-0.3;maker-scaffold23564…
Biological Process: pentacyclic triterpenoid biosynthetic process (GO:0019745);	58	maker-scaffold00900-augustus-gene-0.39;maker-scaffold23532-snap-gene-0.4;castanea_mollissima_newGene_346;augustus_masked-scaffold03196-abinit-gene-0.1;maker-scaffold01424-augustus-gene-0.33;maker-scaffold01222-augustus-gene-0.37;augustus_masked-scaffold01745-abinit-gene-0.3;maker-scaffold00649-augustus-gene-0.44;augustus_masked-scaffold01745-abinit-gene-0.1;maker-scaffold14333-snap-gene-0.4;maker…
Biological Process: pentose-phosphate shunt (GO:0006098);	158	maker-scaffold00049-snap-gene-0.38;maker-scaffold03869-snap-gene-0.33;maker-scaffold04517-augustus-gene-0.19;maker-scaffold00649-augustus-gene-0.44;maker-scaffold02251-augustus-gene-0.24;snap_masked-scaffold01224-abinit-gene-0.21;maker-scaffold02556-snap-gene-0.16;maker-scaffold17492-augustus-gene-0.2;augustus_masked-scaffold02569-abinit-gene-0.1;augustus_masked-scaffold19069-abinit-gene-0.0;make…
Biological Process: pentose-phosphate shunt, non-oxidative branch (GO:0009052);	5	maker-scaffold14382-augustus-gene-0.7;snap_masked-scaffold06707-abinit-gene-0.7;maker-scaffold00679-augustus-gene-0.44;maker-scaffold09588-snap-gene-0.8;augustus_masked-scaffold17680-abinit-gene-0.0
Biological Process: pentose-phosphate shunt, oxidative branch (GO:0009051);	3	maker-scaffold02596-snap-gene-0.31;maker-scaffold03708-snap-gene-0.19;maker-scaffold02596-snap-gene-0.32
Biological Process: peptide biosynthetic process (GO:0043043);	1	maker-scaffold02319-snap-gene-0.32
Biological Process: peptide cross-linking (GO:0018149);	1	augustus_masked-scaffold08617-abinit-gene-0.2
Biological Process: peptide transport (GO:0015833);	4	maker-scaffold00255-augustus-gene-0.40;augustus_masked-scaffold15309-abinit-gene-0.1;maker-scaffold01056-augustus-gene-0.30;maker-scaffold08313-snap-gene-0.10
Biological Process: peptidyl-arginine N-methylation (GO:0035246);	1	maker-scaffold10014-augustus-gene-0.9
Biological Process: peptidyl-arginine methylation, to asymmetrical-dimethyl arginine (GO:0019919);	1	maker-scaffold00570-snap-gene-1.11
Biological Process: peptidyl-diphthamide biosynthetic process from peptidyl-histidine (GO:0017183);	3	augustus_masked-scaffold14109-abinit-gene-0.0;maker-scaffold08602-augustus-gene-0.9;maker-scaffold02132-augustus-gene-0.27
Biological Process: peptidyl-histidine phosphorylation (GO:0018106);	18	maker-scaffold00092-augustus-gene-1.42;snap_masked-scaffold03913-abinit-gene-0.13;maker-scaffold01759-augustus-gene-0.23;maker-scaffold22701-snap-gene-0.4;maker-scaffold26094-augustus-gene-0.2;maker-scaffold00699-snap-gene-0.66;maker-scaffold05741-snap-gene-0.14;maker-scaffold00003-snap-gene-1.38;snap_masked-scaffold00020-abinit-gene-2.10;maker-scaffold02443-snap-gene-0.25;maker-scaffold03422-sna…
Biological Process: peptidyl-lysine methylation (GO:0018022);	1	maker-scaffold00357-augustus-gene-1.17
Biological Process: peptidyl-lysine modification to hypusine (GO:0008612);	2	maker-scaffold08182-augustus-gene-0.18;augustus_masked-scaffold04478-abinit-gene-0.3
Biological Process: peptidyl-lysine trimethylation (GO:0018023);	1	maker-scaffold01633-snap-gene-0.22
Biological Process: peptidyl-proline hydroxylation (GO:0019511);	5	maker-scaffold18391-snap-gene-0.7;maker-scaffold15329-augustus-gene-0.4;maker-scaffold02891-snap-gene-0.35;maker-scaffold07885-snap-gene-0.7;maker-scaffold01782-snap-gene-0.29
Biological Process: peptidyl-proline hydroxylation to 4-hydroxy-L-proline (GO:0018401);	3	maker-scaffold01352-augustus-gene-0.28;maker-scaffold00733-snap-gene-0.55;maker-scaffold08683-augustus-gene-0.9
Biological Process: peptidyl-pyroglutamic acid biosynthetic process, using glutaminyl-peptide cyclotransferase (GO:0017186);	3	augustus_masked-scaffold00813-abinit-gene-0.4;castanea_mollissima_newGene_443;augustus_masked-scaffold00616-abinit-gene-0.16
Biological Process: peptidyl-pyrromethane cofactor linkage (GO:0018160);	1	augustus_masked-scaffold01749-abinit-gene-0.2
Biological Process: peptidyl-serine phosphorylation (GO:0018105);	1	maker-scaffold28286-snap-gene-0.8
Biological Process: peptidyl-threonine dephosphorylation (GO:0035970);	1	maker-scaffold09012-snap-gene-0.9
Biological Process: peptidyl-tyrosine dephosphorylation (GO:0035335);	22	maker-scaffold06131-snap-gene-0.14;maker-scaffold09140-augustus-gene-0.5;maker-scaffold04848-augustus-gene-0.18;maker-scaffold06301-snap-gene-0.12;augustus_masked-scaffold01073-abinit-gene-0.5;maker-scaffold06515-snap-gene-0.18;maker-scaffold02478-snap-gene-0.30;maker-scaffold05048-snap-gene-0.11;maker-scaffold00952-augustus-gene-0.50;maker-scaffold00410-snap-gene-0.58;maker-scaffold02676-augustu…
[truncated: 3,772 more rows]
