# Supplementary material for: Transcriptomics Integrated with Changes in Cell Wall Material of Chestnut (Castanea mollissima Blume) during Storage Provides a New Insight into the “Calcification” Process
Source: Foods. 2022 Apr 14;11(8):1136. doi: 10.3390/foods11081136 (PMC9030872; doi:10.3390/foods11081136)
Supplement: Supplementary file 1 [file foods-11-01136-s001.zip › Table S4-T1_vs_T3.KEGG.xls]

	#KEGG_n	307	KEGG_N	4837
	#Pathway	ko_ID	DIFFgene	gene	DIFFgene_all	gene_all
ÄÚÖÊÍøµÄµ°°×ÖÊ¼Ó¹¤	Protein processing in endoplasmic reticulum	ko04141	26	232	307	4837	augustus_masked-scaffold00306-abinit-gene-0.1;augustus_masked-scaffold01252-abinit-gene-0.11;augustus_masked-scaffold02070-abinit-gene-0.1;augustus_masked-scaffold02184-abinit-gene-0.5;augustus_masked-scaffold03149-abinit-gene-0.2;augustus_masked-scaffold08156-abinit-gene-0.2;augustus_masked-scaffold17754-abinit-gene-0.0;maker-scaffold00129-augustus-gene-0.24;maker-scaffold00253-snap-gene-0.45;ma…	K14004+K09490+K03283+K13525+K13993+K07342+K09517+K13993+K14016+K04079+K03347+K09486+K03283+K11718+K14012+K07765+K08288+K13250+K10956+K08057+K09584+K11718+K08054+K11718+K09481+K13525
Ñõ»¯Á×Ëá»¯×÷ÓÃ	Oxidative phosphorylation	ko00190	16	232	307	4837	augustus_masked-scaffold01213-abinit-gene-0.2;augustus_masked-scaffold06107-abinit-gene-0.4;castanea_mollissima_newGene_1273;castanea_mollissima_newGene_5116;maker-scaffold00352-augustus-gene-0.34;maker-scaffold01058-augustus-gene-1.14;maker-scaffold01058-snap-gene-0.36;maker-scaffold01088-snap-gene-0.34;maker-scaffold01554-snap-gene-0.87;maker-scaffold03081-snap-gene-0.18;maker-scaffold05219-sna…	K03966+K02260+K01535+K00417+K02155+K02111+K02112+K02144+K03879+K02147+K02155+K02155+K05572+K03937+K05574+K02112
¼¤ËØÐÅºÅ×ªµ¼	Plant hormone signal transduction	ko04075	16	196	307	4837	augustus_masked-scaffold00027-abinit-gene-2.2;augustus_masked-scaffold00073-abinit-gene-0.7;augustus_masked-scaffold00406-abinit-gene-0.3;augustus_masked-scaffold01371-abinit-gene-0.8;castanea_mollissima_newGene_4252;maker-scaffold00806-snap-gene-0.57;maker-scaffold01619-augustus-gene-0.30;maker-scaffold01769-augustus-gene-0.43;maker-scaffold02724-augustus-gene-0.26;maker-scaffold03052-augustus-g…	K13415+K14497+K13946+K14496+K14431+K14432+K14500+K14497+K14498+K13416+K14508+K14431+K14497+K14493+K14497+K14497
ºËÌÇÌå	Ribosome	ko03010	16	296	307	4837	augustus_masked-scaffold03645-abinit-gene-0.1;augustus_masked-scaffold03704-abinit-gene-0.6;maker-scaffold00633-snap-gene-0.48;maker-scaffold01058-snap-gene-0.29;maker-scaffold01233-augustus-gene-0.29;maker-scaffold02693-snap-gene-0.34;maker-scaffold03201-augustus-gene-0.24;maker-scaffold06565-augustus-gene-0.12;maker-scaffold09784-augustus-gene-0.10;maker-scaffold10463-augustus-gene-0.9;maker-sc…	K02924+K02995+K02995+K02890+K02955+K02987+K02926+K02923+K02903+K02910+K02895+K02983+K02886+K02886+K02982+K02886
µ°°×Ã¸Ìå	Proteasome	ko03050	14	89	307	4837	castanea_mollissima_newGene_1341;maker-scaffold00002-augustus-gene-1.33;maker-scaffold00479-augustus-gene-0.30;maker-scaffold00813-snap-gene-0.51;maker-scaffold00871-augustus-gene-0.32;maker-scaffold00926-augustus-gene-0.24;maker-scaffold02002-snap-gene-0.37;maker-scaffold02128-augustus-gene-0.20;maker-scaffold02192-snap-gene-0.31;maker-scaffold02199-snap-gene-0.32;maker-scaffold03102-snap-gene-0…	K02726+K02735+K03065+K03064+K03038+K02732+K03031+K03032+K03029+K02734+K02739+K02730+K02736+K03036
RNA×ªÔË	RNA transport	ko03013	14	206	307	4837	augustus_masked-scaffold00306-abinit-gene-0.1;augustus_masked-scaffold03192-abinit-gene-0.10;augustus_masked-scaffold03308-abinit-gene-0.8;augustus_masked-scaffold03994-abinit-gene-0.6;castanea_mollissima_newGene_2583;maker-scaffold00165-augustus-gene-0.25;maker-scaffold01637-snap-gene-0.37;maker-scaffold01781-augustus-gene-0.19;maker-scaffold02279-augustus-gene-0.32;maker-scaffold02888-augustus-…	K14004+K03236+K03262+K03248+K13175+K14309+K12877+K14311+K13137+K14301+K14301+K03238+K03253+K03236
àÑßÊ´úÐ»	Purine metabolism	ko00230	13	187	307	4837	augustus_masked-scaffold11272-abinit-gene-0.1;maker-scaffold00478-augustus-gene-0.35;maker-scaffold01058-snap-gene-1.15;maker-scaffold01622-augustus-gene-0.28;maker-scaffold01645-snap-gene-0.37;maker-scaffold02084-augustus-gene-0.25;maker-scaffold02942-augustus-gene-0.21;maker-scaffold04411-augustus-gene-0.15;maker-scaffold05196-snap-gene-0.7;maker-scaffold05335-augustus-gene-0.14;maker-scaffold0…	K10808+K00942+K03043+K03024+K00856+K13811+K00940+K00939+K00759+K00939+K00873+K00873+K11808
°±»ùÌÇºÍºËÜÕËáÌÇ´úÐ»	Amino sugar and nucleotide sugar metabolism	ko00520	12	131	307	4837	augustus_masked-scaffold00811-abinit-gene-0.19;augustus_masked-scaffold03402-abinit-gene-0.6;augustus_masked-scaffold10807-abinit-gene-0.0;augustus_masked-scaffold20700-abinit-gene-0.1;maker-scaffold00464-snap-gene-1.17;maker-scaffold00897-snap-gene-0.33;maker-scaffold01397-augustus-gene-0.39;maker-scaffold03190-augustus-gene-0.16;maker-scaffold04120-augustus-gene-0.22;maker-scaffold04710-snap-ge…	K00012+K12450+K06118+K00972+K12448+K13648+K00820+K00972+K13648+K10046+K12450+K01784
?¹ýÑõÎïÃ¸Ìå	Peroxisome	ko04146	12	78	307	4837	augustus_masked-scaffold01970-abinit-gene-0.11;augustus_masked-scaffold03183-abinit-gene-0.3;castanea_mollissima_newGene_4051;maker-scaffold00555-augustus-gene-0.35;maker-scaffold00568-snap-gene-0.19;maker-scaffold00732-snap-gene-0.50;maker-scaffold01730-augustus-gene-0.35;maker-scaffold01756-snap-gene-0.27;maker-scaffold07387-snap-gene-0.17;maker-scaffold07955-augustus-gene-0.13;maker-scaffold12…	K01897+K00031+K03781+K00830+K03781+K01897+K13339+K01897+K13337+K00232+K04565+K11517
ÍÌÊÉÌå	Phagosome	ko04145	11	104	307	4837	augustus_masked-scaffold08156-abinit-gene-0.2;maker-scaffold00352-augustus-gene-0.34;maker-scaffold01088-snap-gene-0.34;maker-scaffold03081-snap-gene-0.18;maker-scaffold05219-snap-gene-0.17;maker-scaffold05414-snap-gene-0.10;maker-scaffold05518-augustus-gene-0.2;maker-scaffold06261-augustus-gene-0.12;maker-scaffold08321-augustus-gene-0.10;maker-scaffold15479-augustus-gene-0.7;snap_masked-scaffold…	K07342+K02155+K02144+K02147+K02155+K10956+K02155+K08517+K08057+K08054+K09481
±ûÍªËá´úÐ»	Pyruvate metabolism	ko00620	11	121	307	4837	augustus_masked-scaffold07333-abinit-gene-0.2;castanea_mollissima_newGene_4927;maker-scaffold00916-augustus-gene-0.36;maker-scaffold01615-augustus-gene-0.42;maker-scaffold01620-augustus-gene-0.24;maker-scaffold04336-augustus-gene-0.21;maker-scaffold04546-augustus-gene-0.22;maker-scaffold06030-snap-gene-0.10;maker-scaffold06178-augustus-gene-0.9;maker-scaffold11225-snap-gene-0.7;maker-scaffold1214…	K00026+K01069+K00382+K00128+K00029+K01638+K01595+K00873+K00873+K00128+K00627
¼ô½ÓÌå	Spliceosome	ko03040	11	251	307	4837	augustus_masked-scaffold00384-abinit-gene-0.2;augustus_masked-scaffold02070-abinit-gene-0.1;augustus_masked-scaffold02337-abinit-gene-0.5;augustus_masked-scaffold13951-abinit-gene-0.0;maker-scaffold00384-snap-gene-0.36;maker-scaffold00469-augustus-gene-0.34;maker-scaffold01637-snap-gene-0.37;maker-scaffold02070-snap-gene-0.34;maker-scaffold07781-augustus-gene-0.8;maker-scaffold08098-snap-gene-0.6…	K11086+K03283+K12857+K11096+K12824+K12623+K12877+K03283+K12821+K12891+K12836
(ÄûÃÊËáÑ­»·)	Citrate cycle (TCA cycle)	ko00020	10	85	307	4837	augustus_masked-scaffold03183-abinit-gene-0.3;augustus_masked-scaffold07333-abinit-gene-0.2;maker-scaffold00916-augustus-gene-0.36;maker-scaffold01214-augustus-gene-0.34;maker-scaffold06195-augustus-gene-0.7;maker-scaffold08988-augustus-gene-0.7;maker-scaffold09408-augustus-gene-0.9;maker-scaffold11820-augustus-gene-0.10;maker-scaffold12144-augustus-gene-0.5;maker-scaffold25851-augustus-gene-0.2	K00031+K00026+K00382+K01648+K01647+K00658+K00030+K01900+K00627+K00030
ÌÇ½Í½âºÍÌÇÖÊÐÂÉú	Glycolysis / Gluconeogenesis	ko00010	10	159	307	4837	maker-scaffold00378-snap-gene-0.38;maker-scaffold00916-augustus-gene-0.36;maker-scaffold01615-augustus-gene-0.42;maker-scaffold02108-augustus-gene-0.16;maker-scaffold06030-snap-gene-0.10;maker-scaffold06178-augustus-gene-0.9;maker-scaffold06659-augustus-gene-0.10;maker-scaffold06773-augustus-gene-0.11;maker-scaffold11225-snap-gene-0.7;maker-scaffold12144-augustus-gene-0.5	K00850+K00382+K00128+K01623+K00873+K00873+K01834+K00850+K00128+K00627
ß²ßøºÍÒ¶ÂÌËØ´úÐ»	Porphyrin and chlorophyll metabolism	ko00860	10	52	307	4837	castanea_mollissima_newGene_4779;castanea_mollissima_newGene_5536;maker-scaffold00347-augustus-gene-0.37;maker-scaffold01050-augustus-gene-0.27;maker-scaffold01098-augustus-gene-0.35;maker-scaffold02393-snap-gene-0.28;maker-scaffold04870-augustus-gene-0.15;maker-scaffold09142-snap-gene-0.8;maker-scaffold11006-snap-gene-0.10;maker-scaffold11217-augustus-gene-0.8	K13606+K13606+K01698+K00218+K00231+K01772+K03428+K01719+K13606+K00218
(Ï¸°û)ÄÚÍÌ×÷ÓÃ	Endocytosis	ko04144	9	126	307	4837	augustus_masked-scaffold01744-abinit-gene-0.13;augustus_masked-scaffold02070-abinit-gene-0.1;augustus_masked-scaffold04195-abinit-gene-0.1;maker-scaffold01271-augustus-gene-0.43;maker-scaffold01443-augustus-gene-0.32;maker-scaffold02070-snap-gene-0.34;maker-scaffold08100-augustus-gene-0.4;maker-scaffold10405-snap-gene-0.10;maker-scaffold21284-snap-gene-0.3	K12184+K03283+K12486+K12194+K11826+K03283+K12191+K12200+K12194
¹Èë×¸ÊëÄ´úÐ»	Glutathione metabolism	ko00480	9	107	307	4837	augustus_masked-scaffold03183-abinit-gene-0.3;augustus_masked-scaffold11272-abinit-gene-0.1;augustus_masked-scaffold29287-abinit-gene-0.0;augustus_masked-scaffold35994-abinit-gene-0.0;castanea_mollissima_newGene_871;maker-scaffold00023-augustus-gene-0.21;maker-scaffold00062-snap-gene-0.25;maker-scaffold07196-snap-gene-0.16;maker-scaffold10539-augustus-gene-0.5	K00031+K10808+K00432+K00434+K00432+K00797+K00033+K00681+K00434
Ö²Îï-²¡Ô­¾ú»¥×÷	Plant-pathogen interaction	ko04626	9	161	307	4837	augustus_masked-scaffold00370-abinit-gene-1.0;maker-scaffold00273-snap-gene-0.25;maker-scaffold00298-augustus-gene-0.40;maker-scaffold00841-augustus-gene-0.26;maker-scaffold03052-augustus-gene-0.22;maker-scaffold05455-augustus-gene-0.8;maker-scaffold09377-augustus-gene-0.7;maker-scaffold14016-augustus-gene-0.5;snap_masked-scaffold09519-abinit-gene-0.5	K13448+K04079+K02183+K13448+K13416+K13447+K13424+K13420+K05391
à×à¤´úÐ»×÷ÓÃ	Pyrimidine metabolism	ko00240	9	159	307	4837	augustus_masked-scaffold11272-abinit-gene-0.1;maker-scaffold00664-augustus-gene-0.28;maker-scaffold01058-snap-gene-1.15;maker-scaffold01531-augustus-gene-0.26;maker-scaffold01622-augustus-gene-0.28;maker-scaffold02942-augustus-gene-0.21;maker-scaffold10161-augustus-gene-0.10;maker-scaffold10543-augustus-gene-0.9;maker-scaffold11202-augustus-gene-0.5	K10808+K00384+K03043+K00384+K03024+K00940+K01431+K01937+K13800
RNA½µ½â	RNA degradation	ko03018	9	129	307	4837	maker-scaffold00469-augustus-gene-0.34;maker-scaffold01250-snap-gene-0.34;maker-scaffold01303-augustus-gene-0.34;maker-scaffold02042-augustus-gene-0.20;maker-scaffold02628-snap-gene-0.29;maker-scaffold06070-snap-gene-0.13;maker-scaffold14169-augustus-gene-0.5;maker-scaffold14224-augustus-gene-0.5;maker-scaffold14244-augustus-gene-0.3	K12623+K12592+K12590+K04043+K12608+K04077+K12613+K03681+K03681
¹âºÏÉúÎï¹ÌÌ¼	Carbon fixation in photosynthetic organisms	ko00710	8	95	307	4837	augustus_masked-scaffold07333-abinit-gene-0.2;maker-scaffold00318-augustus-gene-0.31;maker-scaffold01620-augustus-gene-0.24;maker-scaffold02108-augustus-gene-0.16;maker-scaffold04546-augustus-gene-0.22;maker-scaffold06030-snap-gene-0.10;maker-scaffold06178-augustus-gene-0.9;maker-scaffold17290-snap-gene-0.3	K00026+K00615+K00029+K01623+K01595+K00873+K00873+K00814
µí·ÛºÍÕáÌÇ´úÐ»	Starch and sucrose metabolism	ko00500	8	182	307	4837	augustus_masked-scaffold00811-abinit-gene-0.19;maker-scaffold00494-augustus-gene-1.6;maker-scaffold00897-snap-gene-0.33;maker-scaffold01256-augustus-gene-0.30;maker-scaffold01256-snap-gene-0.31;maker-scaffold03911-augustus-gene-0.9;maker-scaffold04120-augustus-gene-0.22;maker-scaffold11321-snap-gene-0.6	K00012+K01176+K13648+K01051+K00695+K00697+K13648+K01051
·ºËØ½éµ¼µÄµ°°×ÖÊ	Ubiquitin mediated proteolysis	ko04120	8	138	307	4837	augustus_masked-scaffold16418-abinit-gene-0.1;maker-scaffold00110-snap-gene-0.43;maker-scaffold00936-augustus-gene-0.37;maker-scaffold03410-snap-gene-0.23;maker-scaffold03719-snap-gene-0.18;maker-scaffold08824-augustus-gene-0.9;maker-scaffold14132-snap-gene-0.7;snap_masked-scaffold00470-abinit-gene-0.33	K04506+K10144+K03347+K10144+K10579+K10143+K10143+K03178
¿¹»µÑªËáºÍaldarate´úÐ»	Ascorbate and aldarate metabolism	ko00053	7	50	307	4837	augustus_masked-scaffold00811-abinit-gene-0.19;augustus_masked-scaffold35994-abinit-gene-0.0;maker-scaffold01615-augustus-gene-0.42;maker-scaffold04710-snap-gene-0.17;maker-scaffold07711-augustus-gene-0.5;maker-scaffold10539-augustus-gene-0.5;maker-scaffold11225-snap-gene-0.7	K00012+K00434+K00128+K10046+K14190+K00434+K00128
°ëë×°±ËáºÍµ°°±Ëá´úÐ»	Cysteine and methionine metabolism	ko00270	7	120	307	4837	augustus_masked-scaffold00192-abinit-gene-0.5;maker-scaffold00023-augustus-gene-0.21;maker-scaffold04711-augustus-gene-0.14;maker-scaffold06500-snap-gene-0.15;maker-scaffold11797-augustus-gene-0.7;maker-scaffold14056-snap-gene-0.4;maker-scaffold18010-augustus-gene-0.2	K01761+K00797+K00547+K01244+K00815+K00815+K00549
Á×ËáÎìÌÇÍ¾¾¶	Pentose phosphate pathway	ko00030	7	57	307	4837	augustus_masked-scaffold14116-abinit-gene-0.3;maker-scaffold00062-snap-gene-0.25;maker-scaffold00318-augustus-gene-0.31;maker-scaffold00378-snap-gene-0.38;maker-scaffold02108-augustus-gene-0.16;maker-scaffold06773-augustus-gene-0.11;maker-scaffold17492-augustus-gene-0.2	K01057+K00033+K00615+K00850+K01623+K00850+K01057
¾«°±ËáºÍ¸¬°±Ëá´úÐ»	Arginine and proline metabolism	ko00330	6	92	307	4837	augustus_masked-scaffold05104-abinit-gene-0.0;maker-scaffold00023-augustus-gene-0.21;maker-scaffold01615-augustus-gene-0.42;maker-scaffold07775-snap-gene-0.18;maker-scaffold11225-snap-gene-0.7;maker-scaffold11864-snap-gene-0.4	K00261+K00797+K00128+K12657+K00128+K01915
Ö¬·¾Ëá´úÐ»	Fatty acid metabolism	ko00071	6	68	307	4837	augustus_masked-scaffold01970-abinit-gene-0.11;maker-scaffold00732-snap-gene-0.50;maker-scaffold01615-augustus-gene-0.42;maker-scaffold01756-snap-gene-0.27;maker-scaffold07955-augustus-gene-0.13;maker-scaffold11225-snap-gene-0.7	K01897+K01897+K00128+K01897+K00232+K00128
mRNA ¼à¿ØÍ¨Â·	mRNA surveillance pathway	ko03015	6	122	307	4837	augustus_masked-scaffold00311-abinit-gene-0.8;augustus_masked-scaffold00948-abinit-gene-0.6;augustus_masked-scaffold02219-abinit-gene-0.1;maker-scaffold01637-snap-gene-0.37;snap_masked-scaffold02219-abinit-gene-0.16;snap_masked-scaffold06885-abinit-gene-0.9	K14411+K04382+K03265+K12877+K03265+K14376
µª´úÐ»	Nitrogen metabolism	ko00910	6	67	307	4837	augustus_masked-scaffold05104-abinit-gene-0.0;augustus_masked-scaffold08603-abinit-gene-0.1;maker-scaffold00408-snap-gene-0.37;maker-scaffold02741-augustus-gene-0.23;maker-scaffold05797-snap-gene-0.8;maker-scaffold11864-snap-gene-0.4	K00261+K00366+K01673+K01673+K01674+K01915
¹âºÏ×÷ÓÃ	Photosynthesis	ko00195	6	91	307	4837	maker-scaffold01058-augustus-gene-1.14;maker-scaffold01058-snap-gene-0.35;maker-scaffold01058-snap-gene-0.36;maker-scaffold01058-snap-gene-0.40;maker-scaffold01683-augustus-gene-0.30;maker-scaffold38344-snap-gene-0.3	K02111+K02707+K02112+K02634+K08901+K02112
µ°°×ÔËÊä	Protein export	ko03060	6	69	307	4837	augustus_masked-scaffold01252-abinit-gene-0.11;augustus_masked-scaffold05002-abinit-gene-0.2;augustus_masked-scaffold08156-abinit-gene-0.2;maker-scaffold05414-snap-gene-0.10;maker-scaffold06160-augustus-gene-0.18;snap_masked-scaffold11027-abinit-gene-0.4	K09490+K03100+K07342+K10956+K03106+K09481
ºÏÎø»¯ºÏÎï´úÐ»	Selenocompound metabolism	ko00450	6	45	307	4837	augustus_masked-scaffold00192-abinit-gene-0.5;maker-scaffold00664-augustus-gene-0.28;maker-scaffold01531-augustus-gene-0.26;maker-scaffold02084-augustus-gene-0.25;maker-scaffold03007-snap-gene-0.23;maker-scaffold18010-augustus-gene-0.2	K01761+K00384+K00384+K13811+K11717+K00549
çÓ°±Ëá¡¢ÁÁ°±ËáºÍÒìÁÁ°±ËáÍË»¯	Valine, leucine and isoleucine degradation	ko00280	6	80	307	4837	maker-scaffold00271-augustus-gene-0.34;maker-scaffold00916-augustus-gene-0.36;maker-scaffold01615-augustus-gene-0.42;maker-scaffold02356-augustus-gene-0.21;maker-scaffold11225-snap-gene-0.7;maker-scaffold31887-augustus-gene-0.2	K00140+K00382+K00128+K05607+K00128+K00826
±û°±Ëá¡¢Ìì¶¬°±ËáºÍ¹È°±Ëá´úÐ»	Alanine, aspartate and glutamate metabolism	ko00250	5	61	307	4837	augustus_masked-scaffold05104-abinit-gene-0.0;maker-scaffold00555-augustus-gene-0.35;maker-scaffold01397-augustus-gene-0.39;maker-scaffold11864-snap-gene-0.4;maker-scaffold17290-snap-gene-0.3	K00261+K00830+K00820+K01915+K00814
¸ÊÓÍõ¥´úÐ»	Glycerolipid metabolism	ko00561	5	59	307	4837	augustus_masked-scaffold10807-abinit-gene-0.0;maker-scaffold01615-augustus-gene-0.42;maker-scaffold03199-augustus-gene-0.21;maker-scaffold03828-snap-gene-0.19;maker-scaffold11225-snap-gene-0.7	K06118+K00128+K13508+K07407+K00128
ÎìÌÇ¡¢ÆÏÌÑÌÇÈ©Ëá×ª»»	Pentose and glucuronate interconversions	ko00040	5	94	307	4837	augustus_masked-scaffold00811-abinit-gene-0.19;maker-scaffold01256-augustus-gene-0.30;maker-scaffold01615-augustus-gene-0.42;maker-scaffold11225-snap-gene-0.7;maker-scaffold11321-snap-gene-0.6	K00012+K01051+K00128+K00128+K01051
¦Â-±û°±Ëá´úÐ»	beta-Alanine metabolism	ko00410	4	57	307	4837	maker-scaffold00023-augustus-gene-0.21;maker-scaffold01615-augustus-gene-0.42;maker-scaffold10161-augustus-gene-0.10;maker-scaffold11225-snap-gene-0.7	K00797+K00128+K01431+K00128
Çè»ù°±»ùËá´úÐ»	Cyanoamino acid metabolism	ko00460	4	50	307	4837	augustus_masked-scaffold03103-abinit-gene-0.3;maker-scaffold00490-snap-gene-0.41;maker-scaffold07196-snap-gene-0.16;maker-scaffold24886-snap-gene-0.1	K08248+K00600+K00681+K13035
¹ûÌÇºÍ¸ÊÂ¶ÌÇ´úÐ»	Fructose and mannose metabolism	ko00051	4	63	307	4837	maker-scaffold00136-augustus-gene-1.30;maker-scaffold00378-snap-gene-0.38;maker-scaffold02108-augustus-gene-0.16;maker-scaffold06773-augustus-gene-0.11	K00895+K00850+K01623+K00850
°ëÈéÌÇ´úÐ»	Galactose metabolism	ko00052	4	59	307	4837	maker-scaffold00378-snap-gene-0.38;maker-scaffold03828-snap-gene-0.19;maker-scaffold05611-augustus-gene-0.15;maker-scaffold06773-augustus-gene-0.11	K00850+K07407+K01784+K00850
¸Ê°±Ëá¡¢Ë¿°±ËáºÍËÕ°±Ëá´úÐ»	Glycine, serine and threonine metabolism	ko00260	4	63	307	4837	augustus_masked-scaffold08917-abinit-gene-0.2;maker-scaffold00490-snap-gene-0.41;maker-scaffold00555-augustus-gene-0.35;maker-scaffold00916-augustus-gene-0.36	K01733+K00600+K00830+K00382
¶þôÈËá´úÐ»	Glyoxylate and dicarboxylate metabolism	ko00630	4	52	307	4837	augustus_masked-scaffold07333-abinit-gene-0.2;maker-scaffold04336-augustus-gene-0.21;maker-scaffold06195-augustus-gene-0.7;maker-scaffold14416-augustus-gene-0.3	K00026+K01638+K01647+K11517
?±ûËá	Propanoate metabolism	ko00640	4	62	307	4837	maker-scaffold00271-augustus-gene-0.34;maker-scaffold01615-augustus-gene-0.42;maker-scaffold11225-snap-gene-0.7;maker-scaffold11820-augustus-gene-0.10	K00140+K00128+K00128+K01900
ÔÚÕæºËÉúÎïºËÌÇÌåÉúÎïÆðÔ´	Ribosome biogenesis in eukaryotes	ko03008	4	133	307	4837	augustus_masked-scaffold01390-abinit-gene-0.5;maker-scaffold00798-augustus-gene-0.49;maker-scaffold10244-snap-gene-0.12;maker-scaffold14980-augustus-gene-0.2	K14549+K11129+K03097+K14550
Éñ¾­´¼Á×Ö¬´úÐ»	Sphingolipid metabolism	ko00600	4	27	307	4837	augustus_masked-scaffold03925-abinit-gene-0.3;maker-scaffold01744-snap-gene-0.38;maker-scaffold03828-snap-gene-0.19;maker-scaffold09731-augustus-gene-0.8	K04712+K04718+K07407+K00654
É«°±Ëá´úÐ»	Tryptophan metabolism	ko00380	4	44	307	4837	castanea_mollissima_newGene_4051;maker-scaffold00568-snap-gene-0.19;maker-scaffold01615-augustus-gene-0.42;maker-scaffold11225-snap-gene-0.7	K03781+K03781+K00128+K00128
·ºõ«µÈÝÆõ«ÉúÎïºÏ³É	Ubiquinone and other terpenoid-quinone biosynthesis	ko00130	4	40	307	4837	maker-scaffold02040-augustus-gene-0.14;maker-scaffold02069-augustus-gene-0.15;maker-scaffold11797-augustus-gene-0.7;maker-scaffold14056-snap-gene-0.4	K02548+K01661+K00815+K00815
çÓ°±Ëá£¬ÁÁ°±ËáºÍÒìÁÁ°±ËáµÄÉúÎïºÏ³É	Valine, leucine and isoleucine biosynthesis	ko00290	4	51	307	4837	augustus_masked-scaffold08156-abinit-gene-0.4;maker-scaffold00100-snap-gene-0.38;maker-scaffold01379-snap-gene-0.48;maker-scaffold31887-augustus-gene-0.2	K01652+K01870+K00052+K00826
?»¨ÉúËÄÏ©Ëá´úÐ»	Arachidonic acid metabolism	ko00590	3	22	307	4837	augustus_masked-scaffold29287-abinit-gene-0.0;castanea_mollissima_newGene_871;maker-scaffold07196-snap-gene-0.16	K00432+K00432+K00681
DNA¸´ÖÆ	DNA replication	ko03030	3	66	307	4837	maker-scaffold01461-snap-gene-0.28;maker-scaffold03473-snap-gene-0.22;snap_masked-scaffold24325-abinit-gene-0.1	K07466+K10754+K07466
¸ÊÓÍÁ×Ö¬´úÐ»	Glycerophospholipid metabolism	ko00564	3	76	307	4837	maker-scaffold01486-snap-gene-0.30;maker-scaffold03199-augustus-gene-0.21;maker-scaffold06017-snap-gene-0.19	K00894+K13508+K00995
Àµ°±Ëá½µ½â	Lysine degradation	ko00310	3	30	307	4837	maker-scaffold01615-augustus-gene-0.42;maker-scaffold08988-augustus-gene-0.7;maker-scaffold11225-snap-gene-0.7	K00128+K00658+K00128
´íÅäÐÞ¸´	Mismatch repair	ko03430	3	50	307	4837	maker-scaffold01461-snap-gene-0.28;maker-scaffold03473-snap-gene-0.22;snap_masked-scaffold24325-abinit-gene-0.1	K07466+K10754+K07466
ÌìÈ»É±ÉËÏ¸°û½éµ¼Ï¸°û¶¾ÐÔ	Natural killer cell mediated cytotoxicity	ko04650	3	19	307	4837	augustus_masked-scaffold00098-abinit-gene-1.4;maker-scaffold03231-augustus-gene-0.20;maker-scaffold11601-augustus-gene-0.6	K04371+K06268+K04371
ºËÜÕËáÇÐ³ýÐÞ¸´	Nucleotide excision repair	ko03420	3	71	307	4837	maker-scaffold01461-snap-gene-0.28;maker-scaffold03473-snap-gene-0.22;snap_masked-scaffold24325-abinit-gene-0.1	K07466+K10754+K07466
·ºËáºÍ CoA ºÏ³É	Pantothenate and CoA biosynthesis	ko00770	3	30	307	4837	augustus_masked-scaffold08156-abinit-gene-0.4;maker-scaffold10161-augustus-gene-0.10;maker-scaffold31887-augustus-gene-0.2	K01652+K01431+K00826
±½±û°±Ëá¡¢ÀÒ°±ËáºÍÉ«°±ËáÉúÎïºÏ³É	Phenylalanine, tyrosine and tryptophan biosynthesis	ko00400	3	58	307	4837	augustus_masked-scaffold00485-abinit-gene-0.9;maker-scaffold11797-augustus-gene-0.7;maker-scaffold14056-snap-gene-0.4	K01817+K00815+K00815
°±õ£ÉúÎïºÏ³É	Aminoacyl-tRNA biosynthesis	ko00970	2	98	307	4837	maker-scaffold00100-snap-gene-0.38;maker-scaffold01755-augustus-gene-0.18	K01870+K01880
¼î»ùÇÐ³ýÐÞ¸´	Base excision repair	ko03410	2	50	307	4837	castanea_mollissima_newGene_296;maker-scaffold00124-augustus-gene-0.29	K03575+K01246
²»±¥ºÍÖ¬·¾ËáµÄÉúÎïºÏ³É	Biosynthesis of unsaturated fatty acids	ko01040	2	46	307	4837	maker-scaffold01229-snap-gene-0.32;maker-scaffold07955-augustus-gene-0.13	K03921+K00232
ÀàºúÂÜ²·ËØºÏ³É	Carotenoid biosynthesis	ko00906	2	39	307	4837	augustus_masked-scaffold00202-abinit-gene-0.9;maker-scaffold04902-augustus-gene-0.14	K09843+K00514
ÖçÒ¹ÉúÀí½ÚÂÉ-Ö²Îï	Circadian rhythm - plant	ko04712	2	12	307	4837	maker-scaffold04084-snap-gene-0.21;maker-scaffold10244-snap-gene-0.12	K12120+K03097
¶þÝÆÉúÎïºÏ³É	Diterpenoid biosynthesis	ko00904	2	18	307	4837	maker-scaffold01155-augustus-gene-0.30;maker-scaffold06826-snap-gene-0.5	K04120+K05282
Ö¬·¾ËáÉúÎïºÏ³É	Fatty acid biosynthesis	ko00061	2	53	307	4837	maker-scaffold00660-snap-gene-0.24;maker-scaffold01229-snap-gene-0.32	K02372+K03921
×é°±Ëá´úÐ»	Histidine metabolism	ko00340	2	32	307	4837	maker-scaffold01615-augustus-gene-0.42;maker-scaffold11225-snap-gene-0.7	K00128+K00128
?Í¬Ô´ÖØ×é	Homologous recombination	ko03440	2	44	307	4837	maker-scaffold01461-snap-gene-0.28;snap_masked-scaffold24325-abinit-gene-0.1	K07466+K07466
Òìà­ßøÉúÎï¼îÉúÎïºÏ³É	Isoquinoline alkaloid biosynthesis	ko00950	2	31	307	4837	maker-scaffold11797-augustus-gene-0.7;maker-scaffold14056-snap-gene-0.4	K00815+K00815
ÄûÃÊÏ©¡¢ÝåÏ©½µ½â	Limonene and pinene degradation	ko00903	2	21	307	4837	maker-scaffold01615-augustus-gene-0.42;maker-scaffold11225-snap-gene-0.7	K00128+K00128
ÑÌËáºÍÑÌõ£°·µÄ´úÐ»	Nicotinate and nicotinamide metabolism	ko00760	2	16	307	4837	augustus_masked-scaffold03577-abinit-gene-0.6;maker-scaffold13601-snap-gene-0.5	K06210+K00858
ÆäËû¶àÌÇ½µ½â	Other glycan degradation	ko00511	2	17	307	4837	maker-scaffold04947-augustus-gene-0.12;maker-scaffold09965-augustus-gene-0.5	K12311+K12311
±½±û°±Ëá½â°±Ã¸/´úÐ»	Phenylalanine metabolism	ko00360	2	113	307	4837	maker-scaffold11797-augustus-gene-0.7;maker-scaffold14056-snap-gene-0.4	K00815+K00815
ºËÌÇºËËá¾ÛºÏÃ¸	RNA polymerase	ko03020	2	57	307	4837	maker-scaffold01058-snap-gene-1.15;maker-scaffold01622-augustus-gene-0.28	K03043+K03024
Ä¤ÅÝÔËÊäÍøÂÞ½»»¥	SNARE interactions in vesicular transport	ko04130	2	33	307	4837	maker-scaffold02333-augustus-gene-0.18;maker-scaffold06261-augustus-gene-0.12	K08515+K08517
Áò´úÐ»	Sulfur metabolism	ko00920	2	46	307	4837	maker-scaffold02084-augustus-gene-0.25;maker-scaffold07143-augustus-gene-0.13	K13811+K01082
Áò°·ËØÐÂ³Â´úÐ»	Thiamine metabolism	ko00730	2	10	307	4837	maker-scaffold00469-snap-gene-0.39;maker-scaffold03007-snap-gene-0.23	K00949+K11717
Ý¹ÝÐÍéÀà¡¢ ßßà¤ºÍßÁà¤ÉúÎï¼îµÄÉúÎïºÏ³É	Tropane, piperidine and pyridine alkaloid biosynthesis	ko00960	2	38	307	4837	maker-scaffold11797-augustus-gene-0.7;maker-scaffold14056-snap-gene-0.4	K00815+K00815
ÀÒ°±Ëá	Tyrosine metabolism	ko00350	2	68	307	4837	maker-scaffold11797-augustus-gene-0.7;maker-scaffold14056-snap-gene-0.4	K00815+K00815
Î¬ÉúËØ B6 ´úÐ»	Vitamin B6 metabolism	ko00750	2	18	307	4837	augustus_masked-scaffold00258-abinit-gene-1.0;augustus_masked-scaffold08917-abinit-gene-0.2	K06215+K01733
×ªÔËµ°°×	ABC transporters	ko02010	1	21	307	4837	maker-scaffold08555-augustus-gene-0.14	K05658
ÑÇÂéËá´úÐ»	alpha-Linolenic acid metabolism	ko00592	1	14	307	4837	maker-scaffold07955-augustus-gene-0.13	K00232
»ù²¿µÄ×ªÂ¼Òò×Ó	Basal transcription factors	ko03022	1	57	307	4837	maker-scaffold05109-snap-gene-0.11	K03134
¶¡Ëá´úÐ»	Butanoate metabolism	ko00650	1	30	307	4837	augustus_masked-scaffold08156-abinit-gene-0.4	K01652
C5·ÖÖ§µÄ¶þÔªËáÐÂ³Â´úÐ»	C5-Branched dibasic acid metabolism	ko00660	1	5	307	4837	augustus_masked-scaffold08156-abinit-gene-0.4	K01652
ÖçÒ¹ÉúÀí½ÚÂÉ-²¸Èé¶¯Îï	Circadian rhythm - mammal	ko04710	1	15	307	4837	maker-scaffold00936-augustus-gene-0.37	K03347
Àà»ÆÍªÉúÎïºÏ³É	Flavonoid biosynthesis	ko00941	1	24	307	4837	maker-scaffold13006-augustus-gene-0.3	K01859
Ò¶ËáÉúÎïºÏ³É	Folate biosynthesis	ko00790	1	22	307	4837	augustus_masked-scaffold01489-abinit-gene-0.0	K01113
ÇÊÌÇÖ¬ÉúÎïºÏ³É¡ª¡ª»·ÇòÏµÁÐ	Glycosphingolipid biosynthesis - globo series	ko00603	1	14	307	4837	maker-scaffold03828-snap-gene-0.19	K07407
ÈýÁ×Ëá¼¡´¼5/6-¼¤Ã¸	Inositol phosphate metabolism	ko00562	1	64	307	4837	maker-scaffold00271-augustus-gene-0.34	K00140
ÁòÐÁËáµÄÐÂ³Â´úÐ»	Lipoic acid metabolism	ko00785	1	6	307	4837	maker-scaffold00236-snap-gene-0.28	K03644
N-¾ÛÌÇÉúÎïºÏ³É	N-Glycan biosynthesis	ko00510	1	53	307	4837	maker-scaffold02637-snap-gene-0.11	K00737
Ò»¸öÌ¼³ØÒ¶Ëá	One carbon pool by folate	ko00670	1	22	307	4837	maker-scaffold00490-snap-gene-0.41	K00600
Á×Ö¬õ£¼¡´¼ÐÅºÅÏµÍ³	Phosphatidylinositol signaling system	ko04070	1	51	307	4837	maker-scaffold00298-augustus-gene-0.40	K02183
ºË»ÆËØ	Riboflavin metabolism	ko00740	1	10	307	4837	maker-scaffold04258-snap-gene-0.19	K14652
Å£»ÇËáºÍÑÇÅ£»ÇËá´úÐ»	Taurine and hypotaurine metabolism	ko00430	1	18	307	4837	maker-scaffold07196-snap-gene-0.16	K00681
