# Supplementary material for: Transcriptomics Integrated with Changes in Cell Wall Material of Chestnut (Castanea mollissima Blume) during Storage Provides a New Insight into the “Calcification” Process
Source: Foods. 2022 Apr 14;11(8):1136. doi: 10.3390/foods11081136 (PMC9030872; doi:10.3390/foods11081136)
Supplement: Supplementary file 1 [file foods-11-01136-s001.zip › Table S5-GSEA result.xlsx]

## Sheet: Sheet1
ID	Description	setSize	enrichmentScore	NES	pvalue	p.adjust	qvalues	rank	leading_edge	core_enrichment
GO:0008104	protein localization	464	0.42485	1.91071	0.0015625	0.00286448	0.000177367	3108	tags=27%, list=23%, signal=22%	818171/824790/836211/827934/832523/818171/834552/835691/836211/842891/814939/818180/834078/822447/824294/844423/820600/820934/817756/827728/818171/827728/815949/842281/819740/829712/829918/836211/836211/815949/831809/836211/821780/820881/818171/833862/837800/836211/836211/818167/834951/831809/824920/818171/825042/820355/836211/814939/836211/843777/824408/827831/828481/820357/836211/814858/820357/…
GO:0065008	regulation of biological quality	467	0.345464	1.55482	0.00157729	0.00286448	0.000177367	2917	tags=24%, list=21%, signal=20%	831387/821132/831959/834912/818760/843182/842674/827328/819911/840218/843373/819107/841427/817375/825517/843398/824311/841977/818754/843811/843881/822389/831191/815822/835513/817157/822389/831968/817214/843811/837935/844146/824349/830095/821199/834713/822389/829446/838259/817205/838850/829390/843685/837095/831339/839918/824790/815021/835689/829221/834082/819314/838621/835431/818033/830000/827328/…
GO:0048518	positive regulation of biological process	482	0.356247	1.60381	0.00158479	0.00286448	0.000177367	2025	tags=14%, list=15%, signal=13%	824790/821855/832523/838073/821855/821400/829390/834101/827728/827728/842281/843809/830745/841961/819230/831174/820881/828653/828653/818167/823832/834951/824920/832195/822098/820355/838176/824408/835845/835788/819896/843107/822157/828481/818895/843723/837408/831285/824060/843071/820752/834930/817646/821938/817857/818429/828849/824765/829556/835012/839561/837506/829710/831174/824060/843462/839747/…
GO:0015833	peptide transport	485	0.435656	1.96107	0.0015873	0.00286448	0.000177367	3111	tags=29%, list=23%, signal=24%	818171/824790/836211/827934/832523/818171/834552/835691/836211/818479/814939/818180/834078/822447/824294/844423/818479/820600/820934/817756/827728/818171/827728/815949/842281/819740/829712/829918/836211/836211/815949/831809/834646/836211/821780/820881/818171/833862/837800/836211/836211/818167/826456/834951/831809/824920/818171/831725/825042/820355/826456/836211/814939/818505/840139/836211/843777/…
GO:0002376	immune system process	403	0.5293	2.3486	0.00158983	0.00286448	0.000177367	2043	tags=24%, list=15%, signal=22%	818171/824790/836211/818837/833727/838420/833727/832523/820591/828955/818171/828967/821400/820670/835691/819184/836211/843390/829390/843390/834101/818319/818319/834078/822447/844423/818319/820600/821135/833755/818319/817756/827728/818171/820727/827728/815949/842281/829712/829807/829918/819184/836211/836211/815949/836211/821780/820881/818171/818588/833862/837800/818902/836211/836211/818167/843600/…
GO:0040007	growth	403	0.37625	1.66949	0.00158983	0.00286448	0.000177367	2418	tags=19%, list=18%, signal=16%	824318/824318/817205/837095/831339/816773/819124/815021/831919/819314/838621/821435/818033/830000/816928/818418/827328/823970/843274/816345/843274/823804/827328/831565/829775/843835/836292/828814/822171/844325/834833/837932/827750/830095/839937/843902/837095/820491/838169/816248/817205/829564/826535/829788/829480/844141/824318/818033/829775/831411/832466/817173/832466/826851/814726/824318/823808/…
GO:0048523	negative regulation of cellular process	403	0.367812	1.63205	0.00158983	0.00286448	0.000177367	2311	tags=17%, list=17%, signal=15%	818171/821667/829487/818171/835691/829390/818754/834078/831197/844423/820600/829057/817756/818171/820727/843809/829918/821780/818171/837800/823832/824920/818171/836855/822098/820355/836596/834892/843777/819353/824408/827831/835670/820357/818895/834842/820357/821667/832723/844074/838144/836596/837408/842888/843805/842953/819026/839748/839145/831285/820752/821047/818348/827831/829918/817646/818429/…
GO:0006811	ion transport	450	0.481998	2.15876	0.00159744	0.00286448	0.000177367	2704	tags=29%, list=20%, signal=24%	824790/839277/816783/818837/832703/838043/836020/841830/820591/835691/818255/818754/816783/834078/821863/828064/820600/821135/822334/838479/843427/815111/843740/841177/834806/819554/842281/819740/829918/841177/821863/820078/832145/827542/831308/841650/841830/834106/835976/836310/834676/825868/841177/825042/821863/820355/825868/842421/838200/818505/840139/836277/814823/832253/822011/831684/824481/…
GO:0044283	small molecule biosynthetic process	493	0.382082	1.72327	0.00159744	0.00286448	0.000177367	2612	tags=22%, list=19%, signal=19%	816561/841367/819241/829858/815120/820670/819184/828645/844423/841666/821135/819090/843908/831020/815949/842281/829712/829918/831888/819184/815949/819827/833862/832145/837800/836551/841650/818902/818167/832195/828811/820355/838176/831345/834892/824408/837904/831684/828481/843577/820357/828811/818902/829791/820357/839974/835895/839559/825793/836457/841919/837431/842888/842086/831539/835941/819827/…
GO:0046907	intracellular transport	493	0.426692	1.92447	0.00159744	0.00286448	0.000177367	3084	tags=27%, list=23%, signal=23%	818171/824790/836211/839277/816783/827934/832523/828955/818171/834552/835691/836211/814939/816783/818180/834078/822447/824294/831197/844423/820600/820934/817756/827728/818171/827728/815949/842281/819740/829712/829918/836211/836211/815949/831809/836211/821780/820881/818171/833862/837800/828559/836211/836211/818167/834951/831809/835976/824920/818171/820345/825042/820355/836211/814939/836211/843777/…
GO:0070727	cellular macromolecule localization	450	0.431368	1.932	0.00159744	0.00286448	0.000177367	2268	tags=20%, list=17%, signal=18%	818171/824790/836211/827934/832523/818171/834552/835691/836211/842891/814939/818180/834078/822447/824294/844423/820600/820934/817756/827728/818171/827728/815949/826810/842281/819740/829712/829918/836211/836211/815949/831809/836211/821780/820881/818171/833862/837800/836211/836211/818167/834951/831809/824920/818171/834676/825042/820355/836211/814939/836211/843777/824408/827831/828481/826810/820357/…
GO:0042886	amide transport	492	0.441544	1.99107	0.0016	0.00286448	0.000177367	3111	tags=29%, list=23%, signal=24%	828051/818171/824790/836211/827934/832523/818171/834552/835691/818255/836211/818479/814939/818180/834078/822447/824294/844423/818479/820600/820934/817756/827728/818171/827728/815949/842281/819740/829712/829918/836211/836211/815949/831809/834646/836211/821780/820881/818171/833862/837800/836211/836211/818167/826456/834951/831809/824920/818171/831725/825042/820355/826456/836211/814939/818505/840139/…
GO:0009266	response to temperature stimulus	409	0.424595	1.88504	0.0016129	0.00286448	0.000177367	2612	tags=24%, list=19%, signal=21%	821855/818354/825111/825481/821806/815120/821855/834552/818255/822447/828064/819331/833755/844421/817756/841122/831020/828276/831809/831174/819331/828653/828653/830015/843811/837570/824318/831809/830015/824920/824318/824318/832195/830953/820355/824115/830064/819331/824408/817935/835845/819331/837904/843389/844143/830064/827576/818408/820438/817274/830424/834842/842043/830424/821240/838165/842797/…
GO:0015031	protein transport	440	0.425385	1.90029	0.0016129	0.00286448	0.000177367	3108	tags=27%, list=23%, signal=22%	818171/824790/836211/827934/832523/818171/834552/835691/836211/814939/818180/834078/822447/824294/844423/820600/820934/817756/827728/818171/827728/815949/842281/819740/829712/829918/836211/836211/815949/831809/836211/821780/820881/818171/833862/837800/836211/836211/818167/834951/831809/824920/818171/825042/820355/836211/814939/836211/843777/824408/827831/828481/820357/836211/814858/820357/839974/…
GO:0034613	cellular protein localization	431	0.431549	1.92576	0.0016129	0.00286448	0.000177367	3108	tags=27%, list=23%, signal=22%	818171/824790/836211/827934/832523/818171/834552/835691/836211/842891/814939/818180/834078/822447/824294/844423/820600/820934/817756/827728/818171/827728/815949/842281/819740/829712/829918/836211/836211/815949/831809/836211/821780/820881/818171/833862/837800/836211/836211/818167/834951/831809/824920/818171/825042/820355/836211/814939/836211/843777/824408/827831/828481/820357/836211/814858/820357/…
GO:0045184	establishment of protein localization	440	0.425385	1.90029	0.0016129	0.00286448	0.000177367	3108	tags=27%, list=23%, signal=22%	818171/824790/836211/827934/832523/818171/834552/835691/836211/814939/818180/834078/822447/824294/844423/820600/820934/817756/827728/818171/827728/815949/842281/819740/829712/829918/836211/836211/815949/831809/836211/821780/820881/818171/833862/837800/836211/836211/818167/834951/831809/824920/818171/825042/820355/836211/814939/836211/843777/824408/827831/828481/820357/836211/814858/820357/839974/…
GO:1901701	cellular response to oxygen-containing compound	391	0.438747	1.93531	0.0016129	0.00286448	0.000177367	1865	tags=20%, list=14%, signal=18%	837646/818171/817553/836211/822462/825111/825481/821902/838073/818171/831147/837171/835956/828645/818255/836211/835537/835956/822447/831197/844423/821135/817756/817553/818171/815949/835537/842281/836865/829712/829807/836211/836211/815949/836211/821780/818171/819827/833862/837800/836211/836211/818167/843811/824920/818171/827397/832195/820355/836211/836596/831345/836211/834892/843777/824408/835845/…
GO:0098542	defense response to other organism	432	0.45604	2.03445	0.00161551	0.00286448	0.000177367	2043	tags=22%, list=15%, signal=20%	818171/817553/836211/841367/828955/818171/820670/838182/819184/836211/843390/829390/818754/843390/834101/844423/821135/844421/817756/817553/841122/831020/818171/820727/815949/842281/819740/836865/829712/829807/829918/819184/836211/836211/815949/834646/836211/818171/818588/832145/837800/818902/836211/836211/818167/843600/824318/826456/836587/824920/818171/829308/836310/824318/824318/834676/827397/…
GO:0030154	cell differentiation	418	0.356224	1.58345	0.00162075	0.00286448	0.000177367	2866	tags=22%, list=21%, signal=19%	832523/836020/829039/833544/821435/829390/844375/828837/820600/827750/841584/843908/828837/817756/839246/831809/819230/836551/818167/824318/831809/827750/824318/831725/824318/828733/836292/820556/820556/836166/830619/835788/844143/843177/844265/815847/818408/828837/836635/843902/843382/817021/835876/832418/829010/835941/825338/825442/824318/819272/842423/831809/824318/821938/819979/814641/836352/…
GO:0016053	organic acid biosynthetic process	388	0.378821	1.66988	0.00162866	0.00286448	0.000177367	1926	tags=17%, list=14%, signal=15%	841367/819241/820670/819184/828645/844423/821135/819090/843908/815949/842281/829712/829918/831888/819184/815949/819827/833862/832145/837800/841650/818902/818167/832195/828811/820355/838176/831345/834892/824408/831684/828481/843577/820357/828811/818902/829791/820357/839974/835895/839559/825793/836457/841919/842888/819827/839748/827927/818348/829918/818902/829791/832659/825326/844329/818429/831345/…
GO:0046394	carboxylic acid biosynthetic process	388	0.378821	1.66988	0.00162866	0.00286448	0.000177367	1926	tags=17%, list=14%, signal=15%	841367/819241/820670/819184/828645/844423/821135/819090/843908/815949/842281/829712/829918/831888/819184/815949/819827/833862/832145/837800/841650/818902/818167/832195/828811/820355/838176/831345/834892/824408/831684/828481/843577/820357/828811/818902/829791/820357/839974/835895/839559/825793/836457/841919/842888/819827/839748/827927/818348/829918/818902/829791/832659/825326/844329/818429/831345/…
GO:0006886	intracellular protein transport	423	0.42528	1.89209	0.00163132	0.00286448	0.000177367	3108	tags=27%, list=23%, signal=22%	818171/824790/836211/827934/832523/818171/834552/835691/836211/814939/818180/834078/822447/824294/844423/820600/820934/817756/827728/818171/827728/815949/842281/819740/829712/829918/836211/836211/815949/831809/836211/821780/820881/818171/833862/837800/836211/836211/818167/834951/831809/824920/818171/825042/820355/836211/814939/836211/843777/824408/827831/828481/820357/836211/814858/820357/839974/…
GO:0016310	phosphorylation	420	0.430989	1.91221	0.00164474	0.00286448	0.000177367	2615	tags=24%, list=19%, signal=21%	818171/836211/816561/832703/818171/815120/828967/838182/837675/818255/836211/843390/842891/843390/844423/829314/823911/837675/841122/840330/831020/818171/815949/820555/840330/842281/823911/821054/836211/836211/837675/815949/831809/836211/821507/818171/837800/836211/836211/834483/824318/826456/831809/824920/818171/824318/824318/834676/828733/832195/822119/830953/836855/822098/820355/823911/826456/…
GO:0071495	cellular response to endogenous stimulus	354	0.449299	1.95841	0.00166113	0.00286448	0.000177367	1719	tags=20%, list=13%, signal=18%	837646/818171/817553/836211/825388/822462/825481/821902/825388/838073/818171/837171/815120/821901/835956/828645/818255/836211/834101/835537/835956/822447/831197/844423/817553/818171/815949/835537/842281/836865/829712/836211/836211/815949/836211/818171/819827/833862/837800/836211/836211/818167/824920/818171/825388/820355/836211/836567/836596/840139/836211/843777/824408/835845/835788/844143/828481/…
GO:0032870	cellular response to hormone stimulus	349	0.450723	1.96167	0.00166389	0.00286448	0.000177367	1719	tags=20%, list=13%, signal=18%	837646/818171/817553/836211/825388/822462/825481/821902/825388/838073/818171/837171/815120/821901/835956/828645/818255/836211/834101/835537/835956/822447/831197/844423/817553/818171/815949/835537/842281/836865/829712/836211/836211/815949/836211/818171/819827/833862/837800/836211/836211/818167/824920/818171/825388/820355/836211/836567/836596/840139/836211/843777/824408/835845/835788/844143/828481/…
GO:0006970	response to osmotic stress	355	0.489289	2.13247	0.00167504	0.00286448	0.000177367	1861	tags=20%, list=14%, signal=18%	816622/824790/816561/839277/832703/818354/825481/838073/842428/837171/815120/818255/830635/818754/835537/822447/831252/836431/819331/841122/827728/831020/827728/835537/836865/841961/831809/831513/834646/821780/831174/819827/833862/819331/818902/818167/824318/831809/824920/824318/824318/832195/830953/825042/820355/840037/830064/829221/836596/838176/840037/819331/817935/819331/837904/844143/830064/…
GO:0006812	cation transport	313	0.440149	1.8936	0.00167785	0.00286448	0.000177367	2704	tags=26%, list=20%, signal=22%	824790/816783/818837/838043/836020/841830/835691/818255/818754/816783/834078/821863/828064/820600/821135/822334/838479/843427/815111/834806/819554/842281/829918/821863/820078/832145/841650/841830/825868/825042/821863/820355/825868/838200/818505/840139/814823/832253/822011/831684/818837/815847/835393/829791/844290/828988/838200/841127/814938/844074/843427/829010/830038/837677/834337/827502/832670/…
GO:0006468	protein phosphorylation	328	0.416929	1.80339	0.00168634	0.00286448	0.000177367	1886	tags=18%, list=14%, signal=17%	818171/836211/818171/828967/838182/837675/836211/843390/842891/843390/844423/829314/823911/837675/840330/818171/815949/820555/840330/842281/823911/821054/836211/836211/837675/815949/836211/821507/818171/837800/836211/836211/834483/824318/826456/824920/818171/824318/824318/834676/822119/836855/822098/820355/823911/826456/819282/836211/836211/837675/814823/843777/824408/822011/843389/826456/829365/…
GO:0014070	response to organic cyclic compound	360	0.460098	2.00725	0.00168634	0.00286448	0.000177367	1717	tags=20%, list=13%, signal=19%	818171/836211/838420/820083/836437/842428/818171/836211/836368/829390/834101/835537/822447/828064/844423/821135/843908/820083/817756/818171/820727/815949/835537/842281/843809/836865/829712/829807/836211/836211/815949/834646/836211/821780/831174/818171/818588/819827/833862/837800/827542/844001/836211/836211/818167/843799/823927/823832/818262/824920/818171/829308/827397/820355/826473/817566/836211/…
GO:0045087	innate immune response	361	0.515756	2.25099	0.00168634	0.00286448	0.000177367	2043	tags=23%, list=15%, signal=21%	818171/824790/836211/832523/828955/818171/828967/821400/820670/835691/819184/836211/843390/829390/843390/834101/834078/822447/844423/820600/821135/833755/817756/827728/818171/820727/827728/815949/842281/829712/829807/829918/819184/836211/836211/815949/836211/821780/820881/818171/818588/833862/837800/818902/836211/836211/818167/843600/826456/834951/824920/818171/827397/822098/820355/826456/817566/…
GO:0006955	immune response	363	0.513946	2.24514	0.00168919	0.00286448	0.000177367	2043	tags=23%, list=15%, signal=21%	818171/824790/836211/832523/828955/818171/828967/821400/820670/835691/819184/836211/843390/829390/843390/834101/834078/822447/844423/820600/821135/833755/817756/827728/818171/820727/827728/815949/842281/829712/829807/829918/819184/836211/836211/815949/836211/821780/820881/818171/818588/833862/837800/818902/836211/836211/818167/843600/826456/834951/824920/818171/827397/822098/820355/826456/817566/…
GO:0006508	proteolysis	347	0.401566	1.74206	0.00169491	0.00286448	0.000177367	1408	tags=10%, list=10%, signal=10%	834088/834871/819157/820947/820083/824718/839226/818748/818210/821379/844272/816320/825896/825648/842098/840248/816320/831565/819135/821540/831565/840248/820209/833310/841182/830872/829650/836871/837649/816533/829446/830872/820209/841602/840248/840248/838606/816934/821379/840248/820947/836141/821540/829734/838606/837958/824378/829446/836871/829650/829446/829446/821544/829453/830850/831758/837304/…
GO:0009651	response to salt stress	330	0.486369	2.10219	0.00169491	0.00286448	0.000177367	2763	tags=28%, list=20%, signal=24%	816622/824790/816561/839277/832703/818354/825481/838073/842428/837171/815120/818255/830635/818754/835537/822447/831252/836431/819331/841122/827728/831020/827728/835537/836865/831809/831513/834646/821780/831174/819827/819331/818902/818167/824318/831809/824920/824318/824318/832195/830953/825042/820355/840037/830064/829221/838176/840037/819331/817935/819331/837904/844143/830064/818902/821163/817274/…
GO:0009057	macromolecule catabolic process	319	0.389091	1.6761	0.00169779	0.00286448	0.000177367	3030	tags=21%, list=22%, signal=17%	816561/832122/820083/815120/828967/832122/834552/824294/831197/841666/841584/843158/820083/829314/826651/826869/5007658/834224/837904/836635/843902/820083/837431/842086/835941/834224/834337/816533/817646/832053/834224/832741/842763/829710/827368/824973/826476/828558/841584/822364/837267/832752/835653/830752/829710/821834/832060/817562/832420/832285/828967/832285/818821/824172/828564/816744/832950…
GO:0033993	response to lipid	346	0.490446	2.1255	0.00170068	0.00286448	0.000177367	1871	tags=22%, list=14%, signal=20%	837646/817553/832703/822462/825111/825481/829858/838073/842428/815120/835956/828645/818255/818479/835537/835956/822447/828064/831197/844423/836431/818479/835164/821135/819331/833755/843908/817553/835537/842281/836865/843288/834646/821780/831174/819827/819331/818167/818262/824920/827893/820355/826473/836596/838176/819331/824408/817935/835845/819331/827893/835788/843404/818408/817274/817212/821379/…
GO:1901698	response to nitrogen compound	323	0.581567	2.50993	0.00170068	0.00286448	0.000177367	2372	tags=29%, list=17%, signal=25%	818171/816783/818837/833727/838420/833727/821667/820591/842428/818171/821901/836552/838182/829390/818319/816783/835798/818319/822447/844423/818319/821135/822334/838479/833755/818319/844421/843740/817756/843481/821533/818171/820727/815949/842281/843809/836865/829918/815949/834646/5007658/818171/818588/820078/837800/841650/828559/834106/823832/836587/843481/824920/818171/829308/833727/825868/822119…
GO:1901615	organic hydroxy compound metabolic process	303	0.421979	1.80651	0.00170648	0.00286448	0.000177367	2409	tags=21%, list=18%, signal=18%	834862/816561/815865/829858/841465/820670/819184/828645/844423/821135/815949/842281/829712/829918/819184/815949/837800/820355/826473/825072/831345/837538/834892/824408/828481/820357/817212/843902/820357/839974/825072/839559/820304/838297/831539/843805/837052/844193/827927/818348/829918/830301/837254/818429/831345/835480/820304/834892/815865/839559/834753/831345/839561/835480/829918/831126/814962/…
GO:0009755	hormone-mediated signaling pathway	332	0.458841	1.98281	0.0017094	0.00286448	0.000177367	1719	tags=21%, list=13%, signal=19%	837646/818171/817553/836211/825388/822462/825481/821902/825388/838073/818171/837171/815120/821901/835956/828645/818255/836211/834101/835537/835956/822447/831197/844423/817553/818171/815949/835537/842281/836865/829712/836211/836211/815949/836211/818171/819827/833862/837800/836211/836211/818167/824920/818171/825388/820355/836211/836567/836596/840139/836211/843777/824408/835845/835788/844143/828481/…
GO:1901565	organonitrogen compound catabolic process	345	0.395601	1.71369	0.00171233	0.00286448	0.000177367	3075	tags=25%, list=23%, signal=20%	824790/816561/832122/820083/819241/815120/832122/818255/830635/816500/824294/841666/841584/843908/820083/841122/842281/826651/826869/5007658/833862/841650/834224/840139/837904/831684/839542/836635/827017/820083/837431/842086/835941/834224/836558/834337/816533/817646/841122/830118/834224/832741/842763/843398/827368/824973/826476/838644/841584/829347/822364/830635/834363/822306/843215/839022/838352…
GO:0006605	protein targeting	335	0.432423	1.87042	0.00171527	0.00286448	0.000177367	3108	tags=28%, list=23%, signal=23%	818171/824790/836211/827934/832523/818171/834552/835691/836211/818180/834078/822447/844423/820600/827728/818171/827728/815949/842281/829712/829918/836211/836211/815949/831809/836211/821780/820881/818171/833862/837800/836211/836211/818167/834951/831809/824920/818171/825042/820355/836211/836211/843777/824408/827831/828481/820357/836211/820357/839974/844074/838165/836211/836211/829443/836211/836211/…
GO:0048583	regulation of response to stimulus	343	0.488648	2.11374	0.00172712	0.00286448	0.000177367	1778	tags=22%, list=13%, signal=20%	816622/818171/824790/836211/825388/832523/825388/838073/818171/831147/821400/835691/836211/843390/843390/834101/834078/822447/831197/844423/820600/827728/818171/827728/815949/842281/819740/836865/829712/829807/829918/836211/836211/815949/826869/836211/821780/820881/818171/833862/837800/836211/836211/818167/826456/834951/824920/818171/829308/832195/825388/822098/820355/826456/835266/836211/836596/…
GO:0032989	cellular component morphogenesis	309	0.390448	1.68195	0.00331126	0.00530173	0.000328281	2980	tags=23%, list=22%, signal=19%	828814/818656/818553/833544/841465/821435/828645/829390/844375/820600/827750/843908/843288/831809/819230/818656/824318/831809/827750/824318/831725/824318/836292/834224/820556/820556/844265/815847/830066/843902/843382/835876/832418/832466/825338/836271/824318/834224/819272/816533/842423/838723/831809/824318/821938/835526/838723/819979/836352/835675/831809/834224/824318/827368/831170/832970/831400/…
GO:0055086	nucleobase-containing small molecule metabolic process	304	0.376905	1.6132	0.00339559	0.00530173	0.000328281	2755	tags=23%, list=20%, signal=19%	837256/816561/815120/818255/831252/828134/829314/841122/831020/831809/824318/831809/824318/824318/828733/832126/832195/830953/830064/829062/837904/830064/844307/818408/830064/821659/824318/839773/836558/829729/827927/834930/831809/824318/817646/828627/818565/841122/835675/831809/824318/842763/817648/835086/825073/827368/831252/844307/832619/835086/822411/822411/822364/832710/831882/835086/816789/…
GO:0048589	developmental growth	340	0.368548	1.59507	0.00343053	0.00530173	0.000328281	2669	tags=22%, list=20%, signal=19%	824318/828208/835942/832418/822051/829376/817214/815008/829775/843808/830095/832171/834713/815008/824318/824318/837095/831339/816773/819124/815021/831919/819314/821435/818033/830000/816928/818418/827328/823970/843274/816345/843274/823804/827328/831565/829775/836292/828814/844325/834833/837932/827750/830095/839937/843902/837095/820491/838169/829564/826535/829788/844141/824318/818033/829775/831411/…
GO:0044255	cellular lipid metabolic process	465	0.312994	1.40725	0.00470958	0.00686591	0.000425134	3098	tags=21%, list=23%, signal=17%	831748/819424/830736/821613/843947/837166/837193/836724/817805/837193/819424/843600/835375/829733/817805/843182/832820/817589/829413/819107/827061/839315/834398/829484/829854/819205/830315/827550/839273/822154/835806/817786/822154/817157/829556/840188/817306/840073/840977/841665/835615/830609/818273/831748/821299/814915/843725/814974/834978/829733/819165/838621/835431/830273/819260/821594/831201/…
GO:0019637	organophosphate metabolic process	457	0.311209	1.39721	0.00471698	0.00686591	0.000425134	2644	tags=19%, list=19%, signal=16%	837256/816561/819123/815120/818255/816500/831252/828134/829314/841122/831020/830073/831888/841961/831809/824318/831809/824318/824318/828733/832126/832195/828811/830953/830064/829062/837904/830064/844307/828811/818408/829791/827017/841919/830064/831539/821659/824318/839773/829729/827927/834930/831809/824318/829791/817646/828627/818565/841122/835675/831809/824318/842763/817648/835086/825073/827368/…
GO:0090567	reproductive shoot system development	437	0.312752	1.39742	0.00483871	0.00686591	0.000425134	2078	tags=17%, list=15%, signal=15%	818789/824403/829775/821432/843481/843481/820582/832154/843811/843481/837932/831354/830095/828983/843902/843481/843481/843481/839140/824776/817246/843313/843481/843481/828760/837048/829775/828915/821888/843811/817684/817246/839141/817173/836218/835746/814726/833704/829103/822428/830915/830735/844294/817566/833556/838294/828983/843481/838790/828531/836269/839226/843481/819712/843481/818748/841540/…
GO:0009908	flower development	430	0.319807	1.42751	0.00484653	0.00686591	0.000425134	2078	tags=17%, list=15%, signal=15%	818789/824403/829775/821432/843481/843481/820582/832154/843811/843481/837932/831354/830095/828983/843902/843481/843481/843481/839140/824776/817246/843313/843481/843481/828760/837048/829775/828915/821888/843811/817684/817246/839141/836218/835746/814726/833704/829103/822428/830915/830735/844294/817566/833556/838294/828983/843481/838790/828531/836269/839226/843481/819712/843481/818748/841540/817672/…
GO:0051186	cofactor metabolic process	354	0.345157	1.50448	0.00498339	0.00691572	0.000428218	2627	tags=22%, list=19%, signal=19%	837256/821855/816561/815865/815120/821855/841465/818255/816500/831252/829314/841122/831020/831888/831809/837570/824318/831809/824318/824318/828733/832195/830953/830064/837904/835788/843107/830064/829791/839542/843902/835895/827017/841919/830064/821659/824318/839773/829729/827927/838723/831809/824318/829791/817646/825326/838723/841122/843637/815865/835675/831809/824318/842763/835086/825073/843398/…
GO:0016051	carbohydrate biosynthetic process	357	0.330186	1.43831	0.00675676	0.00918919	0.00056899	2127	tags=17%, list=16%, signal=15%	838512/818076/832790/831565/840026/829775/821688/831026/829688/830095/829688/843902/837095/837160/817246/825375/843016/843016/824318/829775/831411/834106/822365/817246/836856/820243/826851/828499/832706/824318/830735/834088/835657/820947/824318/816556/842888/826480/836554/831457/837885/837095/826480/824318/841733/842098/836638/831565/839297/831565/835090/841047/817872/843917/832073/843130/842035/…
GO:0007049	cell cycle	363	0.305201	1.33325	0.0101351	0.0132536	0.000820659	3190	tags=26%, list=23%, signal=21%	826810/837318/817819/841327/820372/841427/828147/836513/838378/817282/822021/832586/829775/825838/826810/825079/832586/842858/836267/837160/832261/825650/837160/835714/831959/829775/818760/832164/837506/831449/827328/829038/832820/840218/830911/841427/828092/837160/826810/818174/817375/822389/831191/822264/826810/830619/822389/843305/829376/815008/824632/826810/829775/824205/822389/815008/843052/…
GO:0008610	lipid biosynthetic process	363	0.306334	1.3382	0.0101351	0.0132536	0.000820659	2958	tags=23%, list=22%, signal=19%	837193/819424/835375/831387/834912/817805/843182/827328/817589/827061/829484/829854/830315/827550/839273/822154/835806/817786/822154/817157/829556/840188/840073/817214/840977/841665/835615/830609/818273/831748/814974/817205/838850/834978/815021/819165/839949/838621/835431/827328/830273/821594/819337/822299/841899/827328/838334/824403/843835/820582/822154/822154/843902/824616/817205/837028/832376/…
GO:0043933	macromolecular complex subunit organization	302	0.324356	1.39032	0.0118443	0.0147688	0.00091448	3262	tags=25%, list=24%, signal=20%	816561/820083/819123/815120/829390/824294/841584/820083/819230/834224/822157/836635/841919/820083/837431/821240/835941/825338/834224/816533/829729/817646/821938/843637/821849/834224/843632/827368/831170/828876/819990/841584/822273/841622/822364/827049/843632/843819/835938/830752/820915/835554/835708/822273/821834/817562/817444/835849/832420/818821/843903/839028/834224/840144/842809/837797/841652/…
GO:0071554	cell wall organization or biogenesis	333	0.310869	1.34529	0.0119048	0.0147688	0.00091448	2989	tags=27%, list=22%, signal=22%	835558/816549/838272/835616/832073/837160/824441/825650/837160/831387/821132/822051/843182/842674/834797/843373/838272/830315/841427/837160/826810/844194/827550/844194/836234/816556/822389/838272/838272/826810/822389/822051/820034/829376/817214/840977/824632/826810/824205/830095/828792/822389/817205/829390/837095/831339/837160/815021/826810/828968/831734/839949/818033/830000/828080/843274/838512/…
GO:0010629	negative regulation of gene expression	303	0.320478	1.37198	0.0119454	0.0147688	0.00091448	4201	tags=32%, list=31%, signal=23%	816905/831449/820530/830450/835844/831541/824853/821300/817265/821254/819965/819185/818812/836541/825488/817259/818131/825245/831191/817207/842008/824086/832422/821815/842393/829557/843097/831959/820559/817578/837357/829931/838224/818942/829217/834451/836855/837333/821972/831230/841903/829901/817246/824230/829710/838044/843343/831244/818691/831140/826493/829710/839868/830696/829901/831745/816365/…
GO:1905392	plant organ morphogenesis	358	0.30065	1.30953	0.0135135	0.0164093	0.00101605	3190	tags=27%, list=23%, signal=22%	835788/817173/837318/818273/828208/841427/828147/836513/829390/837418/836551/819424/819621/827609/829487/816549/816579/819424/824318/832073/825650/837756/821132/831959/843182/842674/827839/843373/829487/829840/841427/835240/831191/840115/824318/828208/829487/830619/843305/829376/838363/817214/820609/830095/841468/830609/832171/818273/835240/834713/824318/824318/829390/837095/829057/819124/831327/…
GO:0048827	phyllome development	391	0.297962	1.31431	0.0145161	0.0173175	0.00107229	2049	tags=17%, list=15%, signal=16%	829775/843481/843481/820582/843481/837932/831354/830095/828983/843902/843481/843481/843481/824776/817246/818213/843481/843481/817539/828760/838668/837048/829775/828915/821888/818115/817246/817173/836218/835306/835746/814726/833704/829103/822428/830735/844294/837889/843943/838294/818171/828983/843481/828531/840064/843481/819712/843481/841540/828263/824251/821138/844294/828013/824306/828983/824305/…
GO:0010605	negative regulation of macromolecule metabolic process	331	0.304521	1.3173	0.0152542	0.0178843	0.00110739	4095	tags=31%, list=30%, signal=23%	817265/821254/819965/844268/819185/818812/836541/825488/817259/818131/825245/831191/817207/842008/824086/832422/821815/842393/829557/843097/831959/820559/817578/837357/829931/829019/838224/818942/829217/834451/836855/837333/821972/831230/841903/829901/817246/824230/836481/829710/838044/843343/831244/818691/831140/826493/829710/839868/830696/829901/831745/816365/818224/837333/828147/816769/841891/…
GO:0050793	regulation of developmental process	454	0.293706	1.3139	0.0159744	0.0184112	0.00114001	3283	tags=26%, list=24%, signal=21%	837333/817857/838031/843808/836806/819903/816512/818888/819196/816519/835788/817173/831442/822287/837318/818199/817819/841427/829390/814726/817282/821432/831748/840082/829775/821601/829824/823335/821391/842858/841844/816579/824441/823966/835714/829775/824637/818760/822051/827328/827839/840218/840981/843373/841427/817375/843811/835240/822389/824637/831191/819956/837516/824340/818055/835942/817566/…
GO:0006396	RNA processing	354	0.299101	1.30373	0.0215947	0.0242744	0.00150306	4115	tags=29%, list=30%, signal=21%	825489/821300/819965/827019/819185/836541/817259/828090/825245/831191/817782/838027/819095/824086/832422/842393/826559/829377/843097/818055/818905/820559/837357/824105/819883/819095/818942/840169/843829/837246/841427/827077/841903/829901/817246/835375/828668/824230/832379/831244/831140/821802/818649/839577/829901/831745/842649/819849/841891/824455/837848/818120/821587/826819/827019/826819/831244/…
GO:0009892	negative regulation of metabolic process	350	0.302095	1.31305	0.0217755	0.0242744	0.00150306	3522	tags=25%, list=26%, signal=19%	829710/838044/843343/831244/818691/831140/826493/829710/839868/830696/829901/831745/816365/818224/837333/828147/816769/841891/824418/837043/818120/821587/831315/837333/837133/831244/829734/816512/839371/817819/841427/828147/836513/829390/822021/838003/819952/821601/826476/820727/842858/819952/837047/836267/834747/832261/831959/818760/831449/829038/827839/840218/826869/837501/841427/817375/843097/…
GO:0022607	cellular component assembly	408	0.28025	1.24419	0.0321543	0.035237	0.00218186	1989	tags=16%, list=15%, signal=14%	816320/835180/839449/816320/836895/819314/818033/827328/818794/830273/843274/816345/843274/827328/824403/834833/816424/827750/826636/830095/827054/814736/839140/817246/832376/829564/839791/817539/843095/817569/814705/842354/822395/830557/818033/822157/829747/832060/818115/817246/842157/828994/836218/832612/843915/822395/830735/834871/816424/835657/825124/841898/820083/819295/829747/828263/839350/…
GO:0048316	seed development	336	0.289788	1.2539	0.032646	0.035237	0.00218186	3239	tags=25%, list=24%, signal=20%	830889/816512/839371/816519/835795/822287/818199/841427/829390/817282/844294/837869/821601/827609/819887/838272/816549/834747/841844/838272/835375/839941/823966/821132/818760/843182/842674/838272/825072/841427/821625/844194/817375/844194/839273/836234/843811/822389/831191/841793/838272/824340/840472/838272/822389/838363/836871/820609/843811/839226/844388/822389/828512/820635/838023/837962/829390/…
GO:0010154	fruit development	350	0.286491	1.24522	0.0368509	0.0391541	0.0024244	3239	tags=25%, list=24%, signal=20%	830889/816512/839371/816519/835795/822287/818199/841427/829390/817282/844294/837869/821601/827609/838281/819887/838272/816549/834747/841844/838272/835375/839941/823966/821132/818760/843182/842674/838272/825072/841427/821625/844194/817375/844194/839273/836234/843811/822389/831191/841793/838272/824340/840472/838272/822389/838363/836871/820609/843811/839226/844388/832171/822389/828512/820635/838023/…
