# Supplementary material for: Transcriptomics Integrated with Changes in Cell Wall Material of Chestnut (Castanea mollissima Blume) during Storage Provides a New Insight into the “Calcification” Process
Source: Foods. 2022 Apr 14;11(8):1136. doi: 10.3390/foods11081136 (PMC9030872; doi:10.3390/foods11081136)
Supplement: Supplementary file 1 [file foods-11-01136-s001.zip › Table S6-Primer sequences for qRT-PCR .xlsx]

## Sheet: Sheet1
Gene	Forward Primer	Reverse primer	scaffold
CmACT1	TTGACTATGAGCAGGAACTT	TTGTAGGTGGTCTCGTGAAT
gene1	GCTCTTGAGATTGACCCTG	ACTCCATTTATGCCTTGCT	>maker-scaffold00633-augustus-gene-0.42
gene2	TCGTCCTTTCTCGTCTCG	AGGCTTTGATGGCTTTCC	>augustus_masked-scaffold08106-abinit-gene-0.0
gene3	CCTTCGTCGCAGGGTTGT	TTCCACCTTCCAACCTTTCC	>maker-scaffold16687-augustus-gene-0.5
gene4	TTTGCTGGTGTTGGTTCG	AAGGTGACGGCAGGGTTA	>maker-scaffold02583-augustus-gene-0.29
gene5	CGAGGAAATCCAGAACCA	AGCCAGAAACAAGCCAAG	>maker-scaffold00411-augustus-gene-0.21
gene6	ACAGCGTTGTCAATCCCA	TAATCTCCCGCCTCCACT	>maker-scaffold01633-snap-gene-0.23
gene7	GGAACCATATCCTCCTCATTG	CTTCTTCACCCAATCCACAAA	>maker-scaffold03626-augustus-gene-0.24
gene8	CAGCGGCGATGAAACG	CAGCCATAACAACTGGAACA	>maker-scaffold05518-augustus-gene-0.2
gene9	ATGGCTGGGAGTAATGAAG	TAAGTGCCGGTTAAAGGTG	>snap_masked-scaffold00264-abinit-gene-1.7
gene10	TTGCTGGTGTTGGTTCG	AGGTGACGGCAGGGTTA	>maker-scaffold02583-augustus-gene-0.29
gene11	GAGGGTTTCCTTTCTTTCTAT	CTTGGCTTTCTTCTCATCAC	>maker-scaffold02256-augustus-gene-0.25
gene12	TTTGGTCGGTTTGGTTAG	GAAGAGGGAGTAGGAGTGG	>maker-scaffold00803-augustus-gene-0.41
gene13	GTTATTTGGAGAAAGGTGCTG	TTGGCTGGGCTGATTGACT	>maker-scaffold10377-augustus-gene-0.9
gene14	AGCCTTATCAGTGCGTCTCT	GCCAAAGCCATTGAAAGAT	>maker-scaffold31759-augustus-gene-0.2
gene15	TTTGGCAGCCTTATCAGTG	ACCCTCCTGTGGTCTCATT	>maker-scaffold24341-augustus-gene-0.5
gene16	ACTATGGGCAAGCAGGTAA	GTGTCAGCAACAGAGGGTC	>maker-scaffold15731-snap-gene-0.10
